# Supplementary material for: Dynamic evolution of the active center driven by hemilabile coordination in Cu/CeO2 single-atom catalyst
Source: Nat Commun. 2023 May 2;14:2512. doi: 10.1038/s41467-023-38307-w (PMC10154346; doi:10.1038/s41467-023-38307-w)
Supplement: Supplementary file 5 — Supplementary Data 1 [file 41467_2023_38307_MOESM5_ESM.txt]

The cell vectors

CeO2(111) based
9.966361390949089      -5.754081431905548       0.000000000000000
0.000000000000000      11.508162863811100       0.000000000000000
0.000000000000000       0.000000000000000      25.962438236238000

Cu/CeO2(110) based
10.822000000000001       0.000000000000000       0.000000000000000
 0.000000000000000      11.478500000000000       0.000000000000000
 0.000000000000000       0.000000000000000      19.652300000000000
 
Cu/TiO2(110) based
12.0086662686499217    0.0000000000000000    0.0000000000000000
 0.0000000000000000   13.0901148711936770    0.0000000000000000
 0.0000000000000000    0.0000000000000000   32.3814160520672516

Pd/C3N4 based
12.6439708952528083   -7.2999999999999989    0.0000000000000000
 0.0000000000000000   14.6000000000000032    0.0000000000000000
 0.0000000000000000    0.0000000000000000   25.7663505590408803

 

All structures below are optimized structure from VASP. The format is in *.xyz

116
sub-Cu1/CeO2(111)-i
 O    3.762778    4.417205   10.997414
 O    1.734286    8.317154   11.264827
 O    1.766681    1.185901    6.292507
 O    3.699023    0.068469    9.471862
 O    1.744183    1.130986   11.081012
 O    3.692233    0.089399    4.723340
 O   -0.161403    2.245129    7.900878
 O    5.614333    1.217794    6.341835
 O    7.507662    0.156173    9.384889
 O    5.624517    1.244404   11.083868
 O    7.509964    0.086409    4.714772
 O    3.640044    2.311805    7.949947
 O    9.437932    1.187097    6.288613
 O   11.342597    0.039068    9.442006
 O    9.446160    1.191582   11.050377
 O   11.352494    0.082721    4.706983
 O    7.627289    2.376387    7.954619
 O   -0.154210    4.506006    6.326518
 O    1.643256    3.435217    9.562471
 O    1.755231    3.408905    4.720743
 O   -2.125910    5.613472    7.883224
 O    3.689126    4.497136    6.297180
 O    5.642873    3.374521    9.416822
 O    5.598279    3.402726    4.708022
 O    1.776348    5.587658    7.900359
 O    7.501850    4.519560    6.281603
 O    9.347880    3.542455    9.651263
 O    7.497765    4.549758   11.042068
 O    9.439716    3.412294    4.731907
 O    5.583606    5.634102    7.914897
 O   -2.071764    7.838668    6.309902
 O   -0.304507    6.727515    9.518075
 O   -2.184544    7.845844   11.145918
 O   -0.156224    6.721036    4.726455
 O   -3.992655    8.951217    7.900618
 O    1.759891    7.829699    6.307825
 O    3.620883    6.702100    9.488738
 O    3.676409    6.727116    4.712176
 O   -0.137696    8.927995    7.915416
 O    5.595172    7.831592    6.279006
 O    7.497592    6.756019    9.413187
 O    5.597186    7.797208   11.065954
 O    7.517501    6.735887    4.704387
 O    3.678711    8.918726    7.909965
 O    3.679632    0.086309    0.000000
 O    3.679632    0.086309   25.962400
 O   -0.156512    2.301041    3.132104
 O    1.761618    1.193675    1.566052
 O    7.515660    0.086309    0.000000
 O    7.515660    0.086309   25.962400
 O    3.679632    2.301041    3.132104
 O    5.597646    1.193675    1.566052
 O   11.351688    0.086309    0.000000
 O   11.351688    0.086309   25.962400
 O    7.515660    2.301041    3.132104
 O    9.433674    1.193675    1.566052
 O    1.761560    3.408507    0.000000
 O    1.761560    3.408507   25.962400
 O   -2.074583    5.623239    3.132104
 O   -0.156454    4.515872    1.566052
 O    5.597589    3.408507    0.000000
 O    5.597589    3.408507   25.962400
 O    1.761560    5.623239    3.132104
 O    3.679574    4.515872    1.566052
 O    9.433617    3.408507    0.000000
 O    9.433617    3.408507   25.962400
 O    5.597588    5.623239    3.132104
 O    7.515603    4.515872    1.566052
 O   -0.156454    6.730604    0.000000
 O   -0.156454    6.730604   25.962400
 O   -3.992597    8.945336    3.132104
 O   -2.074468    7.837970    1.566052
 O    3.679574    6.730604    0.000000
 O    3.679574    6.730604   25.962400
 O   -0.156454    8.945336    3.132104
 O    1.761560    7.837970    1.566052
 O    7.515603    6.730604    0.000000
 O    7.515603    6.730604   25.962400
 O    3.679574    8.945336    3.132104
 O    5.597589    7.837970    1.566052
Ce    3.688321    0.074848    7.117073
Ce   -0.127453    2.115168   10.195175
Ce    7.529527    0.085412    7.102794
Ce    3.720831    2.261175   10.277995
Ce   11.347660    0.055413    7.073196
Ce    7.536432    2.316289   10.278255
Ce    1.755288    3.396248    7.099678
Ce   -2.182070    5.774130   10.193098
Ce    5.606910    3.419470    7.103572
Ce    9.458072    3.420765    7.101755
Ce    5.581649    5.624534   10.267091
Ce   -0.142875    6.725621    7.173151
Ce   -4.006465    8.928493   10.286304
Ce    3.663980    6.729508    7.097860
Ce   -0.107372    8.934872   10.309150
Ce    7.504095    6.740571    7.057359
Ce    3.589810    8.901684   10.310967
Ce    1.761618    1.193675    3.915130
Ce   -0.156512    2.301041    0.783026
Ce    5.597646    1.193675    3.915130
Ce    3.679632    2.301041    0.783026
Ce    9.433674    1.193675    3.915130
Ce    7.515660    2.301041    0.783026
Ce   -0.156454    4.515872    3.915130
Ce   -2.074583    5.623239    0.783026
Ce    3.679574    4.515872    3.915130
Ce    1.761560    5.623239    0.783026
Ce    7.515603    4.515872    3.915130
Ce    5.597588    5.623239    0.783026
Ce   -2.074468    7.837970    3.915130
Ce   -3.992597    8.945336    0.783026
Ce    1.761560    7.837970    3.915130
Ce   -0.156454    8.945336    0.783026
Ce    5.597589    7.837970    3.915130
Ce    3.679574    8.945336    0.783026
Cu    2.497279    5.157609    9.689947

118
sub-Cu1/CeO2(111)-ii
 C    1.139427    5.749214   11.355954
 O    3.815773    4.392987   11.031943
 O    0.366479    5.484406   12.176366
 O    1.712133    8.264233   11.255219
 O    1.765588    1.191183    6.296921
 O    3.690392    0.080429    9.472383
 O    1.732214    1.132581   11.093473
 O    3.692118    0.090595    4.724897
 O   -0.163647    2.250611    7.908926
 O    5.623021    1.220684    6.335864
 O    7.511460    0.152187    9.399947
 O    5.630559    1.245102   11.082829
 O    7.512380    0.084814    4.715551
 O    3.656788    2.312303    7.940081
 O    9.441213    1.186001    6.289132
 O   11.338051    0.042955    9.444602
 O    9.446046    1.185203   11.054011
 O   11.354911    0.082920    4.706724
 O    7.637360    2.372500    7.959034
 O   -0.151448    4.513780    6.332749
 O    1.678414    3.402028    9.547413
 O    1.754598    3.410002    4.721782
 O   -2.133563    5.611578    7.892050
 O    3.687400    4.501122    6.298998
 O    5.656453    3.374920    9.410332
 O    5.597761    3.404819    4.706724
 O    1.777441    5.590748    7.920869
 O    7.505476    4.519460    6.280564
 O    9.344543    3.548235    9.666321
 O    7.501390    4.554642   11.047260
 O    9.442190    3.412393    4.733984
 O    5.587346    5.633604    7.912302
 O   -2.070498    7.839067    6.312238
 O   -0.330400    6.766384    9.496008
 O   -2.191449    7.858202   11.147475
 O   -0.157950    6.722831    4.725157
 O   -3.993403    8.953708    7.901916
 O    1.757360    7.828502    6.312757
 O    3.638490    6.701104    9.493931
 O    3.675719    6.728312    4.713733
 O   -0.139249    8.947629    7.911782
 O    5.592870    7.833984    6.283161
 O    7.489479    6.761301    9.422015
 O    5.586656    7.810463   11.074781
 O    7.517213    6.737182    4.705685
 O    3.676294    8.918925    7.916974
 O    3.679632    0.086309    0.000000
 O    3.679632    0.086309   25.962400
 O   -0.156512    2.301041    3.132104
 O    1.761618    1.193675    1.566052
 O    7.515660    0.086309    0.000000
 O    7.515660    0.086309   25.962400
 O    3.679632    2.301041    3.132104
 O    5.597646    1.193675    1.566052
 O   11.351688    0.086309    0.000000
 O   11.351688    0.086309   25.962400
 O    7.515660    2.301041    3.132104
 O    9.433674    1.193675    1.566052
 O    1.761560    3.408507    0.000000
 O    1.761560    3.408507   25.962400
 O   -2.074583    5.623239    3.132104
 O   -0.156454    4.515872    1.566052
 O    5.597589    3.408507    0.000000
 O    5.597589    3.408507   25.962400
 O    1.761560    5.623239    3.132104
 O    3.679574    4.515872    1.566052
 O    9.433617    3.408507    0.000000
 O    9.433617    3.408507   25.962400
 O    5.597588    5.623239    3.132104
 O    7.515603    4.515872    1.566052
 O   -0.156454    6.730604    0.000000
 O   -0.156454    6.730604   25.962400
 O   -3.992597    8.945336    3.132104
 O   -2.074468    7.837970    1.566052
 O    3.679574    6.730604    0.000000
 O    3.679574    6.730604   25.962400
 O   -0.156454    8.945336    3.132104
 O    1.761560    7.837970    1.566052
 O    7.515603    6.730604    0.000000
 O    7.515603    6.730604   25.962400
 O    3.679574    8.945336    3.132104
 O    5.597589    7.837970    1.566052
Ce    3.687170    0.081625    7.114477
Ce   -0.127453    2.114370   10.205300
Ce    7.532347    0.087306    7.104352
Ce    3.724399    2.273334   10.274879
Ce   11.349099    0.058503    7.074235
Ce    7.542992    2.320077   10.280591
Ce    1.762021    3.403324    7.111361
Ce   -2.196455    5.777917   10.209973
Ce    5.611341    3.420566    7.101755
Ce    9.461697    3.424652    7.104610
Ce    5.579061    5.621843   10.268908
Ce   -0.145119    6.730505    7.170815
Ce   -4.013945    8.935669   10.292534
Ce    3.662024    6.724724    7.106428
Ce   -0.124806    8.962279   10.298765
Ce    7.503231    6.742464    7.060994
Ce    3.594068    8.899093   10.309409
Ce    1.761618    1.193675    3.915130
Ce   -0.156512    2.301041    0.783026
Ce    5.597646    1.193675    3.915130
Ce    3.679632    2.301041    0.783026
Ce    9.433674    1.193675    3.915130
Ce    7.515660    2.301041    0.783026
Ce   -0.156454    4.515872    3.915130
Ce   -2.074583    5.623239    0.783026
Ce    3.679574    4.515872    3.915130
Ce    1.761560    5.623239    0.783026
Ce    7.515603    4.515872    3.915130
Ce    5.597588    5.623239    0.783026
Ce   -2.074468    7.837970    3.915130
Ce   -3.992597    8.945336    0.783026
Ce    1.761560    7.837970    3.915130
Ce   -0.156454    8.945336    0.783026
Ce    5.597589    7.837970    3.915130
Ce    3.679574    8.945336    0.783026
Cu    2.440084    5.197674    9.771209

118
sub-Cu1/CeO2(111)-iii
 C    2.517074    4.882935   11.564173
 O    3.692175    4.497435   11.769276
 O    1.455787    5.010505   12.133787
 O    1.753216    8.296723   11.258076
 O    1.768177    1.186300    6.289132
 O    3.723535    0.026610    9.427466
 O    1.911397    1.072783   11.124109
 O    3.690967    0.090595    4.711397
 O   -0.124979    2.288483    7.916974
 O    5.621238    1.210219    6.326518
 O    7.499088    0.143117    9.366714
 O    5.611168    1.205336   11.055569
 O    7.519285    0.095976    4.707243
 O    3.669447    2.260478    7.922686
 O    9.422338    1.202545    6.340797
 O   11.342827    0.035082    9.492892
 O    9.290627    1.191682   11.100484
 O   11.342711    0.093086    4.718926
 O    7.531312    2.411070    7.993824
 O   -0.177456    4.494644    6.314835
 O    1.849771    3.473986    9.597001
 O    1.761560    3.414885    4.729311
 O   -2.118832    5.647656    7.869982
 O    3.713926    4.487269    6.308863
 O    5.463690    3.490331    9.545336
 O    5.597991    3.404022    4.715291
 O    1.775773    5.614368    7.764835
 O    7.497880    4.524643    6.290430
 O    9.333840    3.566773    9.600376
 O    7.477856    4.594009   11.056348
 O    9.432178    3.404819    4.730609
 O    5.595459    5.661410    7.920350
 O   -2.081200    7.843253    6.280045
 O   -0.229301    6.667218    9.507691
 O   -2.132872    7.828502   11.107234
 O   -0.152714    6.721933    4.722041
 O   -3.994841    8.957794    7.898022
 O    1.773356    7.863584    6.284459
 O    3.618581    6.646289    9.583501
 O    3.678999    6.719243    4.721262
 O   -0.138041    8.900288    7.898800
 O    5.593042    7.847239    6.281343
 O    7.508007    6.764889    9.409293
 O    5.636601    7.789534   11.095291
 O    7.511747    6.735488    4.698416
 O    3.682912    8.895504    7.938783
 O    3.679632    0.086309    0.000000
 O    3.679632    0.086309   25.962400
 O   -0.156512    2.301041    3.132104
 O    1.761618    1.193675    1.566052
 O    7.515660    0.086309    0.000000
 O    7.515660    0.086309   25.962400
 O    3.679632    2.301041    3.132104
 O    5.597646    1.193675    1.566052
 O   11.351688    0.086309    0.000000
 O   11.351688    0.086309   25.962400
 O    7.515660    2.301041    3.132104
 O    9.433674    1.193675    1.566052
 O    1.761560    3.408507    0.000000
 O    1.761560    3.408507   25.962400
 O   -2.074583    5.623239    3.132104
 O   -0.156454    4.515872    1.566052
 O    5.597589    3.408507    0.000000
 O    5.597589    3.408507   25.962400
 O    1.761560    5.623239    3.132104
 O    3.679574    4.515872    1.566052
 O    9.433617    3.408507    0.000000
 O    9.433617    3.408507   25.962400
 O    5.597588    5.623239    3.132104
 O    7.515603    4.515872    1.566052
 O   -0.156454    6.730604    0.000000
 O   -0.156454    6.730604   25.962400
 O   -3.992597    8.945336    3.132104
 O   -2.074468    7.837970    1.566052
 O    3.679574    6.730604    0.000000
 O    3.679574    6.730604   25.962400
 O   -0.156454    8.945336    3.132104
 O    1.761560    7.837970    1.566052
 O    7.515603    6.730604    0.000000
 O    7.515603    6.730604   25.962400
 O    3.679574    8.945336    3.132104
 O    5.597589    7.837970    1.566052
Ce    3.691946    0.064981    7.080985
Ce   -0.119167    2.185132   10.313304
Ce    7.521069    0.086708    7.100976
Ce    3.720141    2.118855   10.235677
Ce   11.348408    0.084814    7.118631
Ce    7.524636    2.326754   10.300583
Ce    1.762941    3.397743    7.104610
Ce   -2.153932    5.761871   10.181415
Ce    5.594136    3.428240    7.117592
Ce    9.451569    3.426247    7.131871
Ce    5.654324    5.716324   10.254109
Ce   -0.140861    6.722133    7.132391
Ce   -3.988224    8.941748   10.281890
Ce    3.668124    6.737282    7.095524
Ce   -0.081133    8.879857   10.287861
Ce    7.502138    6.752132    7.041522
Ce    3.585495    8.953210   10.322910
Ce    1.761618    1.193675    3.915130
Ce   -0.156512    2.301041    0.783026
Ce    5.597646    1.193675    3.915130
Ce    3.679632    2.301041    0.783026
Ce    9.433674    1.193675    3.915130
Ce    7.515660    2.301041    0.783026
Ce   -0.156454    4.515872    3.915130
Ce   -2.074583    5.623239    0.783026
Ce    3.679574    4.515872    3.915130
Ce    1.761560    5.623239    0.783026
Ce    7.515603    4.515872    3.915130
Ce    5.597588    5.623239    0.783026
Ce   -2.074468    7.837970    3.915130
Ce   -3.992597    8.945336    0.783026
Ce    1.761560    7.837970    3.915130
Ce   -0.156454    8.945336    0.783026
Ce    5.597589    7.837970    3.915130
Ce    3.679574    8.945336    0.783026
Cu    2.243063    5.337004    9.684754

118
sub-Cu1/CeO2(111)-iv
 C    2.278624    4.748986   11.984504
 O    3.447166    4.567997   11.883769
 O    1.133270    4.900974   12.182597
 O    1.775370    8.063808   11.097109
 O    1.771170    1.201648    6.298738
 O    3.698160    0.043055    9.410851
 O    1.897127    1.059627   11.182006
 O    3.688205    0.092588    4.707502
 O   -0.148801    2.311406    7.898281
 O    5.640572    1.195668    6.315354
 O    7.501217    0.150991    9.390600
 O    5.614160    1.179224   11.055309
 O    7.517962    0.096275    4.702829
 O    3.724974    2.255793    7.877512
 O    9.412211    1.209721    6.328595
 O   11.367627    0.054915    9.465631
 O    9.305070    1.176433   11.093473
 O   11.348984    0.096574    4.718666
 O    7.521472    2.416551    8.002650
 O   -0.178147    4.515773    6.318210
 O    1.911397    3.334357    9.572597
 O    1.764034    3.423157    4.736580
 O   -2.120098    5.661011    7.875694
 O    3.713063    4.506903    6.323143
 O    5.442286    3.515845    9.587135
 O    5.596840    3.405218    4.721782
 O    1.765703    5.645364    7.790537
 O    7.521242    4.521055    6.273814
 O    9.441615    3.559497    9.605569
 O    7.486774    4.613443   11.063357
 O    9.439198    3.407609    4.726974
 O    5.646843    5.647357    7.881146
 O   -2.068023    7.847139    6.267843
 O   -0.221245    6.627352    9.536249
 O   -2.107266    7.859099   11.101522
 O   -0.151218    6.723528    4.716070
 O   -3.988569    8.959489    7.879329
 O    1.772723    7.875843    6.282122
 O    3.742812    6.651771    9.523528
 O    3.681933    6.718146    4.719185
 O   -0.144255    8.896501    7.920609
 O    5.594021    7.853717    6.279006
 O    7.508813    6.792795    9.410591
 O    5.637119    7.856209   11.116840
 O    7.512150    6.740172    4.694521
 O    3.687515    8.923211    7.934888
 O    3.679632    0.086309    0.000000
 O    3.679632    0.086309   25.962400
 O   -0.156512    2.301041    3.132104
 O    1.761618    1.193675    1.566052
 O    7.515660    0.086309    0.000000
 O    7.515660    0.086309   25.962400
 O    3.679632    2.301041    3.132104
 O    5.597646    1.193675    1.566052
 O   11.351688    0.086309    0.000000
 O   11.351688    0.086309   25.962400
 O    7.515660    2.301041    3.132104
 O    9.433674    1.193675    1.566052
 O    1.761560    3.408507    0.000000
 O    1.761560    3.408507   25.962400
 O   -2.074583    5.623239    3.132104
 O   -0.156454    4.515872    1.566052
 O    5.597589    3.408507    0.000000
 O    5.597589    3.408507   25.962400
 O    1.761560    5.623239    3.132104
 O    3.679574    4.515872    1.566052
 O    9.433617    3.408507    0.000000
 O    9.433617    3.408507   25.962400
 O    5.597588    5.623239    3.132104
 O    7.515603    4.515872    1.566052
 O   -0.156454    6.730604    0.000000
 O   -0.156454    6.730604   25.962400
 O   -3.992597    8.945336    3.132104
 O   -2.074468    7.837970    1.566052
 O    3.679574    6.730604    0.000000
 O    3.679574    6.730604   25.962400
 O   -0.156454    8.945336    3.132104
 O    1.761560    7.837970    1.566052
 O    7.515603    6.730604    0.000000
 O    7.515603    6.730604   25.962400
 O    3.679574    8.945336    3.132104
 O    5.597589    7.837970    1.566052
Ce    3.686594    0.071459    7.057619
Ce   -0.088613    2.199384   10.290458
Ce    7.524867    0.087106    7.098899
Ce    3.678596    2.129619   10.175444
Ce   11.361355    0.100860    7.098121
Ce    7.524349    2.329046   10.298245
Ce    1.775946    3.434818    7.173931
Ce   -2.174474    5.752004   10.181675
Ce    5.604838    3.428639    7.103572
Ce    9.455655    3.432526    7.121227
Ce    5.669687    5.754097   10.197512
Ce   -0.139422    6.717648    7.090331
Ce   -3.987073    8.962877   10.295390
Ce    3.676812    6.726817    7.096303
Ce   -0.115542    8.930487   10.266572
Ce    7.511978    6.764390    7.027503
Ce    3.651379    8.972445   10.277216
Ce    1.761618    1.193675    3.915130
Ce   -0.156512    2.301041    0.783026
Ce    5.597646    1.193675    3.915130
Ce    3.679632    2.301041    0.783026
Ce    9.433674    1.193675    3.915130
Ce    7.515660    2.301041    0.783026
Ce   -0.156454    4.515872    3.915130
Ce   -2.074583    5.623239    0.783026
Ce    3.679574    4.515872    3.915130
Ce    1.761560    5.623239    0.783026
Ce    7.515603    4.515872    3.915130
Ce    5.597588    5.623239    0.783026
Ce   -2.074468    7.837970    3.915130
Ce   -3.992597    8.945336    0.783026
Ce    1.761560    7.837970    3.915130
Ce   -0.156454    8.945336    0.783026
Ce    5.597589    7.837970    3.915130
Ce    3.679574    8.945336    0.783026
Cu    1.767084    6.533967    9.650484

115
sub-Cu1/CeO2(111)-v                                 
 O    3.748100    4.465128   11.039360
 O    1.767414    1.197305    6.282227
 O    3.627736    0.116174    9.464648
 O    1.734536    1.180619   11.122855
 O    3.691252    0.094781    4.719216
 O   -0.150865    2.262172    7.898587
 O    5.612666    1.219607    6.353279
 O    7.503284    0.036709    9.574116
 O    5.579639    1.364115   11.151553
 O    7.509743    0.082971    4.735203
 O    3.630302    2.333717    7.950821
 O    9.430853    1.201501    6.295980
 O   11.395275    0.085271    9.436155
 O    9.492875    1.323630   11.122436
 O   11.351832    0.088714    4.702095
 O    7.614433    2.302015    8.002462
 O   -0.160030    4.510728    6.330312
 O    1.643070    3.470403    9.572810
 O    1.753227    3.412606    4.718695
 O   -2.121589    5.630303    7.871063
 O    3.688462    4.504121    6.291930
 O    5.630506    3.408273    9.415378
 O    5.597016    3.401922    4.709355
 O    1.781895    5.597503    7.894646
 O    7.499794    4.493639    6.304973
 O   -1.856831    3.553574    9.596419
 O    7.496794    4.536112   11.059099
 O    9.439752    3.414308    4.729721
 O    5.564885    5.649974    7.912545
 O   -2.078493    7.842497    6.295622
 O   -0.287760    6.668038    9.580176
 O   -2.276092    7.823062   11.183601
 O   -0.152232    6.722552    4.730971
 O   -3.997364    8.946988    7.880064
 O    1.752475    7.836833    6.332408
 O    3.596937    6.719372    9.526638
 O    3.670181    6.732904    4.715047
 O   -0.178016    8.936582    7.900059
 O    5.596829    7.835724    6.266601
 O    7.493810    6.745044    9.387673
 O    5.712563    7.763071   11.124420
 O    7.515712    6.724703    4.701568
 O    3.706014    8.949521    7.875437
 O    3.679564    0.086329    0.000000
 O    3.679564    0.086329   25.962439
 O   -0.156490    2.301076    3.132125
 O    1.761537    1.193702    1.566063
 O    7.515618    0.086329    0.000000
 O    7.515618    0.086329   25.962439
 O    3.679564    2.301076    3.132125
 O    5.597591    1.193702    1.566063
 O   11.351672    0.086329    0.000000
 O   11.351672    0.086329   25.962439
 O    7.515619    2.301076    3.132125
 O    9.433645    1.193702    1.566063
 O    1.761537    3.408449    0.000000
 O    1.761537    3.408449   25.962439
 O   -2.074517    5.623196    3.132125
 O   -0.156490    4.515822    1.566063
 O    5.597591    3.408449    0.000000
 O    5.597591    3.408449   25.962439
 O    1.761537    5.623196    3.132125
 O    3.679564    4.515822    1.566063
 O    9.433645    3.408449    0.000000
 O    9.433645    3.408449   25.962439
 O    5.597591    5.623196    3.132125
 O    7.515619    4.515822    1.566063
 O   -0.156490    6.730569    0.000000
 O   -0.156490    6.730569   25.962439
 O   -3.992544    8.945316    3.132125
 O   -2.074517    7.837943    1.566063
 O    3.679564    6.730569    0.000000
 O    3.679564    6.730569   25.962439
 O   -0.156490    8.945316    3.132125
 O    1.761537    7.837943    1.566063
 O    7.515619    6.730569    0.000000
 O    7.515619    6.730569   25.962439
 O    3.679564    8.945316    3.132125
 O    5.597591    7.837943    1.566063
Ce    3.671458    0.086687    7.097858
Ce   -0.114013    2.173779   10.211429
Ce    7.522667    0.073939    7.155282
Ce    3.699817    2.313779   10.305613
Ce   11.357157    0.072422    7.053646
Ce    7.525568    2.308641   10.314153
Ce    1.754197    3.410945    7.094378
Ce   -2.199318    5.757325   10.183756
Ce    5.594342    3.416114    7.112077
Ce    9.451523    3.412498    7.114023
Ce    5.594279    5.622715   10.268929
Ce   -0.148211    6.722096    7.184749
Ce   -4.008354    8.932944   10.301970
Ce    3.663649    6.739290    7.101217
Ce   -0.299999    8.987601   10.280874
Ce    7.500323    6.744322    7.051401
Ce    3.787092    8.973115   10.278854
Ce    1.761537    1.193702    3.915157
Ce   -0.156490    2.301076    0.783031
Ce    5.597591    1.193702    3.915157
Ce    3.679564    2.301076    0.783031
Ce    9.433645    1.193702    3.915157
Ce    7.515619    2.301076    0.783031
Ce   -0.156490    4.515822    3.915157
Ce   -2.074517    5.623196    0.783031
Ce    3.679564    4.515822    3.915157
Ce    1.761537    5.623196    0.783031
Ce    7.515619    4.515822    3.915157
Ce    5.597591    5.623196    0.783031
Ce   -2.074517    7.837943    3.915157
Ce   -3.992544    8.945316    0.783031
Ce    1.761537    7.837943    3.915157
Ce   -0.156490    8.945316    0.783031
Ce    5.597591    7.837943    3.915157
Ce    3.679564    8.945316    0.783031
Cu    2.508550    5.171455    9.683505

110
sub-Cu1/CeO2(111)-vi
 C    3.705698    5.228271   13.594433
 O    2.905590    7.918898   13.818229
 O   -0.241327    4.448201   14.961872
 O    2.969403    4.953397   12.765712
 O    1.704364    8.258950   14.495069
 O    1.708680    1.104974   19.612776
 O   -2.121709    9.951942   16.441210
 O    1.741421    1.140155   14.824012
 O   -2.142136    9.911180   21.179607
 O   -0.144255    2.279613   17.966501
 O    5.545284    1.047767   19.610699
 O    1.689576    9.925033   16.444843
 O    5.526986    1.129292   14.854387
 O    1.702465    9.859853   21.163511
 O    3.648674    2.162309   18.015570
 O    9.367099    1.033116   19.558516
 O    5.527791    9.874205   16.397593
 O    9.357950    1.145836   14.830243
 O    5.517951    9.810917   21.157280
 O    7.375203    2.201875   17.943396
 O   -0.165891    4.436141   19.659508
 O    1.865997    3.415782   16.374746
 O    1.750167    3.297880   21.218033
 O   -2.035743    5.625132   18.059187
 O    3.677387    4.394482   19.625238
 O    5.357872    3.449967   16.302052
 O    5.572443    3.247150   21.203491
 O    1.757877    5.533541   18.073465
 O    7.528779    4.338570   19.658989
 O    9.371070    3.239975   16.518578
 O    7.532865    4.447104   14.909948
 O    9.413996    3.184960   21.226339
 O    5.663301    5.493077   18.084888
 O   -2.030679    7.797407   19.730385
 O   -0.060936    6.712665   16.498327
 O   -2.014626    7.857704   14.948632
 O   -0.125670    6.641604   21.276966
 O   -3.930050    8.971947   18.126429
 O    1.803911    7.746678   19.692480
 O    3.865029    6.698612   16.497288
 O    3.705755    6.584796   21.261908
 O   -0.112608    8.890521   18.116564
 O    5.645405    7.695949   19.694817
 O    7.578725    6.630243   16.573618
 O    5.808188    7.775580   14.874898
 O    7.539999    6.536260   21.280342
 O    3.734814    8.861420   18.125391
 O   -2.140180    9.840219   25.883995
 O   -0.191669    2.190314   22.788496
 O    1.711097    1.032020   24.336376
 O    1.695388    9.786799   25.882696
 O    3.644129    2.136894   22.786940
 O    5.546895    0.978600   24.334818
 O    5.531071    9.733379   25.880878
 O    7.479812    2.083474   22.785381
 O    9.382578    0.925180   24.333260
 O    1.742226    3.221936   25.936699
 O   -2.063248    5.538424   22.841200
 O   -0.160482    4.380130   24.388819
 O    5.578024    3.168516   25.935141
 O    1.772435    5.485004   22.839384
 O    3.675201    4.326710   24.387260
 O    9.413708    3.115096   25.933582
 O    5.608233    5.431585   22.837826
 O    7.510999    4.273291   24.385704
 O   -0.129295    6.569946    0.027001
 O   -3.934711    8.886535   22.893644
 O   -2.032060    7.728240   24.441523
 O    3.706388    6.516526    0.025184
 O   -0.099028    8.833115   22.892086
 O    1.803623    7.674820   24.439964
 O    7.542129    6.463206    0.023626
 O    3.736540    8.779695   22.890530
 O    5.639248    7.621500   24.438406
Ce   -2.138971    9.927424   18.818846
Ce   -0.223086    2.275627   15.640268
Ce    1.688368    9.893240   18.765623
Ce    3.616222    2.086165   15.715560
Ce    5.524339    9.837927   18.763807
Ce    7.461341    2.205164   15.632221
Ce    1.754367    3.328476   18.839096
Ce   -2.051739    5.645663   15.710108
Ce    5.558863    3.292398   18.826895
Ce    9.410658    3.235191   18.828451
Ce    5.708413    5.690810   15.755544
Ce   -0.112781    6.682268   18.897772
Ce   -3.912673    8.989288   15.746456
Ce    3.701958    6.633233   18.814432
Ce   -0.074171    8.913643   15.736850
Ce    7.554039    6.579913   18.921137
Ce    3.742179    8.887133   15.681289
Ce    1.710636    1.068696   21.987556
Ce   -0.191094    2.153638   25.137316
Ce    5.546319    1.015276   21.986000
Ce    3.644589    2.100218   25.135757
Ce    9.382002    0.961857   21.984182
Ce    7.480215    2.046898   25.134201
Ce   -0.160942    4.416807   22.040001
Ce   -2.062672    5.501749   25.190020
Ce    3.674741    4.363387   22.038445
Ce    1.773011    5.448328   25.188202
Ce    7.510424    4.309967   22.036886
Ce    5.608694    5.394908   25.186644
Ce   -2.032406    7.764917   22.092705
Ce   -3.934423    8.849957   25.242464
Ce    1.803220    7.711397   22.091146
Ce   -0.098625    8.796537   25.240906
Ce    5.638845    7.658077   22.089590
Ce    3.737058    8.743118   25.239347
Cu    1.027395    5.144951   16.284914

110
sub-Cu1/CeO2(111)-vii
 C    2.585720    5.758283   14.649284
 O    2.649130    6.919567   13.914807
 O   -0.536973    4.326611   14.759625
 O    3.494407    4.941238   14.328910
 O    1.920776    8.050354   14.508049
 O    1.742226    1.259553   19.706760
 O    3.658342    0.109232   16.550512
 O    1.779570    1.217594   14.920332
 O    3.650516    0.150692   21.296696
 O   -0.137063    2.389742   18.056070
 O    5.566113    1.221581   19.694817
 O    7.455472    0.009966   16.479895
 O    5.548563    1.182413   14.946295
 O    7.492126    0.130061   21.279564
 O    3.652357    2.312602   18.065157
 O    9.395006    1.235534   19.664181
 O   11.353817    0.076044   16.534676
 O    9.388217    1.173742   14.943439
 O   11.318717    0.102754   21.274889
 O    7.392177    2.288085   17.997915
 O   -0.181945    4.577963   19.683914
 O    1.815016    3.525014   16.448479
 O    1.766912    3.493719   21.257235
 O   -2.026997    5.723201   18.026993
 O    3.709668    4.561419   19.648605
 O    5.412019    3.520030   16.382015
 O    5.596667    3.460332   21.245552
 O    1.758971    5.669981   18.173941
 O    7.537180    4.522749   19.652500
 O    9.440177    3.355685   16.588676
 O    7.497016    4.502019   14.915918
 O    9.427517    3.430632   21.270735
 O    5.671471    5.628819   18.054253
 O   -2.046446    7.928565   19.658209
 O   -0.026009    6.765188   16.407719
 O   -2.017617    7.908134   14.880091
 O   -0.125209    6.824787   21.229975
 O   -3.947485    9.042409   18.028292
 O    1.796545    7.933648   19.626017
 O    3.899726    6.858972   16.518837
 O    3.701555    6.795386   21.221666
 O   -0.149607    8.990684   18.003626
 O    5.632515    7.881324   19.622902
 O    7.557953    6.748544   16.486645
 O    5.740117    7.894480   14.815964
 O    7.535224    6.765786   21.225821
 O    3.722039    9.038024   18.022839
 O    3.660298    0.193348    0.041021
 O   -0.163877    2.407482   22.856520
 O    1.748268    1.300515   24.429840
 O    7.496326    0.166638    0.036867
 O    3.672209    2.380872   22.852364
 O    5.584239    1.273705   24.425686
 O   11.332239    0.139928    0.032713
 O    7.508007    2.354162   22.848211
 O    9.420094    1.247095   24.421791
 O    1.765358    3.528701    0.014279
 O   -2.058817    5.742835   22.829777
 O   -0.146614    4.635768   24.403097
 O    5.601386    3.501991    0.010125
 O    1.777211    5.716125   22.825624
 O    3.689299    4.609058   24.399204
 O    9.437300    3.475281    0.005971
 O    5.613124    5.689415   22.821468
 O    7.525155    4.582448   24.395052
 O   -0.129525    6.863955   25.949938
 O   -3.953700    9.078089   22.803036
 O   -2.041497    7.971022   24.376617
 O    3.706504    6.837245   25.945786
 O   -0.117729    9.051478   22.798882
 O    1.794416    7.944312   24.372463
 O    7.542301    6.810535   25.941891
 O    3.718299    9.024769   22.794727
 O    5.630329    7.917602   24.368309
Ce    3.646546    0.122288   18.928926
Ce   -0.208298    2.394725   15.691416
Ce    7.475554    0.096375   18.881414
Ce    3.609259    2.245528   15.744638
Ce   11.330627    0.095478   18.896214
Ce    7.462838    2.277520   15.694530
Ce    1.756497    3.478869   18.872589
Ce   -2.030564    5.626129   15.663116
Ce    5.571350    3.444386   18.856752
Ce    9.424353    3.417177   18.871290
Ce    5.706916    5.742038   15.715560
Ce   -0.122677    6.795087   18.846106
Ce   -3.930223    9.031247   15.662079
Ce    3.708977    6.785918   18.815210
Ce   -0.164164    8.948127   15.669087
Ce    7.555363    6.750438   18.853117
Ce    3.818191    8.997859   15.670905
Ce    1.745679    1.280084   22.081020
Ce   -0.161287    2.427913   25.205336
Ce    5.581477    1.253374   22.076868
Ce    3.674856    2.401203   25.201183
Ce    9.417505    1.226664   22.072714
Ce    7.510769    2.374493   25.197029
Ce   -0.149261    4.615437   22.054281
Ce   -2.056170    5.763166   25.178596
Ce    3.686594    4.588827   22.050125
Ce    1.779916    5.736557   25.174702
Ce    7.522565    4.562017   22.045973
Ce    5.615886    5.709747   25.170288
Ce   -2.044259    7.950690   22.027538
Ce   -3.951052    9.098420   25.152113
Ce    1.791769    7.923980   22.023386
Ce   -0.114909    9.071710   25.147961
Ce    5.627682    7.897270   22.019230
Ce    3.720889    9.045000   25.143805
Cu    1.442207    5.459989   16.183144

119
sub-Cu1/CeO2(111)-viii
 C    2.668636    5.054157   12.696652
 O    1.840737    5.530750   13.363626
 O   -0.502505    4.249371   11.254701
 O    3.531809    4.558529   12.048112
 O    1.847181    7.930658   10.995596
 O    1.772551    1.190286    6.310421
 O    3.692521    0.049832    9.424611
 O    1.841024    1.088629   11.152668
 O    3.677733    0.083419    4.705166
 O   -0.137120    2.311705    7.915936
 O    5.612492    1.176333    6.281603
 O    7.546329    0.119896    9.415265
 O    5.609039    1.151816   11.044146
 O    7.523946    0.087505    4.708541
 O    3.727909    2.252704    7.886858
 O    9.419749    1.191881    6.335345
 O   11.401346    0.089000    9.466670
 O    9.417448    1.172945   11.066473
 O   11.349156    0.093883    4.722560
 O    7.425550    2.341505    7.945793
 O   -0.137926    4.511089    6.308344
 O    1.855179    3.266286    9.512624
 O    1.773471    3.409603    4.725936
 O   -2.035686    5.627225    7.913340
 O    3.698390    4.514178    6.326777
 O    5.419442    3.515944    9.608685
 O    5.595747    3.410699    4.728013
 O    1.798099    5.645264    7.894387
 O    7.532059    4.515075    6.290171
 O    9.401336    3.362362    9.389043
 O    7.530391    4.511188   11.052194
 O    9.440695    3.402028    4.713214
 O    5.664393    5.636095    7.900099
 O   -2.055364    7.831791    6.279266
 O   -0.082168    6.691636    9.484065
 O   -2.013877    7.838868   11.069848
 O   -0.148456    6.727515    4.712435
 O   -3.972343    8.930984    7.900359
 O    1.785440    7.848834    6.297180
 O    3.742754    6.619977    9.533913
 O    3.687342    6.722731    4.719445
 O   -0.143622    8.923510    7.914119
 O    5.617613    7.839166    6.290430
 O    7.576884    6.728113    9.449016
 O    5.679354    7.829699   11.085686
 O    7.522622    6.730804    4.706724
 O    3.718184    8.905171    7.936187
 O    3.679632    0.086309    0.000000
 O    3.679632    0.086309   25.962400
 O   -0.156512    2.301041    3.132104
 O    1.761618    1.193675    1.566052
 O    7.515660    0.086309    0.000000
 O    7.515660    0.086309   25.962400
 O    3.679632    2.301041    3.132104
 O    5.597646    1.193675    1.566052
 O   11.351688    0.086309    0.000000
 O   11.351688    0.086309   25.962400
 O    7.515660    2.301041    3.132104
 O    9.433674    1.193675    1.566052
 O    1.761560    3.408507    0.000000
 O    1.761560    3.408507   25.962400
 O   -2.074583    5.623239    3.132104
 O   -0.156454    4.515872    1.566052
 O    5.597589    3.408507    0.000000
 O    5.597589    3.408507   25.962400
 O    1.761560    5.623239    3.132104
 O    3.679574    4.515872    1.566052
 O    9.433617    3.408507    0.000000
 O    9.433617    3.408507   25.962400
 O    5.597588    5.623239    3.132104
 O    7.515603    4.515872    1.566052
 O   -0.156454    6.730604    0.000000
 O   -0.156454    6.730604   25.962400
 O   -3.992597    8.945336    3.132104
 O   -2.074468    7.837970    1.566052
 O    3.679574    6.730604    0.000000
 O    3.679574    6.730604   25.962400
 O   -0.156454    8.945336    3.132104
 O    1.761560    7.837970    1.566052
 O    7.515603    6.730604    0.000000
 O    7.515603    6.730604   25.962400
 O    3.679574    8.945336    3.132104
 O    5.597589    7.837970    1.566052
Ce    3.679459    8.945336    0.772901
Ce    3.692636    0.065778    7.062812
Ce   -0.146212    2.333033   10.302140
Ce    7.517674    0.082422    7.100717
Ce    3.631124    2.136695   10.204262
Ce   11.378042    0.092488    7.107985
Ce    7.519228    2.291075   10.268129
Ce    1.774392    3.414785    7.174190
Ce   -1.968363    5.554670   10.308890
Ce    5.591719    3.412693    7.104092
Ce    9.442247    3.412094    7.100457
Ce    5.758818    5.707156   10.201406
Ce   -0.136257    6.712166    7.093187
Ce   -3.936322    8.924407   10.286563
Ce    3.712028    6.721834    7.091889
Ce   -0.117844    8.922114   10.266312
Ce    7.558298    6.732797    7.076831
Ce    3.756564    8.975635   10.250475
Ce    1.761618    1.193675    3.915130
Ce   -0.156512    2.301041    0.783026
Ce    5.597646    1.193675    3.915130
Ce    3.679632    2.301041    0.783026
Ce    9.433674    1.193675    3.915130
Ce    7.515660    2.301041    0.783026
Ce   -0.156454    4.515872    3.915130
Ce   -2.074583    5.623239    0.783026
Ce    3.679574    4.515872    3.915130
Ce    1.761560    5.623239    0.783026
Ce    7.515603    4.515872    3.915130
Ce    5.597588    5.623239    0.783026
Ce   -2.074468    7.837970    3.915130
Ce   -3.992597    8.945336    0.783026
Ce    1.761560    7.837970    3.915130
Ce   -0.156454    8.945336    0.783026
Ce    5.597589    7.837970    3.915130
Cu    1.820194    6.502972    9.660869

118
sub-Cu1/CeO2(111)-TS1
 C    2.195534    5.233552   11.631934
 O    3.924929    4.332890   11.285856
 O    1.880440    5.175548   12.730403
 O    1.742226    8.304198   11.254960
 O    1.767947    1.186499    6.294065
 O    3.693614    0.082621    9.476016
 O    1.743722    1.141351   11.077897
 O    3.693844    0.093784    4.722820
 O   -0.156109    2.247721    7.898800
 O    5.615887    1.210917    6.351701
 O    7.516638    0.146406    9.373984
 O    5.643966    1.232644   11.058944
 O    7.510481    0.091491    4.711916
 O    3.638317    2.316190    7.951504
 O    9.434192    1.188193    6.295622
 O   11.350192    0.042457    9.438111
 O    9.443974    1.199555   11.035059
 O   11.351343    0.085512    4.706204
 O    7.616702    2.383363    7.961629
 O   -0.166293    4.502816    6.321065
 O    1.649988    3.458837    9.561173
 O    1.756094    3.410599    4.725157
 O   -2.114977    5.637590    7.886858
 O    3.692636    4.496239    6.300815
 O    5.609902    3.400135    9.420716
 O    5.599602    3.401430    4.712435
 O    1.759892    5.605997    7.831558
 O    7.508295    4.522948    6.286795
 O    9.346097    3.545544    9.628675
 O    7.518019    4.544974   11.019222
 O    9.437242    3.409603    4.729830
 O    5.583951    5.643071    7.913599
 O   -2.077575    7.846940    6.298998
 O   -0.188619    6.635624    9.549750
 O   -2.144323    7.840562   11.103859
 O   -0.157893    6.721535    4.725416
 O   -3.990641    8.953509    7.900099
 O    1.756669    7.846043    6.298998
 O    3.588544    6.674194    9.497825
 O    3.676352    6.726020    4.715551
 O   -0.151851    8.904275    7.932552
 O    5.598279    7.836376    6.277189
 O    7.499778    6.760404    9.418380
 O    5.587806    7.798503   11.055828
 O    7.516235    6.734292    4.703089
 O    3.685041    8.910953    7.909445
 O    3.679632    0.086309    0.000000
 O    3.679632    0.086309   25.962400
 O   -0.156512    2.301041    3.132104
 O    1.761618    1.193675    1.566052
 O    7.515660    0.086309    0.000000
 O    7.515660    0.086309   25.962400
 O    3.679632    2.301041    3.132104
 O    5.597646    1.193675    1.566052
 O   11.351688    0.086309    0.000000
 O   11.351688    0.086309   25.962400
 O    7.515660    2.301041    3.132104
 O    9.433674    1.193675    1.566052
 O    1.761560    3.408507    0.000000
 O    1.761560    3.408507   25.962400
 O   -2.074583    5.623239    3.132104
 O   -0.156454    4.515872    1.566052
 O    5.597589    3.408507    0.000000
 O    5.597589    3.408507   25.962400
 O    1.761560    5.623239    3.132104
 O    3.679574    4.515872    1.566052
 O    9.433617    3.408507    0.000000
 O    9.433617    3.408507   25.962400
 O    5.597588    5.623239    3.132104
 O    7.515603    4.515872    1.566052
 O   -0.156454    6.730604    0.000000
 O   -0.156454    6.730604   25.962400
 O   -3.992597    8.945336    3.132104
 O   -2.074468    7.837970    1.566052
 O    3.679574    6.730604    0.000000
 O    3.679574    6.730604   25.962400
 O   -0.156454    8.945336    3.132104
 O    1.761560    7.837970    1.566052
 O    7.515603    6.730604    0.000000
 O    7.515603    6.730604   25.962400
 O    3.679574    8.945336    3.132104
 O    5.597589    7.837970    1.566052
Ce    3.686364    0.084216    7.125640
Ce   -0.119283    2.121546   10.192839
Ce    7.528722    0.083817    7.101755
Ce    3.716573    2.296656   10.299025
Ce   11.348466    0.059200    7.070600
Ce    7.537295    2.317784   10.278515
Ce    1.762941    3.396148    7.114217
Ce   -2.174762    5.764662   10.187906
Ce    5.603169    3.423755    7.106428
Ce    9.457496    3.423357    7.103313
Ce    5.552303    5.617159   10.283447
Ce   -0.154555    6.733295    7.139141
Ce   -3.997431    8.933974   10.273322
Ce    3.670885    6.726120    7.109544
Ce   -0.096957    8.939555   10.308631
Ce    7.500066    6.743959    7.062033
Ce    3.602124    8.897696   10.299284
Ce    1.761618    1.193675    3.915130
Ce   -0.156512    2.301041    0.783026
Ce    5.597646    1.193675    3.915130
Ce    3.679632    2.301041    0.783026
Ce    9.433674    1.193675    3.915130
Ce    7.515660    2.301041    0.783026
Ce   -0.156454    4.515872    3.915130
Ce   -2.074583    5.623239    0.783026
Ce    3.679574    4.515872    3.915130
Ce    1.761560    5.623239    0.783026
Ce    7.515603    4.515872    3.915130
Ce    5.597588    5.623239    0.783026
Ce   -2.074468    7.837970    3.915130
Ce   -3.992597    8.945336    0.783026
Ce    1.761560    7.837970    3.915130
Ce   -0.156454    8.945336    0.783026
Ce    5.597589    7.837970    3.915130
Ce    3.679574    8.945336    0.783026
Cu    1.931939    5.507130    9.738756

110
sub-Cu1/CeO2(111)-TS2
 C    2.671571    5.750310   14.548291
 O   -0.587494    4.406741   14.722499
 O    2.613973    6.762796   13.747091
 O    3.477605    4.793138   14.298013
 O    1.953747    8.143341   14.469105
 O    1.663913    1.415328   19.778677
 O    3.538254    0.150592   16.647610
 O    1.689922    1.275997   15.000556
 O    3.550395    0.303975   21.391979
 O   -0.189367    2.551696   18.109812
 O    5.488433    1.297724   19.766214
 O    7.658017    0.107238   16.311138
 O    5.461101    1.168460   15.035604
 O    7.389991    0.199129   21.375883
 O    3.596888    2.392732   18.118120
 O    9.314046    1.207130   19.724674
 O   11.199780    0.009966   16.619572
 O    9.286254    1.053946   15.023403
 O   11.213244    0.084116   21.367834
 O    7.339354    2.284497   18.051916
 O   -0.187468    4.776294   19.689106
 O    1.785324    3.636239   16.485865
 O    1.741478    3.686270   21.283716
 O   -2.012727    5.931300   18.021021
 O    3.717609    4.670053   19.660807
 O    5.388254    3.529897   16.433161
 O    5.572731    3.564381   21.278522
 O    1.791481    5.805624   18.210806
 O    7.519457    4.554044   19.650681
 O    9.326360    3.282133   16.620350
 O    7.477452    4.424880   14.928380
 O    9.394719    3.447176   21.291506
 O    5.670320    5.697189   18.024916
 O   -1.978432    8.175134   19.596939
 O    0.023189    6.874918   16.390583
 O   -1.955761    8.040188   14.818820
 O   -0.077105    7.057402   21.191031
 O   -3.858181    9.290971   17.942875
 O    1.871694    8.098093   19.573832
 O    3.774862    6.793791   16.440950
 O    3.749774    6.941294   21.185577
 O   -0.053225    9.155029   17.928076
 O    5.705765    7.952783   19.572794
 O    7.599612    6.703496   16.444324
 O    5.750072    7.825412   14.799606
 O   -3.924181    6.824388   21.186357
 O    3.828491    9.072108   17.921585
 O    3.564780    0.442508    0.135524
 O   -0.211521    2.678369   22.908443
 O    1.676630    1.560538   24.503054
 O    7.399197    0.328891    0.129812
 O    3.622954    2.564652   22.902731
 O    5.511104    1.446821   24.497343
 O   11.233441    0.215374    0.124100
 O    7.457198    2.451135   22.897020
 O    9.345407    1.333205   24.491890
 O    1.745679    3.818723    0.041799
 O   -2.030449    6.054484   22.814978
 O   -0.142414    4.936654   24.409590
 O    5.580095    3.705106    0.036088
 O    1.803968    5.940867   22.809267
 O    3.691946    4.822937   24.403877
 O    9.414398    3.591490    0.030636
 O    5.638270    5.827250   22.803555
 O    7.526305    4.709420   24.398424
 O   -0.073250    7.194839   25.910734
 O   -3.849435    9.430500   22.721254
 O   -1.961285    8.312670   24.316126
 O    3.761052    7.081222   25.905024
 O   -0.015018    9.316883   22.715801
 O    1.873017    8.199053   24.310413
 O   -3.912673    6.967506   25.899311
 O    3.819399    9.203267   22.710091
 O    5.707319    8.085436   24.304701
Ce    3.542281    0.224742   19.021612
Ce   -0.255712    2.532460   15.738147
Ce    7.367319    0.107438   18.978773
Ce    3.541821    2.284796   15.797340
Ce   11.221473    0.021029   18.981110
Ce    7.402016    2.219615   15.744378
Ce    1.723583    3.610824   18.893877
Ce   -1.980849    5.782202   15.649876
Ce    5.541773    3.497805   18.887127
Ce    9.390748    3.383690   18.894915
Ce    5.737413    5.697787   15.706733
Ce   -0.086945    6.976176   18.799894
Ce   -3.844314    9.229479   15.589383
Ce    3.757715    6.882891   18.805346
Ce   -0.072329    9.035830   15.588604
Ce    7.599094    6.761600   18.811836
Ce    3.878551    9.023473   15.582892
Ce    1.671163    1.492467   22.155014
Ce   -0.206112    2.746339   25.256483
Ce    5.505523    1.378751   22.149302
Ce    3.628305    2.632723   25.250771
Ce    9.339767    1.265234   22.143591
Ce    7.462838    2.519105   25.245319
Ce   -0.147765    4.868583   22.061550
Ce   -2.025098    6.122554   25.163019
Ce    3.686537    4.754966   22.055838
Ce    1.809377    6.008838   25.157307
Ce    7.520839    4.641349   22.050125
Ce    5.643621    5.895321   25.151596
Ce   -1.966751    8.244599   21.967827
Ce   -3.843969    9.498570   25.069294
Ce    1.867608    8.131083   21.962374
Ce   -0.009552    9.384953   25.063843
Ce    5.701968    8.017365   21.956661
Ce    3.824750    9.271338   25.058130
Cu    1.852878    5.729779   16.271675


120
ad-Cu1/CeO2(111)-adCO
 C    3.813863    4.996635   14.903998
 O    3.865419    5.058825   16.049459
 O   -0.171299    4.553132   11.114520
 O    3.682324    4.644025   11.415424
 O    1.760518    7.819607   11.087000
 O    1.753499    1.193970    6.303680
 O    3.681749    0.028603    9.479666
 O    1.627427    1.122511   11.125943
 O    3.679677    0.088402    4.718414
 O   -0.144888    2.300236    7.935938
 O    5.608215    1.193272    6.302901
 O    7.545039    0.061891    9.443578
 O    5.734230    1.124504   11.125943
 O    7.520181    0.087604    4.712962
 O    3.680886    2.292861    7.894918
 O    9.434737    1.194568    6.315104
 O   11.325068    0.062190    9.444615
 O    9.435140    1.176330   11.082846
 O   11.348948    0.087804    4.713221
 O    7.505796    2.300137    7.935419
 O   -0.160539    4.510376    6.306276
 O    1.750392    3.479057    9.501473
 O    1.764777    3.410688    4.721529
 O   -2.074461    5.621227    7.919322
 O    3.679044    4.522137    6.316402
 O    5.609251    3.477961    9.498617
 O    5.593657    3.410688    4.721529
 O    1.743084    5.643452    7.904005
 O    7.520297    4.510476    6.306017
 O    9.434679    3.407001    9.480185
 O    7.530827    4.552434   11.114520
 O    9.433816    3.406104    4.717635
 O    5.616156    5.643651    7.902187
 O   -2.074346    7.839540    6.298488
 O   -0.168710    6.740250    9.456558
 O   -2.072562    7.817315   11.114520
 O   -0.159388    6.727891    4.712702
 O   -3.996497    8.948098    7.913091
 O    1.758332    7.838742    6.290958
 O    3.679620    6.668890    9.476291
 O    3.679447    6.727792    4.714520
 O   -0.150469    8.946902    7.912313
 O    5.601080    7.838842    6.290958
 O    7.530194    6.741745    9.456039
 O    5.599699    7.816119   11.088298
 O    7.518686    6.729187    4.712702
 O    3.681001    8.912518    7.912832
 O    3.679620    0.086309    0.000000
 O    3.679620    0.086309   25.962439
 O   -0.156511    2.301033    3.132109
 O    1.761612    1.193671    1.566054
 O    7.515636    0.086309    0.000000
 O    7.515636    0.086309   25.962439
 O    3.679620    2.301033    3.132109
 O    5.597628    1.193671    1.566054
 O   11.351651    0.086309    0.000000
 O   11.351651    0.086309   25.962439
 O    7.515635    2.301033    3.132109
 O    9.433643    1.193671    1.566054
 O    1.761554    3.408496    0.000000
 O    1.761554    3.408496   25.962439
 O   -2.074577    5.623220    3.132109
 O   -0.156453    4.515858    1.566054
 O    5.597570    3.408496    0.000000
 O    5.597570    3.408496   25.962439
 O    1.761554    5.623220    3.132109
 O    3.679562    4.515858    1.566054
 O    9.433586    3.408496    0.000000
 O    9.433586    3.408496   25.962439
 O    5.597570    5.623220    3.132109
 O    7.515578    4.515858    1.566054
 O   -0.156453    6.730582    0.000000
 O   -0.156453    6.730582   25.962439
 O   -3.992584    8.945307    3.132109
 O   -2.074461    7.837945    1.566054
 O    3.679563    6.730582    0.000000
 O    3.679563    6.730582   25.962439
 O   -0.156453    8.945307    3.132109
 O    1.761554    7.837945    1.566054
 O    7.515578    6.730582    0.000000
 O    7.515578    6.730582   25.962439
 O    3.679562    8.945307    3.132109
 O    5.597570    7.837945    1.566054
Ce    3.680253    0.095378    7.111891
Ce   -0.162438    2.285785   10.280087
Ce    7.514715    0.081923    7.098390
Ce    3.680540    2.253195   10.340839
Ce   11.354471    0.082422    7.098650
Ce    7.523001    2.285486   10.279308
Ce    1.767481    3.406004    7.120459
Ce   -2.073195    5.631392   10.291770
Ce    5.592564    3.405406    7.119939
Ce    9.434161    3.409891    7.111112
Ce    5.673524    5.656907   10.234653
Ce   -0.164279    6.733772    7.087226
Ce   -3.995519    8.951188   10.277231
Ce    3.679505    6.725699    7.096054
Ce   -0.150872    8.950789   10.276712
Ce    7.524612    6.734469    7.086188
Ce    3.680770    8.932053   10.253086
Ce    1.761612    1.193671    3.915136
Ce   -0.156511    2.301033    0.783027
Ce    5.597628    1.193671    3.915136
Ce    3.679620    2.301033    0.783027
Ce    9.433643    1.193671    3.915136
Ce    7.515635    2.301033    0.783027
Ce   -0.156453    4.515858    3.915136
Ce   -2.074577    5.623220    0.783027
Ce    3.679562    4.515858    3.915136
Ce    1.761554    5.623220    0.783027
Ce    7.515578    4.515858    3.915136
Ce    5.597570    5.623220    0.783027
Ce   -2.074461    7.837945    3.915136
Ce   -3.992584    8.945307    0.783027
Ce    1.761554    7.837945    3.915136
Ce   -0.156453    8.945307    0.783027
Ce    5.597570    7.837945    3.915136
Ce    3.679562    8.945307    0.783027
Ce    1.688708    5.656707   10.239067
Cu    3.739807    4.848834   13.153090

120
ad-Cu1/CeO2(111)-Ov-adCO2
 C    3.621849    5.197457   12.772481
 O    3.588590    4.476491   11.664924
 O    3.701715    4.838070   13.932743
 O   -0.168307    4.545159   11.071423
 O    1.934868    7.769377   11.311575
 O    1.758620    1.192675    6.285506
 O    3.690035    0.014252    9.501473
 O    1.653493    1.103675   11.111145
 O    3.684166    0.087206    4.714520
 O   -0.108810    2.283393    7.946323
 O    5.612761    1.194967    6.300045
 O    7.512298    0.026112    9.455780
 O    5.723814    1.072381   11.145156
 O    7.520814    0.084515    4.714779
 O    3.674499    2.266649    7.899851
 O    9.444749    1.203936    6.311209
 O   11.373115    0.016843    9.453183
 O    9.455049    1.221776   11.030662
 O   11.349523    0.084814    4.710365
 O    7.517879    2.287380    7.938535
 O   -0.177571    4.505792    6.302382
 O    1.807127    3.482845    9.531072
 O    1.764834    3.413977    4.722827
 O   -2.073771    5.657105    7.951516
 O    3.675074    4.510675    6.329123
 O    5.601828    3.392948    9.522762
 O    5.594751    3.414973    4.727760
 O    1.697512    5.617739    7.882197
 O    7.540608    4.506390    6.314844
 O    9.474613    3.408794    9.431376
 O    7.675197    4.470411   11.113741
 O    9.433068    3.404808    4.706730
 O    5.631577    5.631094    7.879600
 O   -2.074634    7.837247    6.288622
 O   -0.121181    6.794666    9.499137
 O   -2.053746    7.844722   11.142559
 O   -0.157431    6.729287    4.713740
 O   -3.970719    8.962250    7.908938
 O    1.753096    7.836450    6.298488
 O    3.594230    6.640586    9.436308
 O    3.679390    6.724902    4.721789
 O   -0.165372    8.951984    7.912572
 O    5.608503    7.841732    6.297449
 O    7.519318    6.829150    9.522243
 O    5.238343    7.860569   11.392058
 O    7.515808    6.726796    4.718673
 O    3.687790    8.931852    7.878302
 O    3.679620    0.086309    0.000000
 O    3.679620    0.086309   25.962439
 O   -0.156511    2.301033    3.132109
 O    1.761612    1.193671    1.566054
 O    7.515636    0.086309    0.000000
 O    7.515636    0.086309   25.962439
 O    3.679620    2.301033    3.132109
 O    5.597628    1.193671    1.566054
 O   11.351651    0.086309    0.000000
 O   11.351651    0.086309   25.962439
 O    7.515635    2.301033    3.132109
 O    9.433643    1.193671    1.566054
 O    1.761554    3.408496    0.000000
 O    1.761554    3.408496   25.962439
 O   -2.074577    5.623220    3.132109
 O   -0.156453    4.515858    1.566054
 O    5.597570    3.408496    0.000000
 O    5.597570    3.408496   25.962439
 O    1.761554    5.623220    3.132109
 O    3.679562    4.515858    1.566054
 O    9.433586    3.408496    0.000000
 O    9.433586    3.408496   25.962439
 O    5.597570    5.623220    3.132109
 O    7.515578    4.515858    1.566054
 O   -0.156453    6.730582    0.000000
 O   -0.156453    6.730582   25.962439
 O   -3.992584    8.945307    3.132109
 O   -2.074461    7.837945    1.566054
 O    3.679563    6.730582    0.000000
 O    3.679563    6.730582   25.962439
 O   -0.156453    8.945307    3.132109
 O    1.761554    7.837945    1.566054
 O    7.515578    6.730582    0.000000
 O    7.515578    6.730582   25.962439
 O    3.679562    8.945307    3.132109
 O    5.597570    7.837945    1.566054
Ce    3.688251    0.089099    7.095534
Ce   -0.148455    2.295253   10.269702
Ce    7.510111    0.079532    7.090861
Ce    3.703557    2.189211   10.341619
Ce   11.369374    0.077339    7.086447
Ce    7.541817    2.305917   10.278789
Ce    1.774961    3.398230    7.114747
Ce   -2.073886    5.626410   10.306828
Ce    5.599987    3.406502    7.140709
Ce    9.440663    3.410987    7.104881
Ce    5.682903    5.638867   10.304492
Ce   -0.171299    6.745133    7.082813
Ce   -3.953572    8.978196   10.296443
Ce    3.682094    6.710650    7.107737
Ce   -0.159043    8.968330   10.325262
Ce    7.516384    6.736563    7.105659
Ce    3.679563    8.997332   10.197267
Ce    1.761612    1.193671    3.915136
Ce   -0.156511    2.301033    0.783027
Ce    5.597628    1.193671    3.915136
Ce    3.679620    2.301033    0.783027
Ce    9.433643    1.193671    3.915136
Ce    7.515635    2.301033    0.783027
Ce   -0.156453    4.515858    3.915136
Ce   -2.074577    5.623220    0.783027
Ce    3.679562    4.515858    3.915136
Ce    1.761554    5.623220    0.783027
Ce    7.515578    4.515858    3.915136
Ce    5.597570    5.623220    0.783027
Ce   -2.074461    7.837945    3.915136
Ce   -3.992584    8.945307    0.783027
Ce    1.761554    7.837945    3.915136
Ce   -0.156453    8.945307    0.783027
Ce    5.597570    7.837945    3.915136
Ce    3.679562    8.945307    0.783027
Ce    1.656140    5.650129   10.205316
Cu    3.596704    7.091764   12.309052

121
ad-Cu1/CeO2(111)-Ov-adCO-O-O
 C    4.228157    8.680202   14.137326
 O    3.617073    9.407946   14.781195
 O    5.746428    5.950815   12.597494
 O    3.579959    4.443402   11.051950
 O   -0.158698    4.515359   11.074538
 O    1.757066    7.857878   11.085702
 O    1.770416    1.188389    6.297190
 O    3.676283    0.089099    9.453703
 O    1.761554    1.184203   11.077653
 O    3.680195    0.083319    4.711923
 O   -0.151332    2.281300    7.888428
 O    5.595154    1.191379    6.296151
 O    7.498316    0.089000    9.438126
 O    5.593312    1.167061   11.074538
 O    7.513737    0.083618    4.711923
 O    3.683878    2.302827    7.916466
 O    9.424840    1.191578    6.297709
 O   11.354240    0.072854    9.437865
 O    9.421675    1.185897   11.071682
 O   11.351594    0.085810    4.715298
 O    7.506429    2.306615    7.913352
 O   -0.159388    4.530110    6.321854
 O    1.725764    3.388762    9.436567
 O    1.754362    3.408794    4.716856
 O   -2.108353    5.639864    7.948919
 O    3.671162    4.512669    6.300824
 O    5.588881    3.408396    9.498878
 O    5.597052    3.410788    4.717635
 O    1.789634    5.633984    7.940352
 O    7.525705    4.512868    6.299526
 O    9.480021    3.381885    9.426702
 O    7.621396    4.422872   11.014305
 O    9.440779    3.407798    4.714779
 O    5.599872    5.603686    7.894918
 O   -2.073771    7.829573    6.302123
 O   -0.151505    6.724802    9.462270
 O   -2.064795    7.853293   11.069345
 O   -0.156224    6.728590    4.714260
 O   -3.980098    8.937434    7.918284
 O    1.756260    7.831367    6.304199
 O    3.750338    6.749519    9.534186
 O    3.683418    6.730882    4.723347
 O   -0.164049    8.941918    7.913352
 O    5.597398    7.839839    6.313026
 O    7.429440    6.762176    9.550023
 O    5.547568    8.154776   11.319364
 O    7.509537    6.731081    4.723087
 O    3.664429    8.941620    7.906341
 O    3.679620    0.086309    0.000000
 O    3.679620    0.086309   25.962439
 O   -0.156511    2.301033    3.132109
 O    1.761612    1.193671    1.566054
 O    7.515636    0.086309    0.000000
 O    7.515636    0.086309   25.962439
 O    3.679620    2.301033    3.132109
 O    5.597628    1.193671    1.566054
 O   11.351651    0.086309    0.000000
 O   11.351651    0.086309   25.962439
 O    7.515635    2.301033    3.132109
 O    9.433643    1.193671    1.566054
 O    1.761554    3.408496    0.000000
 O    1.761554    3.408496   25.962439
 O   -2.074577    5.623220    3.132109
 O   -0.156453    4.515858    1.566054
 O    5.597570    3.408496    0.000000
 O    5.597570    3.408496   25.962439
 O    1.761554    5.623220    3.132109
 O    3.679562    4.515858    1.566054
 O    9.433586    3.408496    0.000000
 O    9.433586    3.408496   25.962439
 O    5.597570    5.623220    3.132109
 O    7.515578    4.515858    1.566054
 O   -0.156453    6.730582    0.000000
 O   -0.156453    6.730582   25.962439
 O   -3.992584    8.945307    3.132109
 O   -2.074461    7.837945    1.566054
 O    3.679563    6.730582    0.000000
 O    3.679563    6.730582   25.962439
 O   -0.156453    8.945307    3.132109
 O    1.761554    7.837945    1.566054
 O    7.515578    6.730582    0.000000
 O    7.515578    6.730582   25.962439
 O    3.679562    8.945307    3.132109
 O    5.597570    7.837945    1.566054
Ce    3.680483    0.081226    7.091640
Ce   -0.157317    2.297047   10.249192
Ce    7.506487    0.084016    7.083333
Ce    3.669435    2.291964   10.266847
Ce   11.353723    0.082721    7.095275
Ce    7.521389    2.290270   10.258798
Ce    1.763166    3.405306    7.099948
Ce   -2.071642    5.612357   10.274376
Ce    5.596362    3.418562    7.108256
Ce    9.432090    3.405705    7.098390
Ce    5.600102    5.544685   10.404187
Ce   -0.158237    6.735666    7.106179
Ce   -3.959268    8.976502   10.270481
Ce    3.695962    6.721313    7.124353
Ce   -0.163128    8.946304   10.274895
Ce    7.497222    6.724503    7.126170
Ce    3.627143    8.985671   10.237249
Ce    1.761612    1.193671    3.915136
Ce   -0.156511    2.301033    0.783027
Ce    5.597628    1.193671    3.915136
Ce    3.679620    2.301033    0.783027
Ce    9.433643    1.193671    3.915136
Ce    7.515635    2.301033    0.783027
Ce   -0.156453    4.515858    3.915136
Ce   -2.074577    5.623220    0.783027
Ce    3.679562    4.515858    3.915136
Ce    1.761554    5.623220    0.783027
Ce    7.515578    4.515858    3.915136
Ce    5.597570    5.623220    0.783027
Ce   -2.074461    7.837945    3.915136
Ce   -3.992584    8.945307    0.783027
Ce    1.761554    7.837945    3.915136
Ce   -0.156453    8.945307    0.783027
Ce    5.597570    7.837945    3.915136
Ce    3.679562    8.945307    0.783027
Ce    1.760922    5.613353   10.271259
Cu    5.118485    7.507261   13.066895

121
ad-Cu1/CeO2(111)-Ov-adOCOO
 C    3.854889    7.453044   14.388643
 O    3.312337    7.525499   15.400399
 O    4.598547    5.151014   12.301522
 O    3.585771    4.614326   11.380116
 O   -0.194776    4.556322   11.095568
 O    1.765813    7.839938   11.099202
 O    1.752981    1.194668    6.299267
 O    3.671622    0.021826    9.484339
 O    1.624089    1.105768   11.117116
 O    3.678872    0.087006    4.716077
 O   -0.124921    2.287977    7.947362
 O    5.602461    1.194269    6.296151
 O    7.531287    0.069366    9.428779
 O    5.729914    1.101283   11.120232
 O    7.520239    0.088302    4.712183
 O    3.673981    2.286881    7.901149
 O    9.439340    1.203338    6.312248
 O   11.323859    0.022026    9.454482
 O    9.431285    1.183804   11.068307
 O   11.348487    0.085013    4.713480
 O    7.504242    2.303425    7.925294
 O   -0.164509    4.515060    6.320815
 O    1.766733    3.489622    9.532629
 O    1.760634    3.412482    4.724385
 O   -2.096845    5.637871    7.936198
 O    3.668457    4.519147    6.317181
 O    5.605108    3.444673    9.502771
 O    5.592277    3.412282    4.721270
 O    1.743602    5.650129    7.918803
 O    7.526165    4.509280    6.302123
 O    9.454185    3.393945    9.452924
 O    7.585375    4.508583   11.065711
 O    9.437269    3.407897    4.714779
 O    5.608446    5.619732    7.882197
 O   -2.078949    7.837347    6.298228
 O   -0.172565    6.755300    9.462011
 O   -2.090918    7.824790   11.114261
 O   -0.160654    6.727094    4.713740
 O   -3.993908    8.949792    7.914390
 O    1.751312    7.836749    6.290699
 O    3.697343    6.708756    9.484858
 O    3.680367    6.728590    4.718414
 O   -0.158582    8.951984    7.908419
 O    5.598433    7.840038    6.300305
 O    7.464828    6.770050    9.495762
 O    5.524781    7.852595   11.291325
 O    7.513967    6.729785    4.716596
 O    3.668227    8.928663    7.893879
 O    3.679620    0.086309    0.000000
 O    3.679620    0.086309   25.962439
 O   -0.156511    2.301033    3.132109
 O    1.761612    1.193671    1.566054
 O    7.515636    0.086309    0.000000
 O    7.515636    0.086309   25.962439
 O    3.679620    2.301033    3.132109
 O    5.597628    1.193671    1.566054
 O   11.351651    0.086309    0.000000
 O   11.351651    0.086309   25.962439
 O    7.515635    2.301033    3.132109
 O    9.433643    1.193671    1.566054
 O    1.761554    3.408496    0.000000
 O    1.761554    3.408496   25.962439
 O   -2.074577    5.623220    3.132109
 O   -0.156453    4.515858    1.566054
 O    5.597570    3.408496    0.000000
 O    5.597570    3.408496   25.962439
 O    1.761554    5.623220    3.132109
 O    3.679562    4.515858    1.566054
 O    9.433586    3.408496    0.000000
 O    9.433586    3.408496   25.962439
 O    5.597570    5.623220    3.132109
 O    7.515578    4.515858    1.566054
 O   -0.156453    6.730582    0.000000
 O   -0.156453    6.730582   25.962439
 O   -3.992584    8.945307    3.132109
 O   -2.074461    7.837945    1.566054
 O    3.679563    6.730582    0.000000
 O    3.679563    6.730582   25.962439
 O   -0.156453    8.945307    3.132109
 O    1.761554    7.837945    1.566054
 O    7.515578    6.730582    0.000000
 O    7.515578    6.730582   25.962439
 O    3.679562    8.945307    3.132109
 O    5.597570    7.837945    1.566054
Ce    3.674154    0.094780    7.110074
Ce   -0.159100    2.295352   10.280087
Ce    7.508155    0.087106    7.086447
Ce    3.684568    2.230272   10.370177
Ce   11.357175    0.081923    7.097871
Ce    7.527834    2.289273   10.273597
Ce    1.772372    3.407698    7.132401
Ce   -2.083956    5.627706   10.290213
Ce    5.588594    3.402117    7.114487
Ce    9.433529    3.411585    7.109035
Ce    5.653788    5.588836   10.254904
Ce   -0.169458    6.739951    7.089303
Ce   -3.986312    8.958164   10.290213
Ce    3.677606    6.725400    7.103843
Ce   -0.162495    8.958762   10.282164
Ce    7.511090    6.734170    7.096572
Ce    3.644289    8.967932   10.223749
Ce    1.761612    1.193671    3.915136
Ce   -0.156511    2.301033    0.783027
Ce    5.597628    1.193671    3.915136
Ce    3.679620    2.301033    0.783027
Ce    9.433643    1.193671    3.915136
Ce    7.515635    2.301033    0.783027
Ce   -0.156453    4.515858    3.915136
Ce   -2.074577    5.623220    0.783027
Ce    3.679562    4.515858    3.915136
Ce    1.761554    5.623220    0.783027
Ce    7.515578    4.515858    3.915136
Ce    5.597570    5.623220    0.783027
Ce   -2.074461    7.837945    3.915136
Ce   -3.992584    8.945307    0.783027
Ce    1.761554    7.837945    3.915136
Ce   -0.156453    8.945307    0.783027
Ce    5.597570    7.837945    3.915136
Ce    3.679562    8.945307    0.783027
Ce    1.670582    5.681922   10.253346
Cu    4.631057    7.167707   12.813762

117
ad-Cu1/CeO2(111)-Ov
 O   -0.291789    4.454066   11.131915
 O    1.989014    7.850603   11.458523
 O    1.756088    1.191678    6.284987
 O   -2.073598    9.949119    9.492646
 O    1.649465    1.060222   11.158396
 O    3.679447    0.082222    4.710885
 O   -0.109615    2.288177    7.949959
 O    5.605453    1.190282    6.284468
 O    7.500042    0.007674    9.453703
 O    5.712364    1.060122   11.157618
 O    7.520239    0.085113    4.710365
 O    3.681922    2.245820    7.883235
 O    9.433643    1.216793    6.311728
 O   11.371100    0.010564    9.451365
 O    9.435312    1.213305   11.021834
 O   11.348544    0.085711    4.710885
 O    7.469143    2.289074    7.952815
 O   -0.179297    4.500011    6.307315
 O    1.821800    3.422149    9.580659
 O    1.766273    3.415073    4.730097
 O   -2.075900    5.646243    7.946323
 O    3.679793    4.506091    6.335874
 O    5.537037    3.425637    9.585852
 O    5.592277    3.415273    4.730097
 O    1.712990    5.622025    7.869215
 O    7.538940    4.498317    6.306276
 O    9.435773    3.389559    9.410605
 O    7.655690    4.452372   11.131655
 O    9.434046    3.406702    4.701797
 O    5.647746    5.619034    7.869475
 O   -2.073598    7.828278    6.283689
 O   -0.168307    6.812706    9.517830
 O   -2.073943    7.849008   11.179946
 O   -0.155706    6.726497    4.715558
 O   -3.978602    8.950191    7.903745
 O    1.751773    7.840735    6.296151
 O    3.682094    6.716032    9.447990
 O    3.679275    6.721912    4.723606
 O   -0.169342    8.951088    7.904524
 O    5.607295    7.839639    6.296411
 O    7.525648    6.812407    9.516791
 O    5.382368    7.854688   11.455147
 O    7.515118    6.726796    4.716077
 O    3.679735    8.955771    7.850522
 O    3.679620    0.086309    0.000000
 O    3.679620    0.086309   25.962439
 O   -0.156511    2.301033    3.132109
 O    1.761612    1.193671    1.566054
 O    7.515636    0.086309    0.000000
 O    7.515636    0.086309   25.962439
 O    3.679620    2.301033    3.132109
 O    5.597628    1.193671    1.566054
 O   11.351651    0.086309    0.000000
 O   11.351651    0.086309   25.962439
 O    7.515635    2.301033    3.132109
 O    9.433643    1.193671    1.566054
 O    1.761554    3.408496    0.000000
 O    1.761554    3.408496   25.962439
 O   -2.074577    5.623220    3.132109
 O   -0.156453    4.515858    1.566054
 O    5.597570    3.408496    0.000000
 O    5.597570    3.408496   25.962439
 O    1.761554    5.623220    3.132109
 O    3.679562    4.515858    1.566054
 O    9.433586    3.408496    0.000000
 O    9.433586    3.408496   25.962439
 O    5.597570    5.623220    3.132109
 O    7.515578    4.515858    1.566054
 O   -0.156453    6.730582    0.000000
 O   -0.156453    6.730582   25.962439
 O   -3.992584    8.945307    3.132109
 O   -2.074461    7.837945    1.566054
 O    3.679563    6.730582    0.000000
 O    3.679563    6.730582   25.962439
 O   -0.156453    8.945307    3.132109
 O    1.761554    7.837945    1.566054
 O    7.515578    6.730582    0.000000
 O    7.515578    6.730582   25.962439
 O    3.679562    8.945307    3.132109
 O    5.597570    7.837945    1.566054
Ce    3.679620    0.069167    7.081774
Ce   -0.158870    2.304721   10.278789
Ce    7.493022    0.081226    7.079697
Ce    3.680828    2.110576   10.275155
Ce   11.375474    0.081326    7.080736
Ce    7.520181    2.304721   10.279827
Ce    1.769783    3.407001    7.132401
Ce   -2.073483    5.593620   10.317472
Ce    5.589917    3.405805    7.132142
Ce    9.434277    3.411087    7.101765
Ce    5.723988    5.684314   10.263212
Ce   -0.162898    6.735168    7.093458
Ce   -3.976013    8.956470   10.343176
Ce    3.679505    6.712344    7.114747
Ce   -0.173198    8.956170   10.341099
Ce    7.523404    6.735964    7.091640
Ce    3.680483    9.024440   10.143525
Ce    1.761612    1.193671    3.915136
Ce   -0.156511    2.301033    0.783027
Ce    5.597628    1.193671    3.915136
Ce    3.679620    2.301033    0.783027
Ce    9.433643    1.193671    3.915136
Ce    7.515635    2.301033    0.783027
Ce   -0.156453    4.515858    3.915136
Ce   -2.074577    5.623220    0.783027
Ce    3.679562    4.515858    3.915136
Ce    1.761554    5.623220    0.783027
Ce    7.515578    4.515858    3.915136
Ce    5.597570    5.623220    0.783027
Ce   -2.074461    7.837945    3.915136
Ce   -3.992584    8.945307    0.783027
Ce    1.761554    7.837945    3.915136
Ce   -0.156453    8.945307    0.783027
Ce    5.597570    7.837945    3.915136
Ce    3.679562    8.945307    0.783027
Ce    1.640201    5.682321   10.268404
Cu    3.688424    7.478059   12.298407

121
ad-Cu1/CeO2(111)-surf-adCO2
 C    3.535135    7.320990   15.273442
 O    3.598890    8.034781   16.201601
 O    3.471840    6.596834   14.342949
 O    3.688654    4.795315   11.301450
 O   -0.188619    4.651300   11.085961
 O    1.987172    7.703100   11.288987
 O    1.765064    1.190681    6.294853
 O    3.709311    0.069366    9.459414
 O    1.918698    1.100187   11.149309
 O    3.679562    0.085810    4.706990
 O   -0.132689    2.282695    7.925553
 O    5.600792    1.198156    6.282131
 O    1.706431    9.965364    9.473694
 O    5.586350    1.164769   11.104914
 O    7.518513    0.081724    4.714520
 O    3.688078    2.269041    7.916986
 O    9.429155    1.210614    6.307575
 O    5.641128    9.927991    9.524839
 O    9.296236    1.142643   11.088817
 O   11.349580    0.083319    4.723606
 O    7.483988    2.273526    7.945805
 O   -0.177053    4.508882    6.308613
 O    1.882620    3.424242    9.523541
 O    1.761669    3.410688    4.723606
 O   -2.071872    5.659398    7.948919
 O    3.681174    4.506290    6.315104
 O    5.532836    3.405406    9.511858
 O    5.597398    3.415173    4.720231
 O    1.722426    5.599700    7.893100
 O    7.536465    4.502005    6.313806
 O    9.379498    3.433810    9.453444
 O    7.518052    4.512968   11.084663
 O    9.434104    3.406801    4.708028
 O    5.636928    5.596510    7.901149
 O   -2.078604    7.829772    6.282910
 O   -0.113298    6.816891    9.474992
 O   -2.060191    7.859273   11.104395
 O   -0.152943    6.729287    4.713740
 O   -3.960074    8.952982    7.915428
 O    1.760749    7.833959    6.302901
 O    3.679908    6.727394    9.348295
 O    3.682785    6.728390    4.712962
 O   -0.177283    8.954277    7.887649
 O    5.606086    7.837546    6.316661
 O    7.477199    6.787690    9.513157
 O    5.340536    7.675194   11.324296
 O    7.509018    6.726197    4.720491
 O    3.676743    8.985073    7.890244
 O    3.679620    0.086309    0.000000
 O    3.679620    0.086309   25.962439
 O   -0.156511    2.301033    3.132109
 O    1.761612    1.193671    1.566054
 O    7.515636    0.086309    0.000000
 O    7.515636    0.086309   25.962439
 O    3.679620    2.301033    3.132109
 O    5.597628    1.193671    1.566054
 O   11.351651    0.086309    0.000000
 O   11.351651    0.086309   25.962439
 O    7.515635    2.301033    3.132109
 O    9.433643    1.193671    1.566054
 O    1.761554    3.408496    0.000000
 O    1.761554    3.408496   25.962439
 O   -2.074577    5.623220    3.132109
 O   -0.156453    4.515858    1.566054
 O    5.597570    3.408496    0.000000
 O    5.597570    3.408496   25.962439
 O    1.761554    5.623220    3.132109
 O    3.679562    4.515858    1.566054
 O    9.433586    3.408496    0.000000
 O    9.433586    3.408496   25.962439
 O    5.597570    5.623220    3.132109
 O    7.515578    4.515858    1.566054
 O   -0.156453    6.730582    0.000000
 O   -0.156453    6.730582   25.962439
 O   -3.992584    8.945307    3.132109
 O   -2.074461    7.837945    1.566054
 O    3.679563    6.730582    0.000000
 O    3.679563    6.730582   25.962439
 O   -0.156453    8.945307    3.132109
 O    1.761554    7.837945    1.566054
 O    7.515578    6.730582    0.000000
 O    7.515578    6.730582   25.962439
 O    3.679562    8.945307    3.132109
 O    5.597570    7.837945    1.566054
Ce    3.683130    0.082621    7.076322
Ce   -0.158007    2.296250   10.360052
Ce    7.509996    0.081525    7.093197
Ce    3.689747    2.243029   10.287356
Ce   11.359189    0.089199    7.118382
Ce    7.519433    2.292861   10.284242
Ce    1.759771    3.396237    7.118641
Ce   -2.071239    5.617838   10.285280
Ce    5.596535    3.401519    7.103843
Ce    9.439340    3.401918    7.123834
Ce    5.615638    5.607274   10.257240
Ce   -0.159100    6.733373    7.094237
Ce   -3.932512    8.966236   10.284242
Ce    3.681922    6.725699    7.090083
Ce   -0.181196    8.956669   10.267884
Ce    7.518628    6.732078    7.104621
Ce    3.670298    8.958762   10.241922
Ce    1.761612    1.193671    3.915136
Ce   -0.156511    2.301033    0.783027
Ce    5.597628    1.193671    3.915136
Ce    3.679620    2.301033    0.783027
Ce    9.433643    1.193671    3.915136
Ce    7.515635    2.301033    0.783027
Ce   -0.156453    4.515858    3.915136
Ce   -2.074577    5.623220    0.783027
Ce    3.679562    4.515858    3.915136
Ce    1.761554    5.623220    0.783027
Ce    7.515578    4.515858    3.915136
Ce    5.597570    5.623220    0.783027
Ce   -2.074461    7.837945    3.915136
Ce   -3.992584    8.945307    0.783027
Ce    1.761554    7.837945    3.915136
Ce   -0.156453    8.945307    0.783027
Ce    5.597570    7.837945    3.915136
Ce    3.679562    8.945307    0.783027
Ce    1.739516    5.614749   10.242442
Cu    3.680138    6.725799   12.107324

118
ad-Cu1/CeO2(111)-surf
 O   -0.182750    4.484065   11.050652
 O    3.526101    4.801593   11.362721
 O    1.927157    7.743863   11.283536
 O    1.767366    1.191877    6.288363
 O    3.685259    0.084515    9.489531
 O    1.794986    1.174735   11.101539
 O    3.683130    0.084415    4.714000
 O   -0.119052    2.280802    7.938016
 O    5.603727    1.193870    6.299526
 O    7.480248    0.043154    9.504329
 O    5.571964    1.154005   11.128280
 O    7.517765    0.083219    4.720231
 O    3.678872    2.271234    7.919322
 O    9.436406    1.216793    6.300045
 O   11.402402    0.034085    9.498617
 O    9.449468    1.233636   11.049355
 O   11.350558    0.085412    4.716337
 O    7.502919    2.291765    7.944247
 O   -0.175442    4.503300    6.298747
 O    1.834056    3.391752    9.498878
 O    1.762245    3.410688    4.715558
 O   -2.072793    5.642057    7.945025
 O    3.677778    4.502204    6.312248
 O    5.533757    3.340226    9.520686
 O    5.597916    3.410489    4.722048
 O    1.712530    5.588338    7.887129
 O    7.539745    4.502304    6.306017
 O    9.464025    3.393446    9.416576
 O    7.660696    4.432140   11.087000
 O    9.433931    3.407897    4.700759
 O    5.634569    5.601593    7.874148
 O   -2.071930    7.833959    6.298747
 O   -0.135796    6.783903    9.504849
 O   -2.053401    7.881199   11.126982
 O   -0.153001    6.730981    4.719452
 O   -3.966576    8.963048    7.919063
 O    1.753096    7.842629    6.317181
 O    3.615462    6.767458    9.344661
 O    3.679735    6.730682    4.716596
 O   -0.172565    8.954676    7.928409
 O    5.608503    7.847114    6.312767
 O    7.540724    6.821974    9.521205
 O    5.272062    7.830072   11.362461
 O    7.513679    6.729287    4.722308
 O    3.685891    9.005106    7.887649
 O    3.679620    0.086309    0.000000
 O    3.679620    0.086309   25.962439
 O   -0.156511    2.301033    3.132109
 O    1.761612    1.193671    1.566054
 O    7.515636    0.086309    0.000000
 O    7.515636    0.086309   25.962439
 O    3.679620    2.301033    3.132109
 O    5.597628    1.193671    1.566054
 O   11.351651    0.086309    0.000000
 O   11.351651    0.086309   25.962439
 O    7.515635    2.301033    3.132109
 O    9.433643    1.193671    1.566054
 O    1.761554    3.408496    0.000000
 O    1.761554    3.408496   25.962439
 O   -2.074577    5.623220    3.132109
 O   -0.156453    4.515858    1.566054
 O    5.597570    3.408496    0.000000
 O    5.597570    3.408496   25.962439
 O    1.761554    5.623220    3.132109
 O    3.679562    4.515858    1.566054
 O    9.433586    3.408496    0.000000
 O    9.433586    3.408496   25.962439
 O    5.597570    5.623220    3.132109
 O    7.515578    4.515858    1.566054
 O   -0.156453    6.730582    0.000000
 O   -0.156453    6.730582   25.962439
 O   -3.992584    8.945307    3.132109
 O   -2.074461    7.837945    1.566054
 O    3.679563    6.730582    0.000000
 O    3.679563    6.730582   25.962439
 O   -0.156453    8.945307    3.132109
 O    1.761554    7.837945    1.566054
 O    7.515578    6.730582    0.000000
 O    7.515578    6.730582   25.962439
 O    3.679562    8.945307    3.132109
 O    5.597570    7.837945    1.566054
Ce    3.686410    0.083319    7.089044
Ce   -0.152944    2.300236   10.266327
Ce    7.511838    0.086109    7.104881
Ce    3.687100    2.248411   10.287617
Ce   11.362527    0.084016    7.099169
Ce    7.535660    2.304621   10.279827
Ce    1.770703    3.400821    7.098909
Ce   -2.065830    5.605878   10.279568
Ce    5.597110    3.409492    7.116045
Ce    9.438247    3.406602    7.096313
Ce    5.619033    5.612955   10.311502
Ce   -0.158352    6.735466    7.103843
Ce   -3.943329    8.967632   10.287617
Ce    3.682554    6.729387    7.107218
Ce   -0.173198    8.956569   10.310983
Ce    7.514313    6.731579    7.116045
Ce    3.679275    8.974310   10.248154
Ce    1.761612    1.193671    3.915136
Ce   -0.156511    2.301033    0.783027
Ce    5.597628    1.193671    3.915136
Ce    3.679620    2.301033    0.783027
Ce    9.433643    1.193671    3.915136
Ce    7.515635    2.301033    0.783027
Ce   -0.156453    4.515858    3.915136
Ce   -2.074577    5.623220    0.783027
Ce    3.679562    4.515858    3.915136
Ce    1.761554    5.623220    0.783027
Ce    7.515578    4.515858    3.915136
Ce    5.597570    5.623220    0.783027
Ce   -2.074461    7.837945    3.915136
Ce   -3.992584    8.945307    0.783027
Ce    1.761554    7.837945    3.915136
Ce   -0.156453    8.945307    0.783027
Ce    5.597570    7.837945    3.915136
Ce    3.679562    8.945307    0.783027
Ce    1.736639    5.609766   10.247375
Cu    3.616152    6.763073   12.070717

120
ad-Cu1/CeO2(111)-TS1
 C    3.643887    5.207723   12.880744
 O    3.680598    4.443103   13.780862
 O   -0.157086    4.524130   11.051172
 O    3.567070    4.391777   11.319623
 O    1.964616    7.785223   11.276525
 O    1.763050    1.194369    6.286804
 O    3.682727    0.071359    9.481742
 O    1.770646    1.174835   11.076355
 O    3.683360    0.087206    4.712962
 O   -0.133264    2.288077    7.922698
 O    5.604303    1.197458    6.301084
 O    7.478465    0.060795    9.480444
 O    5.588651    1.153407   11.109068
 O    7.515636    0.083717    4.717375
 O    3.672715    2.279706    7.916466
 O    9.434449    1.206827    6.300824
 O   11.393944    0.056709    9.468761
 O    9.446418    1.248885   11.030142
 O   11.350788    0.085412    4.713221
 O    7.518340    2.297944    7.932823
 O   -0.177053    4.514861    6.300824
 O    1.794238    3.419060    9.471876
 O    1.761554    3.412881    4.716077
 O   -2.072332    5.661591    7.953593
 O    3.674096    4.510576    6.318479
 O    5.566383    3.355674    9.493685
 O    5.596765    3.414077    4.723347
 O    1.709480    5.606576    7.898034
 O    7.540091    4.512270    6.309651
 O    9.470298    3.418860    9.421510
 O    7.660466    4.457854   11.088557
 O    9.434047    3.406901    4.704913
 O    5.629621    5.617739    7.885312
 O   -2.074692    7.839739    6.295631
 O   -0.109615    6.795165    9.515233
 O   -2.054495    7.879505   11.116597
 O   -0.154497    6.732775    4.717895
 O   -3.973941    8.964442    7.914131
 O    1.753384    7.840735    6.312507
 O    3.607291    6.687129    9.408268
 O    3.678987    6.728590    4.720231
 O   -0.172335    8.954875    7.922698
 O    5.602691    7.845221    6.308873
 O    7.518455    6.830446    9.527696
 O    5.271142    7.903025   11.341692
 O    7.512528    6.730682    4.721789
 O    3.681346    8.966536    7.889985
 O    3.679620    0.086309    0.000000
 O    3.679620    0.086309   25.962439
 O   -0.156511    2.301033    3.132109
 O    1.761612    1.193671    1.566054
 O    7.515636    0.086309    0.000000
 O    7.515636    0.086309   25.962439
 O    3.679620    2.301033    3.132109
 O    5.597628    1.193671    1.566054
 O   11.351651    0.086309    0.000000
 O   11.351651    0.086309   25.962439
 O    7.515635    2.301033    3.132109
 O    9.433643    1.193671    1.566054
 O    1.761554    3.408496    0.000000
 O    1.761554    3.408496   25.962439
 O   -2.074577    5.623220    3.132109
 O   -0.156453    4.515858    1.566054
 O    5.597570    3.408496    0.000000
 O    5.597570    3.408496   25.962439
 O    1.761554    5.623220    3.132109
 O    3.679562    4.515858    1.566054
 O    9.433586    3.408496    0.000000
 O    9.433586    3.408496   25.962439
 O    5.597570    5.623220    3.132109
 O    7.515578    4.515858    1.566054
 O   -0.156453    6.730582    0.000000
 O   -0.156453    6.730582   25.962439
 O   -3.992584    8.945307    3.132109
 O   -2.074461    7.837945    1.566054
 O    3.679563    6.730582    0.000000
 O    3.679563    6.730582   25.962439
 O   -0.156453    8.945307    3.132109
 O    1.761554    7.837945    1.566054
 O    7.515578    6.730582    0.000000
 O    7.515578    6.730582   25.962439
 O    3.679562    8.945307    3.132109
 O    5.597570    7.837945    1.566054
Ce    3.683475    0.088601    7.089563
Ce   -0.151102    2.312794   10.254904
Ce    7.509076    0.087903    7.097612
Ce    3.687503    2.251700   10.286838
Ce   11.360455    0.084814    7.091640
Ce    7.535487    2.320867   10.272299
Ce    1.763741    3.405107    7.099948
Ce   -2.068938    5.629200   10.288136
Ce    5.599585    3.415571    7.123055
Ce    9.437096    3.413977    7.097352
Ce    5.623981    5.619732   10.335647
Ce   -0.161978    6.744336    7.101246
Ce   -3.959671    8.981186   10.285539
Ce    3.681346    6.719520    7.113968
Ce   -0.173658    8.976302   10.307608
Ce    7.509996    6.738456    7.118382
Ce    3.673636    8.999624   10.225825
Ce    1.761612    1.193671    3.915136
Ce   -0.156511    2.301033    0.783027
Ce    5.597628    1.193671    3.915136
Ce    3.679620    2.301033    0.783027
Ce    9.433643    1.193671    3.915136
Ce    7.515635    2.301033    0.783027
Ce   -0.156453    4.515858    3.915136
Ce   -2.074577    5.623220    0.783027
Ce    3.679562    4.515858    3.915136
Ce    1.761554    5.623220    0.783027
Ce    7.515578    4.515858    3.915136
Ce    5.597570    5.623220    0.783027
Ce   -2.074461    7.837945    3.915136
Ce   -3.992584    8.945307    0.783027
Ce    1.761554    7.837945    3.915136
Ce   -0.156453    8.945307    0.783027
Ce    5.597570    7.837945    3.915136
Ce    3.679562    8.945307    0.783027
Ce    1.727030    5.624217   10.244518
Cu    3.652978    6.999475   12.289061

121
ad-Cu1/CeO2(111)-TS2
 C    3.920141    7.746254   14.352036
 O    3.367692    7.989135   15.332118
 O    4.713110    5.342268   12.335533
 O    3.588475    4.440014   11.208244
 O   -0.169285    4.543664   11.083105
 O    1.770301    7.850502   11.095827
 O    1.762820    1.194967    6.298488
 O    3.678929    0.070163    9.482521
 O    1.687384    1.148822   11.090116
 O    3.680426    0.086309    4.715039
 O   -0.128776    2.291266    7.928669
 O    5.601828    1.194568    6.297968
 O    7.529330    0.078734    9.437346
 O    5.678358    1.134770   11.091153
 O    7.518858    0.087505    4.713740
 O    3.679275    2.293858    7.910495
 O    9.439570    1.197757    6.308873
 O   11.338302    0.048835    9.451886
 O    9.436060    1.188489   11.069345
 O   11.351249    0.085810    4.714260
 O    7.514140    2.303625    7.919841
 O   -0.159100    4.521040    6.317440
 O    1.767884    3.452148    9.493945
 O    1.759771    3.411585    4.719971
 O   -2.088732    5.638369    7.936198
 O    3.672082    4.516256    6.311469
 O    5.605165    3.416867    9.487195
 O    5.595441    3.411784    4.718933
 O    1.758907    5.643751    7.926073
 O    7.529503    4.511672    6.302123
 O    9.465693    3.393945    9.445914
 O    7.603212    4.492238   11.053248
 O    9.438937    3.407001    4.715039
 O    5.607697    5.615447    7.885312
 O   -2.074749    7.837646    6.300565
 O   -0.154037    6.749718    9.465905
 O   -2.076360    7.842231   11.093231
 O   -0.157662    6.729088    4.714520
 O   -3.982687    8.951686    7.919841
 O    1.755686    7.838144    6.298747
 O    3.707124    6.713739    9.499916
 O    3.681691    6.729885    4.721010
 O   -0.160827    8.953280    7.915688
 O    5.601599    7.842529    6.306796
 O    7.475645    6.767060    9.501733
 O    5.564945    7.920367   11.269515
 O    7.513564    6.730682    4.718673
 O    3.673808    8.932351    7.904005
 O    3.679620    0.086309    0.000000
 O    3.679620    0.086309   25.962439
 O   -0.156511    2.301033    3.132109
 O    1.761612    1.193671    1.566054
 O    7.515636    0.086309    0.000000
 O    7.515636    0.086309   25.962439
 O    3.679620    2.301033    3.132109
 O    5.597628    1.193671    1.566054
 O   11.351651    0.086309    0.000000
 O   11.351651    0.086309   25.962439
 O    7.515635    2.301033    3.132109
 O    9.433643    1.193671    1.566054
 O    1.761554    3.408496    0.000000
 O    1.761554    3.408496   25.962439
 O   -2.074577    5.623220    3.132109
 O   -0.156453    4.515858    1.566054
 O    5.597570    3.408496    0.000000
 O    5.597570    3.408496   25.962439
 O    1.761554    5.623220    3.132109
 O    3.679562    4.515858    1.566054
 O    9.433586    3.408496    0.000000
 O    9.433586    3.408496   25.962439
 O    5.597570    5.623220    3.132109
 O    7.515578    4.515858    1.566054
 O   -0.156453    6.730582    0.000000
 O   -0.156453    6.730582   25.962439
 O   -3.992584    8.945307    3.132109
 O   -2.074461    7.837945    1.566054
 O    3.679563    6.730582    0.000000
 O    3.679563    6.730582   25.962439
 O   -0.156453    8.945307    3.132109
 O    1.761554    7.837945    1.566054
 O    7.515578    6.730582    0.000000
 O    7.515578    6.730582   25.962439
 O    3.679562    8.945307    3.132109
 O    5.597570    7.837945    1.566054
Ce    3.679505    0.090694    7.102025
Ce   -0.152828    2.300037   10.272038
Ce    7.512471    0.087206    7.090601
Ce    3.677951    2.255089   10.301376
Ce   11.360052    0.084116    7.098909
Ce    7.530481    2.293260   10.270741
Ce    1.769955    3.411685    7.117083
Ce   -2.071872    5.628303   10.279827
Ce    5.599067    3.409492    7.110333
Ce    9.438074    3.410090    7.106179
Ce    5.641646    5.573189   10.302415
Ce   -0.160827    6.740549    7.097871
Ce   -3.982342    8.961254   10.289174
Ce    3.686179    6.724304    7.113189
Ce   -0.154037    8.960655   10.284501
Ce    7.510687    6.732875    7.109035
Ce    3.654762    8.972515   10.234134
Ce    1.761612    1.193671    3.915136
Ce   -0.156511    2.301033    0.783027
Ce    5.597628    1.193671    3.915136
Ce    3.679620    2.301033    0.783027
Ce    9.433643    1.193671    3.915136
Ce    7.515635    2.301033    0.783027
Ce   -0.156453    4.515858    3.915136
Ce   -2.074577    5.623220    0.783027
Ce    3.679562    4.515858    3.915136
Ce    1.761554    5.623220    0.783027
Ce    7.515578    4.515858    3.915136
Ce    5.597570    5.623220    0.783027
Ce   -2.074461    7.837945    3.915136
Ce   -3.992584    8.945307    0.783027
Ce    1.761554    7.837945    3.915136
Ce   -0.156453    8.945307    0.783027
Ce    5.597570    7.837945    3.915136
Ce    3.679562    8.945307    0.783027
Ce    1.711552    5.661989   10.268663
Cu    4.682441    7.221426   12.830378

121
ad-Cu1/CeO2(111)-TS3
 C    5.383576    6.479430   14.497425
 O    5.287828    5.763447   15.399361
 O    5.564599    5.690094   12.672007
 O    3.561373    4.435728   11.020276
 O   -0.161632    4.532003   11.071423
 O    1.751830    7.868940   11.067528
 O    1.769323    1.196063    6.296930
 O    3.685604    0.100262    9.441760
 O    1.767654    1.202142   11.061816
 O    3.679908    0.085611    4.710625
 O   -0.160078    2.298641    7.878302
 O    5.595844    1.196561    6.294074
 O    7.503264    0.101159    9.438904
 O    5.595613    1.173639   11.070384
 O    7.513967    0.085412    4.710625
 O    3.684453    2.313591    7.912572
 O    9.422193    1.195565    6.296670
 O   11.347106    0.100162    9.419432
 O    9.419603    1.204634   11.061037
 O   11.351249    0.087206    4.714779
 O    7.504933    2.314388    7.912832
 O   -0.158813    4.544262    6.324709
 O    1.711609    3.399127    9.424106
 O    1.752923    3.411485    4.716077
 O   -2.119804    5.654315    7.951256
 O    3.670125    4.520243    6.300045
 O    5.593945    3.413379    9.504070
 O    5.596707    3.412382    4.717116
 O    1.801085    5.653020    7.950478
 O    7.522253    4.519446    6.299007
 O    9.472886    3.400223    9.426183
 O    7.619900    4.441808   11.025728
 O    9.441355    3.410389    4.716337
 O    5.596247    5.602989    7.903226
 O   -2.073771    7.835553    6.301603
 O   -0.159216    6.734370    9.458117
 O   -2.070491    7.866947   11.067268
 O   -0.156799    6.731978    4.712702
 O   -3.979062    8.945208    7.912313
 O    1.757239    7.835653    6.302642
 O    3.784689    6.772939    9.570534
 O    3.685316    6.733174    4.725683
 O   -0.159791    8.949493    7.910235
 O    5.595787    7.843626    6.316921
 O    7.403201    6.776527    9.570274
 O    5.593830    8.291713   11.387126
 O    7.508213    6.733174    4.725683
 O    3.661437    8.944211    7.911274
 O    3.679620    0.086309    0.000000
 O    3.679620    0.086309   25.962439
 O   -0.156511    2.301033    3.132109
 O    1.761612    1.193671    1.566054
 O    7.515636    0.086309    0.000000
 O    7.515636    0.086309   25.962439
 O    3.679620    2.301033    3.132109
 O    5.597628    1.193671    1.566054
 O   11.351651    0.086309    0.000000
 O   11.351651    0.086309   25.962439
 O    7.515635    2.301033    3.132109
 O    9.433643    1.193671    1.566054
 O    1.761554    3.408496    0.000000
 O    1.761554    3.408496   25.962439
 O   -2.074577    5.623220    3.132109
 O   -0.156453    4.515858    1.566054
 O    5.597570    3.408496    0.000000
 O    5.597570    3.408496   25.962439
 O    1.761554    5.623220    3.132109
 O    3.679562    4.515858    1.566054
 O    9.433586    3.408496    0.000000
 O    9.433586    3.408496   25.962439
 O    5.597570    5.623220    3.132109
 O    7.515578    4.515858    1.566054
 O   -0.156453    6.730582    0.000000
 O   -0.156453    6.730582   25.962439
 O   -3.992584    8.945307    3.132109
 O   -2.074461    7.837945    1.566054
 O    3.679563    6.730582    0.000000
 O    3.679563    6.730582   25.962439
 O   -0.156453    8.945307    3.132109
 O    1.761554    7.837945    1.566054
 O    7.515578    6.730582    0.000000
 O    7.515578    6.730582   25.962439
 O    3.679562    8.945307    3.132109
 O    5.597570    7.837945    1.566054
Ce    3.682439    0.088800    7.085149
Ce   -0.161172    2.316083   10.241663
Ce    7.507810    0.089099    7.084371
Ce    3.664429    2.296050   10.260356
Ce   11.349752    0.093385    7.092938
Ce    7.521735    2.297645   10.261654
Ce    1.761612    3.415571    7.098650
Ce   -2.077511    5.629499   10.274634
Ce    5.595499    3.424840    7.106179
Ce    9.428292    3.415472    7.098909
Ce    5.592679    5.516082   10.425996
Ce   -0.158813    6.746429    7.105659
Ce   -3.952824    9.004209   10.252567
Ce    3.700047    6.729586    7.131103
Ce   -0.159330    8.957067   10.273856
Ce    7.490951    6.730582    7.131622
Ce    3.632149    9.005903   10.247634
Ce    1.761612    1.193671    3.915136
Ce   -0.156511    2.301033    0.783027
Ce    5.597628    1.193671    3.915136
Ce    3.679620    2.301033    0.783027
Ce    9.433643    1.193671    3.915136
Ce    7.515635    2.301033    0.783027
Ce   -0.156453    4.515858    3.915136
Ce   -2.074577    5.623220    0.783027
Ce    3.679562    4.515858    3.915136
Ce    1.761554    5.623220    0.783027
Ce    7.515578    4.515858    3.915136
Ce    5.597570    5.623220    0.783027
Ce   -2.074461    7.837945    3.915136
Ce   -3.992584    8.945307    0.783027
Ce    1.761554    7.837945    3.915136
Ce   -0.156453    8.945307    0.783027
Ce    5.597570    7.837945    3.915136
Ce    3.679562    8.945307    0.783027
Ce    1.755512    5.627706   10.273077
Cu    5.515920    7.519719   12.990047

202
sub-Cu1_TiO2(110)-adCO2
 C    6.303709    7.434400   14.693069
 O    6.304670    8.328455   13.920771
 O    6.302628    6.576473   15.489651
 O    6.305511    5.382001   12.488864
 O    6.305750   11.883991   12.486274
 O    0.301778    2.080281    6.584761
 O    0.301418    5.344563    9.877627
 O    0.302378    5.355821    5.831569
 O    0.301418    2.082768    9.155521
 O    0.301297    5.345610   12.485626
 O    1.809586    0.101841    7.865770
 O    1.802621    3.305123   11.333495
 O    1.809106    4.057543    7.861237
 O    1.802261    0.846276   11.324104
 O    3.305506    2.080281    6.583142
 O    3.295779    5.337363    9.876008
 O    3.310549    5.373623    5.837722
 O    3.307787    2.082899    9.157141
 O    3.305025    5.348359   12.481417
 O    4.802505    0.094642    7.858646
 O    4.806709    3.308657   11.336410
 O    4.802505    4.064742    7.853465
 O    4.803707    0.842349   11.326048
 O    0.302018    8.624291    6.595123
 O    0.301418   11.890929    9.875360
 O    0.302498   11.898521    5.831245
 O    0.302018    8.626516    9.189846
 O    0.301177   11.897474   12.484331
 O    1.800579    6.656062    7.873218
 O    1.804182    9.845992   11.341914
 O    1.800699   10.592521    7.866094
 O    1.805022    7.392380   11.334790
 O    3.247504    8.622589    6.553998
 O    3.295898   11.895511    9.875685
 O    3.310909   11.880326    5.837074
 O    3.305746    8.627563    9.119578
 O    3.301062   11.897474   12.481417
 O    4.831567    6.695463    7.934742
 O    4.792179    9.855679   11.290428
 O    4.831807   10.553120    7.929238
 O    4.788455    7.379421   11.271324
 O    6.306231    2.080019    6.583466
 O    6.305511    5.310266    9.880218
 O    6.306831    5.370220    5.838046
 O    6.305750    2.082376    9.155198
 O    7.809716    0.094642    7.859293
 O    7.804552    3.308657   11.336086
 O    7.809355    4.064742    7.853789
 O    7.807434    0.842349   11.325724
 O    9.306597    2.080019    6.583142
 O    9.315843    5.337494    9.876008
 O    9.302753    5.373230    5.837722
 O    9.304315    2.083030    9.156816
 O    9.306116    5.348359   12.481417
 O   10.802515    0.101579    7.865446
 O   10.808761    3.305123   11.333495
 O   10.802876    4.057412    7.860913
 O   10.808520    0.846276   11.324104
 O    6.306231    8.623636    6.668629
 O    6.305750   11.922346    9.880865
 O    6.306711   11.883075    5.837074
 O    7.780535    6.695463    7.935066
 O    7.818963    9.855416   11.290428
 O    7.780294   10.553120    7.928914
 O    7.822685    7.379290   11.271000
 O    9.365438    8.622721    6.553998
 O    9.315722   11.895118    9.875685
 O    9.302993   11.880196    5.837074
 O    9.306355    8.627694    9.119254
 O    9.309958   11.897212   12.481092
 O   10.811642    6.656062    7.872894
 O   10.807079    9.845860   11.341591
 O   10.811642   10.592389    7.866417
 O   10.806358    7.392380   11.334790
 O    0.302738    2.082506    0.000000
 O    0.302738    2.082506   32.381416
 O    0.302738    5.355035    3.272466
 O    0.302738    2.082506    2.563961
 O    1.803822    0.091893    1.281980
 O    1.803822    3.364421    4.554446
 O    1.803822    4.073120    1.281980
 O    1.803822    0.800591    4.554446
 O    3.304905    2.082506    0.000000
 O    3.304905    2.082506   32.381416
 O    3.304905    5.355035    3.272466
 O    3.304905    2.082506    2.563961
 O    4.805988    0.091893    1.281980
 O    4.805988    3.364421    4.554446
 O    4.805988    4.073120    1.281980
 O    4.805988    0.800591    4.554446
 O    0.302738    8.627563    0.000000
 O    0.302738    8.627563   32.381416
 O    0.302738   11.900092    3.272466
 O    0.302738    8.627563    2.563961
 O    1.803822    6.636950    1.281980
 O    1.803822    9.909478    4.554446
 O    1.803822   10.618177    1.281980
 O    1.803822    7.345649    4.554446
 O    3.304905    8.627563    0.000000
 O    3.304905    8.627563   32.381416
 O    3.304905   11.900092    3.272466
 O    3.304905    8.627563    2.563961
 O    4.805988    6.636950    1.281980
 O    4.805988    9.909478    4.554446
 O    4.805988   10.618177    1.281980
 O    4.805988    7.345649    4.554446
 O    6.307072    2.082506    0.000000
 O    6.307072    2.082506   32.381416
 O    6.307072    5.355035    3.272466
 O    6.307072    2.082506    2.563961
 O    7.808155    0.091893    1.281980
 O    7.808155    3.364421    4.554446
 O    7.808155    4.073120    1.281980
 O    7.808155    0.800591    4.554446
 O    9.309238    2.082506    0.000000
 O    9.309238    2.082506   32.381416
 O    9.309238    5.355035    3.272466
 O    9.309238    2.082506    2.563961
 O   10.810322    0.091893    1.281980
 O   10.810322    3.364421    4.554446
 O   10.810322    4.073120    1.281980
 O   10.810322    0.800591    4.554446
 O    6.307072    8.627563    0.000000
 O    6.307072    8.627563   32.381416
 O    6.307072   11.900092    3.272466
 O    6.307072    8.627563    2.563961
 O    7.808155    6.636950    1.281980
 O    7.808155    9.909478    4.554446
 O    7.808155   10.618177    1.281980
 O    7.808155    7.345649    4.554446
 O    9.309238    8.627563    0.000000
 O    9.309238    8.627563   32.381416
 O    9.309238   11.900092    3.272466
 O    9.309238    8.627563    2.563961
 O   10.810322    6.636950    1.281980
 O   10.810322    9.909478    4.554446
 O   10.810322   10.618177    1.281980
 O   10.810322    7.345649    4.554446
Ti    0.301658    5.346919    7.973276
Ti    0.301177    2.076354   11.036558
Ti    1.804782    2.079496    7.809103
Ti    1.803101    5.359747   11.360696
Ti    3.301422    5.353595    7.981048
Ti    3.311870    2.076747   11.040768
Ti    4.805148    2.079496    7.808455
Ti    4.808510    5.386451   11.350657
Ti    0.301898   11.900878    7.972628
Ti    0.301418    8.620234   11.100349
Ti    1.757588    8.624946    7.862532
Ti    1.803101   11.880588   11.359724
Ti    3.301783   11.893940    7.982666
Ti    3.368791    8.621935   11.022635
Ti    4.681218    8.624422    7.704510
Ti    4.810071   11.851397   11.358106
Ti    6.305991    5.347050    7.980076
Ti    6.305630    2.074129   11.040444
Ti    7.806954    2.079496    7.808779
Ti    7.802271    5.386451   11.350657
Ti    9.310679    5.353595    7.981048
Ti    9.299272    2.076747   11.040444
Ti   10.807439    2.079365    7.808779
Ti   10.808040    5.359747   11.360696
Ti    6.306110   11.901009    7.982666
Ti    7.931484    8.624422    7.704186
Ti    7.801190   11.851266   11.358106
Ti    9.310438   11.893678    7.982666
Ti    9.242470    8.621803   11.022635
Ti   10.855114    8.624946    7.862855
Ti   10.807920   11.880457   11.359724
Ti    0.302738    5.355035    1.281980
Ti    0.302738    2.082506    4.554446
Ti    1.803822    2.082506    1.281980
Ti    1.803822    5.355035    4.554446
Ti    3.304905    5.355035    1.281980
Ti    3.304905    2.082506    4.554446
Ti    4.805988    2.082506    1.281980
Ti    4.805988    5.355035    4.554446
Ti    0.302738   11.900092    1.281980
Ti    0.302738    8.627563    4.554446
Ti    1.803822    8.627563    1.281980
Ti    1.803822   11.900092    4.554446
Ti    3.304905   11.900092    1.281980
Ti    3.304905    8.627563    4.554446
Ti    4.805988    8.627563    1.281980
Ti    4.805988   11.900092    4.554446
Ti    6.307072    5.355035    1.281980
Ti    6.307072    2.082506    4.554446
Ti    7.808155    2.082506    1.281980
Ti    7.808155    5.355035    4.554446
Ti    9.309238    5.355035    1.281980
Ti    9.309238    2.082506    4.554446
Ti   10.810322    2.082506    1.281980
Ti   10.810322    5.355035    4.554446
Ti    6.307072   11.900092    1.281980
Ti    6.307072    8.627563    4.554446
Ti    7.808155    8.627563    1.281980
Ti    7.808155   11.900092    4.554446
Ti    9.309238   11.900092    1.281980
Ti    9.309238    8.627563    4.554446
Ti   10.810322    8.627563    1.281980
Ti   10.810322   11.900092    4.554446
Cu    6.305630    8.617222   11.414773

202
sub-Cu1_TiO2(110)-adCO-OO
 C    6.303829    8.446789   13.955095
 O    6.301427    8.059321   15.026596
 O    6.305750    4.798967   12.462959
 O    6.305270    3.425552   12.892014
 O    6.305750   11.868938   12.502141
 O    0.301658    2.084339    6.560151
 O    0.301778    5.363282    9.888313
 O    0.302618    5.345741    5.830274
 O    0.301538    2.068762    9.114721
 O    0.301538    5.329509   12.509912
 O    1.797577    0.077363    7.823998
 O    1.800339    3.310752   11.285571
 O    1.818232    4.057674    7.871922
 O    1.776082    0.838160   11.315685
 O    3.326641    2.093895    6.575694
 O    3.256150    5.455960    9.858198
 O    3.310789    5.371267    5.843227
 O    3.274403    1.973728    9.116340
 O    3.316553    5.293511   12.450331
 O    4.808030    0.079981    7.834036
 O    4.667529    3.393743   10.939414
 O    4.795421    4.082152    7.897180
 O    4.822560    0.932278   11.459459
 O    0.301778    8.634632    6.603866
 O    0.301297   11.883337    9.869532
 O    0.302618   11.877185    5.828007
 O    0.301658    8.594969    9.203446
 O    0.301177   11.866713   12.478826
 O    1.788451    6.648600    7.841808
 O    1.822435    9.843373   11.320542
 O    1.812708   10.576943    7.892971
 O    1.799979    7.394082   11.387249
 O    3.242700    8.631098    6.557560
 O    3.309829   11.948395    9.879247
 O    3.310309   11.870640    5.835455
 O    3.320516    8.582795    9.136741
 O    3.299381   11.905066   12.481417
 O    4.825082    6.696248    7.888113
 O    4.778969    9.876229   11.279742
 O    4.831086   10.549323    7.950609
 O    4.804667    7.356906   11.423840
 O    6.305991    2.095204    6.589618
 O    6.305991    5.473893    9.881837
 O    6.306831    5.363544    5.839341
 O    6.305991    2.066013    9.177217
 O    7.803711    0.080112    7.834360
 O    7.943852    3.394005   10.940062
 O    7.816801    4.082021    7.897180
 O    7.789181    0.932409   11.459459
 O    9.285581    2.093764    6.575694
 O    9.355472    5.455960    9.858198
 O    9.302753    5.371136    5.843227
 O    9.337218    1.973858    9.116664
 O    9.295428    5.294428   12.450331
 O   10.814284    0.077363    7.824322
 O   10.811402    3.311013   11.285247
 O   10.793629    4.057543    7.871922
 O   10.835179    0.838422   11.316010
 O    6.306110    8.633585    6.666039
 O    6.305630   11.970517    9.897380
 O    6.306711   11.871948    5.835131
 O    7.787139    6.696379    7.887789
 O    7.832652    9.876229   11.279095
 O    7.781136   10.549454    7.950609
 O    7.806834    7.357038   11.423516
 O    9.369882    8.630836    6.557560
 O    9.302032   11.947871    9.879247
 O    9.303354   11.870247    5.835779
 O    9.291346    8.582664    9.136416
 O    9.311880   11.905459   12.481417
 O   10.823411    6.648600    7.842132
 O   10.788825    9.843505   11.320867
 O   10.799153   10.576943    7.892971
 O   10.811883    7.394213   11.387572
 O    0.302738    2.082506    0.000000
 O    0.302738    2.082506   32.381416
 O    0.302738    5.355035    3.272466
 O    0.302738    2.082506    2.563961
 O    1.803822    0.091893    1.281980
 O    1.803822    3.364421    4.554446
 O    1.803822    4.073120    1.281980
 O    1.803822    0.800591    4.554446
 O    3.304905    2.082506    0.000000
 O    3.304905    2.082506   32.381416
 O    3.304905    5.355035    3.272466
 O    3.304905    2.082506    2.563961
 O    4.805988    0.091893    1.281980
 O    4.805988    3.364421    4.554446
 O    4.805988    4.073120    1.281980
 O    4.805988    0.800591    4.554446
 O    0.302738    8.627563    0.000000
 O    0.302738    8.627563   32.381416
 O    0.302738   11.900092    3.272466
 O    0.302738    8.627563    2.563961
 O    1.803822    6.636950    1.281980
 O    1.803822    9.909478    4.554446
 O    1.803822   10.618177    1.281980
 O    1.803822    7.345649    4.554446
 O    3.304905    8.627563    0.000000
 O    3.304905    8.627563   32.381416
 O    3.304905   11.900092    3.272466
 O    3.304905    8.627563    2.563961
 O    4.805988    6.636950    1.281980
 O    4.805988    9.909478    4.554446
 O    4.805988   10.618177    1.281980
 O    4.805988    7.345649    4.554446
 O    6.307072    2.082506    0.000000
 O    6.307072    2.082506   32.381416
 O    6.307072    5.355035    3.272466
 O    6.307072    2.082506    2.563961
 O    7.808155    0.091893    1.281980
 O    7.808155    3.364421    4.554446
 O    7.808155    4.073120    1.281980
 O    7.808155    0.800591    4.554446
 O    9.309238    2.082506    0.000000
 O    9.309238    2.082506   32.381416
 O    9.309238    5.355035    3.272466
 O    9.309238    2.082506    2.563961
 O   10.810322    0.091893    1.281980
 O   10.810322    3.364421    4.554446
 O   10.810322    4.073120    1.281980
 O   10.810322    0.800591    4.554446
 O    6.307072    8.627563    0.000000
 O    6.307072    8.627563   32.381416
 O    6.307072   11.900092    3.272466
 O    6.307072    8.627563    2.563961
 O    7.808155    6.636950    1.281980
 O    7.808155    9.909478    4.554446
 O    7.808155   10.618177    1.281980
 O    7.808155    7.345649    4.554446
 O    9.309238    8.627563    0.000000
 O    9.309238    8.627563   32.381416
 O    9.309238   11.900092    3.272466
 O    9.309238    8.627563    2.563961
 O   10.810322    6.636950    1.281980
 O   10.810322    9.909478    4.554446
 O   10.810322   10.618177    1.281980
 O   10.810322    7.345649    4.554446
Ti    0.301538    5.331735    7.967771
Ti    0.301418    2.080543   10.992844
Ti    1.819313    2.056457    7.769273
Ti    1.777283    5.353202   11.360696
Ti    3.296019    5.358046    7.916285
Ti    3.306466    2.045854   10.998348
Ti    4.843215    2.075045    7.868684
Ti    4.699351    5.380037   11.209799
Ti    0.301658   11.881766    7.967447
Ti    0.301418    8.618663   11.115245
Ti    1.758189    8.619578    7.875161
Ti    1.802140   11.887657   11.353572
Ti    3.305265   11.899961    7.982019
Ti    3.383081    8.619186   11.044006
Ti    4.679537    8.631752    7.702891
Ti    4.813313   11.912528   11.370410
Ti    6.306110    5.363151    7.971981
Ti    6.305750    2.288937   11.280390
Ti    7.768886    2.075176    7.868684
Ti    7.912270    5.380168   11.210123
Ti    9.315963    5.358046    7.916285
Ti    9.305036    2.046247   10.998672
Ti   10.792789    2.056457    7.769273
Ti   10.834458    5.353464   11.360696
Ti    6.305991   11.904936    7.993029
Ti    7.932805    8.631884    7.702567
Ti    7.797827   11.912528   11.370087
Ti    9.306716   11.899961    7.982019
Ti    9.228540    8.619317   11.043682
Ti   10.854153    8.619841    7.875161
Ti   10.809000   11.887788   11.353572
Ti    0.302738    5.355035    1.281980
Ti    0.302738    2.082506    4.554446
Ti    1.803822    2.082506    1.281980
Ti    1.803822    5.355035    4.554446
Ti    3.304905    5.355035    1.281980
Ti    3.304905    2.082506    4.554446
Ti    4.805988    2.082506    1.281980
Ti    4.805988    5.355035    4.554446
Ti    0.302738   11.900092    1.281980
Ti    0.302738    8.627563    4.554446
Ti    1.803822    8.627563    1.281980
Ti    1.803822   11.900092    4.554446
Ti    3.304905   11.900092    1.281980
Ti    3.304905    8.627563    4.554446
Ti    4.805988    8.627563    1.281980
Ti    4.805988   11.900092    4.554446
Ti    6.307072    5.355035    1.281980
Ti    6.307072    2.082506    4.554446
Ti    7.808155    2.082506    1.281980
Ti    7.808155    5.355035    4.554446
Ti    9.309238    5.355035    1.281980
Ti    9.309238    2.082506    4.554446
Ti   10.810322    2.082506    1.281980
Ti   10.810322    5.355035    4.554446
Ti    6.307072   11.900092    1.281980
Ti    6.307072    8.627563    4.554446
Ti    7.808155    8.627563    1.281980
Ti    7.808155   11.900092    4.554446
Ti    9.309238   11.900092    1.281980
Ti    9.309238    8.627563    4.554446
Ti   10.810322    8.627563    1.281980
Ti   10.810322   11.900092    4.554446
Cu    6.305750    8.646283   11.522603

202
sub-Cu1_TiO2(110)-adCOOO
 C    6.304790    7.601822   13.639376
 O    6.304069    8.209073   14.685620
 O    6.304910    6.206809   13.764045
 O    6.305750    5.458316   12.524484
 O    6.305630   11.910564   12.497931
 O    0.301898    2.083815    6.582170
 O    0.301418    5.353071    9.890256
 O    0.302378    5.360009    5.828979
 O    0.301418    2.099654    9.147426
 O    0.301057    5.342076   12.519627
 O    1.812348    0.111004    7.860913
 O    1.797817    3.318737   11.334467
 O    1.804422    4.067492    7.845694
 O    1.804902    0.863948   11.304676
 O    3.307187    2.088266    6.581847
 O    3.257951    5.311052    9.860789
 O    3.311150    5.375194    5.843551
 O    3.308027    2.100047    9.154550
 O    3.303344    5.331211   12.469111
 O    4.804427    0.100925    7.861237
 O    4.814875    3.334576   11.341267
 O    4.800825    4.073513    7.850227
 O    4.803106    0.858581   11.314390
 O    0.301658    8.627563    6.591561
 O    0.301297   11.912789    9.869532
 O    0.302498   11.901925    5.827360
 O    0.301658    8.625339    9.184341
 O    0.301297   11.935174   12.487893
 O    1.802501    6.657632    7.868361
 O    1.787490    9.866281   11.340296
 O    1.797217   10.601553    7.860265
 O    1.792654    7.395783   11.349362
 O    3.253148    8.618924    6.554646
 O    3.295898   11.901793    9.874065
 O    3.310789   11.882813    5.833836
 O    3.298780    8.650995    9.113102
 O    3.287853   11.952453   12.491131
 O    4.825682    6.689834    7.946723
 O    4.741141    9.876622   11.358106
 O    4.831326   10.558748    7.922761
 O    4.697070    7.324181   11.197818
 O    6.306231    2.086826    6.582818
 O    6.305630    5.281207    9.906771
 O    6.306711    5.372445    5.839989
 O    6.305991    2.095727    9.151636
 O    7.807915    0.100925    7.861237
 O    7.796266    3.334707   11.340943
 O    7.811397    4.073644    7.850227
 O    7.808155    0.858581   11.313743
 O    9.305275    2.088266    6.581847
 O    9.353310    5.311707    9.861113
 O    9.302393    5.375587    5.843551
 O    9.303954    2.099785    9.154226
 O    9.307557    5.331342   12.469111
 O   10.799634    0.111135    7.860913
 O   10.813203    3.318868   11.334143
 O   10.807559    4.067622    7.846017
 O   10.805878    0.864078   11.304676
 O    6.306231    8.615913    6.675429
 O    6.305630   11.910827    9.887018
 O    6.306831   11.885563    5.833512
 O    7.785939    6.689834    7.947047
 O    7.869760    9.877015   11.356810
 O    7.780655   10.558748    7.922761
 O    7.913951    7.324705   11.198790
 O    9.359314    8.618793    6.554646
 O    9.315963   11.901139    9.874065
 O    9.302874   11.882421    5.833836
 O    9.313081    8.650995    9.113102
 O    9.323288   11.952453   12.491131
 O   10.809721    6.657501    7.868361
 O   10.824012    9.866281   11.340619
 O   10.814884   10.601684    7.860265
 O   10.818247    7.395783   11.349038
 O    0.302738    2.082506    0.000000
 O    0.302738    2.082506   32.381416
 O    0.302738    5.355035    3.272466
 O    0.302738    2.082506    2.563961
 O    1.803822    0.091893    1.281980
 O    1.803822    3.364421    4.554446
 O    1.803822    4.073120    1.281980
 O    1.803822    0.800591    4.554446
 O    3.304905    2.082506    0.000000
 O    3.304905    2.082506   32.381416
 O    3.304905    5.355035    3.272466
 O    3.304905    2.082506    2.563961
 O    4.805988    0.091893    1.281980
 O    4.805988    3.364421    4.554446
 O    4.805988    4.073120    1.281980
 O    4.805988    0.800591    4.554446
 O    0.302738    8.627563    0.000000
 O    0.302738    8.627563   32.381416
 O    0.302738   11.900092    3.272466
 O    0.302738    8.627563    2.563961
 O    1.803822    6.636950    1.281980
 O    1.803822    9.909478    4.554446
 O    1.803822   10.618177    1.281980
 O    1.803822    7.345649    4.554446
 O    3.304905    8.627563    0.000000
 O    3.304905    8.627563   32.381416
 O    3.304905   11.900092    3.272466
 O    3.304905    8.627563    2.563961
 O    4.805988    6.636950    1.281980
 O    4.805988    9.909478    4.554446
 O    4.805988   10.618177    1.281980
 O    4.805988    7.345649    4.554446
 O    6.307072    2.082506    0.000000
 O    6.307072    2.082506   32.381416
 O    6.307072    5.355035    3.272466
 O    6.307072    2.082506    2.563961
 O    7.808155    0.091893    1.281980
 O    7.808155    3.364421    4.554446
 O    7.808155    4.073120    1.281980
 O    7.808155    0.800591    4.554446
 O    9.309238    2.082506    0.000000
 O    9.309238    2.082506   32.381416
 O    9.309238    5.355035    3.272466
 O    9.309238    2.082506    2.563961
 O   10.810322    0.091893    1.281980
 O   10.810322    3.364421    4.554446
 O   10.810322    4.073120    1.281980
 O   10.810322    0.800591    4.554446
 O    6.307072    8.627563    0.000000
 O    6.307072    8.627563   32.381416
 O    6.307072   11.900092    3.272466
 O    6.307072    8.627563    2.563961
 O    7.808155    6.636950    1.281980
 O    7.808155    9.909478    4.554446
 O    7.808155   10.618177    1.281980
 O    7.808155    7.345649    4.554446
 O    9.309238    8.627563    0.000000
 O    9.309238    8.627563   32.381416
 O    9.309238   11.900092    3.272466
 O    9.309238    8.627563    2.563961
 O   10.810322    6.636950    1.281980
 O   10.810322    9.909478    4.554446
 O   10.810322   10.618177    1.281980
 O   10.810322    7.345649    4.554446
Ti    0.301778    5.357653    7.973924
Ti    0.301177    2.088921   11.033320
Ti    1.805022    2.079365    7.808455
Ti    1.774280    5.373623   11.371382
Ti    3.295298    5.354511    7.924704
Ti    3.316433    2.089968   11.043358
Ti    4.805868    2.077270    7.810721
Ti    4.688183    5.411977   11.231171
Ti    0.301658   11.912397    7.978133
Ti    0.301297    8.627040   11.104559
Ti    1.757468    8.640916    7.863827
Ti    1.802861   11.896688   11.367820
Ti    3.303224   11.898652    7.991086
Ti    3.369872    8.657409   11.029758
Ti    4.679897    8.629788    7.715844
Ti    4.806228   11.838307   11.378506
Ti    6.305991    5.348097    7.992057
Ti    6.305630    2.084863   11.041739
Ti    7.806354    2.077270    7.810721
Ti    7.922958    5.412239   11.231171
Ti    9.316683    5.354773    7.925028
Ti    9.294827    2.090099   11.043358
Ti   10.807079    2.079496    7.808455
Ti   10.836740    5.373754   11.371382
Ti    6.305991   11.901139    7.998533
Ti    7.932324    8.629920    7.715844
Ti    7.804913   11.838569   11.378506
Ti    9.308878   11.898521    7.991086
Ti    9.241388    8.657802   11.029758
Ti   10.854513    8.640784    7.864151
Ti   10.808160   11.896820   11.367820
Ti    0.302738    5.355035    1.281980
Ti    0.302738    2.082506    4.554446
Ti    1.803822    2.082506    1.281980
Ti    1.803822    5.355035    4.554446
Ti    3.304905    5.355035    1.281980
Ti    3.304905    2.082506    4.554446
Ti    4.805988    2.082506    1.281980
Ti    4.805988    5.355035    4.554446
Ti    0.302738   11.900092    1.281980
Ti    0.302738    8.627563    4.554446
Ti    1.803822    8.627563    1.281980
Ti    1.803822   11.900092    4.554446
Ti    3.304905   11.900092    1.281980
Ti    3.304905    8.627563    4.554446
Ti    4.805988    8.627563    1.281980
Ti    4.805988   11.900092    4.554446
Ti    6.307072    5.355035    1.281980
Ti    6.307072    2.082506    4.554446
Ti    7.808155    2.082506    1.281980
Ti    7.808155    5.355035    4.554446
Ti    9.309238    5.355035    1.281980
Ti    9.309238    2.082506    4.554446
Ti   10.810322    2.082506    1.281980
Ti   10.810322    5.355035    4.554446
Ti    6.307072   11.900092    1.281980
Ti    6.307072    8.627563    4.554446
Ti    7.808155    8.627563    1.281980
Ti    7.808155   11.900092    4.554446
Ti    9.309238   11.900092    1.281980
Ti    9.309238    8.627563    4.554446
Ti   10.810322    8.627563    1.281980
Ti   10.810322   11.900092    4.554446
Cu    6.306110    8.523497   11.954571

201
sub-Cu1_TiO2(110)-CO
 C    6.304189    8.323611   13.892599
 O    6.299626    8.048064   14.998100
 O    6.305511   11.872080   12.489188
 O    6.305511    5.381346   12.489188
 O    0.301898    2.078710    6.585085
 O    0.301538    5.342206    9.876008
 O    0.302378    5.355821    5.831245
 O    0.301538    2.081197    9.155521
 O    0.301297    5.342206   12.485626
 O    1.809946    0.100794    7.865122
 O    1.802741    3.302505   11.332200
 O    1.809466    4.056234    7.859941
 O    1.802741    0.844051   11.325400
 O    3.305625    2.079496    6.583466
 O    3.296019    5.336185    9.875037
 O    3.310549    5.373885    5.837398
 O    3.308267    2.080935    9.157788
 O    3.302263    5.341159   12.481740
 O    4.802505    0.093856    7.857675
 O    4.806829    3.306694   11.337381
 O    4.802505    4.063303    7.852494
 O    4.804788    0.839600   11.330257
 O    0.302018    8.625077    6.593828
 O    0.301538   11.891976    9.875360
 O    0.302618   11.897998    5.831245
 O    0.301898    8.625207    9.188227
 O    0.301297   11.894987   12.485302
 O    1.800219    6.655538    7.871275
 O    1.802981    9.845206   11.339972
 O    1.800579   10.591736    7.866094
 O    1.803822    7.390155   11.334467
 O    3.249545    8.622458    6.553998
 O    3.296859   11.894726    9.876008
 O    3.311029   11.879410    5.837074
 O    3.305866    8.626909    9.116340
 O    3.300462   11.896165   12.482712
 O    4.832047    6.694678    7.933771
 O    4.785814    9.855547   11.296580
 O    4.832287   10.552334    7.928590
 O    4.780770    7.375625   11.272295
 O    6.306351    2.078841    6.583789
 O    6.305750    5.309481    9.880218
 O    6.306831    5.370089    5.837722
 O    6.305991    2.080935    9.155846
 O    7.809716    0.093725    7.858322
 O    7.804552    3.306563   11.338029
 O    7.809596    4.063303    7.852170
 O    7.806714    0.839600   11.329933
 O    9.306836    2.078448    6.583466
 O    9.315362    5.336054    9.875037
 O    9.302753    5.373492    5.837398
 O    9.303834    2.081590    9.157788
 O    9.308998    5.341552   12.481740
 O   10.802155    0.100532    7.865122
 O   10.808880    3.302505   11.332200
 O   10.802635    4.056234    7.859293
 O   10.808400    0.844051   11.325400
 O    6.306351    8.623636    6.666039
 O    6.305750   11.920513    9.881513
 O    6.306711   11.882290    5.837074
 O    7.780055    6.694808    7.933447
 O    7.825808    9.855679   11.296580
 O    7.779695   10.552334    7.928266
 O    7.830370    7.375625   11.271972
 O    9.363398    8.622458    6.553998
 O    9.314762   11.894332    9.876008
 O    9.302993   11.879410    5.837398
 O    9.306235    8.627563    9.116664
 O    9.310559   11.896034   12.482712
 O   10.811763    6.655407    7.871922
 O   10.808400    9.845206   11.339972
 O   10.811763   10.591866    7.866094
 O   10.807319    7.390286   11.333819
 O    0.302738    2.082506    0.000000
 O    0.302738    2.082506   32.381416
 O    0.302738    5.355035    3.272466
 O    0.302738    2.082506    2.563961
 O    1.803822    0.091893    1.281980
 O    1.803822    3.364421    4.554446
 O    1.803822    4.073120    1.281980
 O    1.803822    0.800591    4.554446
 O    3.304905    2.082506    0.000000
 O    3.304905    2.082506   32.381416
 O    3.304905    5.355035    3.272466
 O    3.304905    2.082506    2.563961
 O    4.805988    0.091893    1.281980
 O    4.805988    3.364421    4.554446
 O    4.805988    4.073120    1.281980
 O    4.805988    0.800591    4.554446
 O    0.302738    8.627563    0.000000
 O    0.302738    8.627563   32.381416
 O    0.302738   11.900092    3.272466
 O    0.302738    8.627563    2.563961
 O    1.803822    6.636950    1.281980
 O    1.803822    9.909478    4.554446
 O    1.803822   10.618177    1.281980
 O    1.803822    7.345649    4.554446
 O    3.304905    8.627563    0.000000
 O    3.304905    8.627563   32.381416
 O    3.304905   11.900092    3.272466
 O    3.304905    8.627563    2.563961
 O    4.805988    6.636950    1.281980
 O    4.805988    9.909478    4.554446
 O    4.805988   10.618177    1.281980
 O    4.805988    7.345649    4.554446
 O    6.307072    2.082506    0.000000
 O    6.307072    2.082506   32.381416
 O    6.307072    5.355035    3.272466
 O    6.307072    2.082506    2.563961
 O    7.808155    0.091893    1.281980
 O    7.808155    3.364421    4.554446
 O    7.808155    4.073120    1.281980
 O    7.808155    0.800591    4.554446
 O    9.309238    2.082506    0.000000
 O    9.309238    2.082506   32.381416
 O    9.309238    5.355035    3.272466
 O    9.309238    2.082506    2.563961
 O   10.810322    0.091893    1.281980
 O   10.810322    3.364421    4.554446
 O   10.810322    4.073120    1.281980
 O   10.810322    0.800591    4.554446
 O    6.307072    8.627563    0.000000
 O    6.307072    8.627563   32.381416
 O    6.307072   11.900092    3.272466
 O    6.307072    8.627563    2.563961
 O    7.808155    6.636950    1.281980
 O    7.808155    9.909478    4.554446
 O    7.808155   10.618177    1.281980
 O    7.808155    7.345649    4.554446
 O    9.309238    8.627563    0.000000
 O    9.309238    8.627563   32.381416
 O    9.309238   11.900092    3.272466
 O    9.309238    8.627563    2.563961
 O   10.810322    6.636950    1.281980
 O   10.810322    9.909478    4.554446
 O   10.810322   10.618177    1.281980
 O   10.810322    7.345649    4.554446
Ti    0.301658    5.345479    7.972304
Ti    0.301418    2.074129   11.036882
Ti    1.804902    2.078710    7.809103
Ti    1.802981    5.357391   11.360372
Ti    3.301422    5.352941    7.980724
Ti    3.312471    2.074521   11.041739
Ti    4.805388    2.078972    7.808779
Ti    4.808390    5.385666   11.353248
Ti    0.301898   11.900616    7.972304
Ti    0.301418    8.618269   11.098731
Ti    1.757588    8.623768    7.860913
Ti    1.802741   11.879148   11.360372
Ti    3.301663   11.892893    7.981695
Ti    3.367350    8.620102   11.018425
Ti    4.682419    8.623244    7.704186
Ti    4.808990   11.848909   11.357457
Ti    6.306110    5.345479    7.981048
Ti    6.305750    2.072558   11.041415
Ti    7.807074    2.078841    7.808779
Ti    7.802631    5.385666   11.353572
Ti    9.310679    5.352941    7.981048
Ti    9.299030    2.074783   11.041415
Ti   10.807439    2.078579    7.809103
Ti   10.808520    5.357391   11.360048
Ti    6.305991   11.900616    7.982343
Ti    7.930163    8.623244    7.703863
Ti    7.802030   11.848909   11.357781
Ti    9.310438   11.892631    7.981695
Ti    9.244031    8.620102   11.018101
Ti   10.854994    8.623899    7.860913
Ti   10.808160   11.879148   11.360372
Ti    0.302738    5.355035    1.281980
Ti    0.302738    2.082506    4.554446
Ti    1.803822    2.082506    1.281980
Ti    1.803822    5.355035    4.554446
Ti    3.304905    5.355035    1.281980
Ti    3.304905    2.082506    4.554446
Ti    4.805988    2.082506    1.281980
Ti    4.805988    5.355035    4.554446
Ti    0.302738   11.900092    1.281980
Ti    0.302738    8.627563    4.554446
Ti    1.803822    8.627563    1.281980
Ti    1.803822   11.900092    4.554446
Ti    3.304905   11.900092    1.281980
Ti    3.304905    8.627563    4.554446
Ti    4.805988    8.627563    1.281980
Ti    4.805988   11.900092    4.554446
Ti    6.307072    5.355035    1.281980
Ti    6.307072    2.082506    4.554446
Ti    7.808155    2.082506    1.281980
Ti    7.808155    5.355035    4.554446
Ti    9.309238    5.355035    1.281980
Ti    9.309238    2.082506    4.554446
Ti   10.810322    2.082506    1.281980
Ti   10.810322    5.355035    4.554446
Ti    6.307072   11.900092    1.281980
Ti    6.307072    8.627563    4.554446
Ti    7.808155    8.627563    1.281980
Ti    7.808155   11.900092    4.554446
Ti    9.309238   11.900092    1.281980
Ti    9.309238    8.627563    4.554446
Ti   10.810322    8.627563    1.281980
Ti   10.810322   11.900092    4.554446
Cu    6.305630    8.615651   11.481479

201
sub-Cu1_TiO2(110)-Ov-adCO2
 C    6.305630    6.311006   13.795131
 O    6.306592    7.226790   14.514322
 O    6.306110    5.366554   13.074320
 O    6.308393   11.896820   12.494693
 O    0.301418    2.088004    6.601275
 O    0.300697    5.346919    9.964733
 O    0.316068    5.344825    5.860065
 O    0.301177    2.085779    9.181103
 O    0.298055    5.339589   12.602523
 O    1.810186    0.115324    7.881637
 O    1.797577    3.312192   11.379153
 O    1.810306    4.050867    7.901713
 O    1.807785    0.855177   11.348715
 O    3.307667    2.096251    6.600628
 O    3.223966    5.358307    9.889285
 O    3.302743    5.361972    5.877551
 O    3.307667    2.082506    9.190169
 O    3.339370    5.330295   12.473321
 O    4.808390    0.104852    7.870951
 O    4.820879    3.354865   11.371705
 O    4.793499    4.064088    7.938952
 O    4.805268    0.870493   11.372354
 O    0.256025    8.622327    6.565656
 O    0.297335   11.904150    9.891228
 O    0.301898   11.906114    5.842579
 O    0.252062    8.616437    9.272095
 O    0.300097   11.894464   12.485950
 O    1.799859    6.617838    7.910780
 O    1.820634    9.843897   11.361668
 O    1.804782   10.628387    7.896208
 O    1.801420    7.387275   11.413154
 O    3.283049    8.609631    6.537160
 O    3.308027   11.908077    9.892199
 O    3.311750   11.891191    5.846141
 O    3.393889    8.605310    9.214780
 O    3.302743   11.904543   12.488541
 O    4.817036    6.667581    7.982666
 O    4.806829    9.841411   11.361991
 O    4.827484   10.568958    7.930857
 O    4.821960    7.332820   11.428373
 O    6.305270    2.102141    6.602571
 O    6.301788    5.332258   10.021725
 O    6.255435    5.362496    5.947495
 O    6.306952    2.078056    9.180455
 O    7.807675    0.101972    7.870627
 O    7.788101    3.354473   11.368792
 O    7.811637    4.070895    7.925352
 O    7.805033    0.870624   11.368143
 O    9.305515    2.097167    6.601923
 O    9.388736    5.358307    9.890256
 O    9.345505    5.370481    5.915437
 O    9.302753    2.086433    9.188227
 O    9.262524    5.331865   12.472673
 O   10.799754    0.110611    7.879370
 O   10.811282    3.312454   11.380773
 O   10.809240    4.054401    7.908190
 O   10.800234    0.855832   11.349362
 O    6.312115    8.605965    6.698744
 O    6.303469   11.926928    9.892523
 O    6.308153   11.888311    5.848084
 O    7.785218    6.677529    7.983314
 O    7.807194    9.840363   11.313418
 O    7.785218   10.558486    7.939276
 O    7.796866    7.339758   11.388220
 O    9.371803    8.610285    6.569218
 O    9.307796   11.906898    9.887666
 O    9.301793   11.885563    5.848084
 O    9.291705    8.608582    9.158112
 O    9.302032   11.904936   12.486274
 O   10.825212    6.639567    7.914666
 O   10.776697    9.843505   11.377858
 O   10.810202   10.605350    7.890380
 O   10.795430    7.388061   11.420278
 O    0.302738    2.082506    0.000000
 O    0.302738    2.082506   32.381416
 O    0.302738    5.355035    3.272466
 O    0.302738    2.082506    2.563961
 O    1.803822    0.091893    1.281980
 O    1.803822    3.364421    4.554446
 O    1.803822    4.073120    1.281980
 O    1.803822    0.800591    4.554446
 O    3.304905    2.082506    0.000000
 O    3.304905    2.082506   32.381416
 O    3.304905    5.355035    3.272466
 O    3.304905    2.082506    2.563961
 O    4.805988    0.091893    1.281980
 O    4.805988    3.364421    4.554446
 O    4.805988    4.073120    1.281980
 O    4.805988    0.800591    4.554446
 O    0.302738    8.627563    0.000000
 O    0.302738    8.627563   32.381416
 O    0.302738   11.900092    3.272466
 O    0.302738    8.627563    2.563961
 O    1.803822    6.636950    1.281980
 O    1.803822    9.909478    4.554446
 O    1.803822   10.618177    1.281980
 O    1.803822    7.345649    4.554446
 O    3.304905    8.627563    0.000000
 O    3.304905    8.627563   32.381416
 O    3.304905   11.900092    3.272466
 O    3.304905    8.627563    2.563961
 O    4.805988    6.636950    1.281980
 O    4.805988    9.909478    4.554446
 O    4.805988   10.618177    1.281980
 O    4.805988    7.345649    4.554446
 O    6.307072    2.082506    0.000000
 O    6.307072    2.082506   32.381416
 O    6.307072    5.355035    3.272466
 O    6.307072    2.082506    2.563961
 O    7.808155    0.091893    1.281980
 O    7.808155    3.364421    4.554446
 O    7.808155    4.073120    1.281980
 O    7.808155    0.800591    4.554446
 O    9.309238    2.082506    0.000000
 O    9.309238    2.082506   32.381416
 O    9.309238    5.355035    3.272466
 O    9.309238    2.082506    2.563961
 O   10.810322    0.091893    1.281980
 O   10.810322    3.364421    4.554446
 O   10.810322    4.073120    1.281980
 O   10.810322    0.800591    4.554446
 O    6.307072    8.627563    0.000000
 O    6.307072    8.627563   32.381416
 O    6.307072   11.900092    3.272466
 O    6.307072    8.627563    2.563961
 O    7.808155    6.636950    1.281980
 O    7.808155    9.909478    4.554446
 O    7.808155   10.618177    1.281980
 O    7.808155    7.345649    4.554446
 O    9.309238    8.627563    0.000000
 O    9.309238    8.627563   32.381416
 O    9.309238   11.900092    3.272466
 O    9.309238    8.627563    2.563961
 O   10.810322    6.636950    1.281980
 O   10.810322    9.909478    4.554446
 O   10.810322   10.618177    1.281980
 O   10.810322    7.345649    4.554446
Ti    0.305260    5.346919    8.004686
Ti    0.300577    2.077532   11.055340
Ti    1.803822    2.070333    7.821731
Ti    1.756988    5.367863   11.433230
Ti    3.286532    5.353726    7.853465
Ti    3.307066    2.082245   11.065701
Ti    4.804067    2.072558    7.823350
Ti    4.628140    5.381084   11.109417
Ti    0.305140   11.899961    7.971333
Ti    0.293732    8.625993   11.139531
Ti    1.777763    8.630836    7.912076
Ti    1.805143   11.878231   11.358753
Ti    3.301903   11.894071    7.981371
Ti    3.374195    8.616044   11.080921
Ti    4.666808    8.625862    7.715520
Ti    4.810431   11.850742   11.364258
Ti    6.299747    5.351893    7.907866
Ti    6.304549    2.085648   11.053073
Ti    7.807555    2.075830    7.821084
Ti    7.981920    5.380037   11.100026
Ti    9.328812    5.356998    7.841160
Ti    9.302153    2.083946   11.064406
Ti   10.808400    2.072296    7.822055
Ti   10.845266    5.367078   11.433554
Ti    6.304670   11.896558    7.976838
Ti    7.947816    8.624554    7.716491
Ti    7.798068   11.854014   11.358106
Ti    9.311279   11.893154    7.980400
Ti    9.243071    8.618401   11.041739
Ti   10.910233    8.630706    7.863503
Ti   10.803476   11.880719   11.361019
Ti    0.302738    5.355035    1.281980
Ti    0.302738    2.082506    4.554446
Ti    1.803822    2.082506    1.281980
Ti    1.803822    5.355035    4.554446
Ti    3.304905    5.355035    1.281980
Ti    3.304905    2.082506    4.554446
Ti    4.805988    2.082506    1.281980
Ti    4.805988    5.355035    4.554446
Ti    0.302738   11.900092    1.281980
Ti    0.302738    8.627563    4.554446
Ti    1.803822    8.627563    1.281980
Ti    1.803822   11.900092    4.554446
Ti    3.304905   11.900092    1.281980
Ti    3.304905    8.627563    4.554446
Ti    4.805988    8.627563    1.281980
Ti    4.805988   11.900092    4.554446
Ti    6.307072    5.355035    1.281980
Ti    6.307072    2.082506    4.554446
Ti    7.808155    2.082506    1.281980
Ti    7.808155    5.355035    4.554446
Ti    9.309238    5.355035    1.281980
Ti    9.309238    2.082506    4.554446
Ti   10.810322    2.082506    1.281980
Ti   10.810322    5.355035    4.554446
Ti    6.307072   11.900092    1.281980
Ti    6.307072    8.627563    4.554446
Ti    7.808155    8.627563    1.281980
Ti    7.808155   11.900092    4.554446
Ti    9.309238   11.900092    1.281980
Ti    9.309238    8.627563    4.554446
Ti   10.810322    8.627563    1.281980
Ti   10.810322   11.900092    4.554446
Cu    6.306351    8.608845   11.387572

198
sub-Cu1_TiO2(110)-Ov
 O    6.308753   11.896951   12.482388
 O    0.300697    2.086041    6.598361
 O    0.297455    5.341945    9.953724
 O    0.301658    5.345348    5.855208
 O    0.299616    2.094942    9.172359
 O    0.299616    5.332913   12.601875
 O    1.810787    0.117680    7.877427
 O    1.794335    3.309705   11.370410
 O    1.807544    4.052961    7.876780
 O    1.812588    0.853999   11.327666
 O    3.309348    2.096251    6.599009
 O    3.192984    5.350585    9.862084
 O    3.314392    5.364852    5.869780
 O    3.309949    2.095989    9.184341
 O    3.345134    5.315503   12.446445
 O    4.809350    0.106030    7.868684
 O    4.831326    3.365468   11.371705
 O    4.802505    4.069978    7.913047
 O    4.804307    0.872325   11.353895
 O    0.255064    8.622982    6.562094
 O    0.297815   11.901793    9.880218
 O    0.301538   11.907161    5.843551
 O    0.250020    8.607143    9.263676
 O    0.301057   11.898914   12.474293
 O    1.796256    6.615744    7.888437
 O    1.819793    9.840625   11.350657
 O    1.803822   10.628126    7.888113
 O    1.798178    7.380206   11.404087
 O    3.284130    8.608059    6.535865
 O    3.307667   11.905197    9.881837
 O    3.312230   11.891846    5.847760
 O    3.391367    8.599289    9.204741
 O    3.300822   11.912528   12.478826
 O    4.825322    6.659988    7.963238
 O    4.791818    9.839970   11.360696
 O    4.826043   10.568304    7.922438
 O    4.811272    7.306247   11.384982
 O    6.307552    2.102141    6.599980
 O    6.303829    5.319692   10.003267
 O    6.308513    5.360140    5.898923
 O    6.306711    2.086041    9.174951
 O    7.807194    0.101972    7.869008
 O    7.779214    3.365599   11.368467
 O    7.813919    4.074167    7.912399
 O    7.807074    0.872456   11.350010
 O    9.302513    2.095989    6.599009
 O    9.422359    5.348752    9.859170
 O    9.298430    5.370612    5.871398
 O    9.303113    2.096120    9.184017
 O    9.256160    5.317728   12.443854
 O   10.799273    0.112051    7.874837
 O   10.815365    3.310228   11.374296
 O   10.802035    4.057805    7.873865
 O   10.796632    0.854654   11.329610
 O    6.314637    8.602168    6.699068
 O    6.303829   11.918026    9.883132
 O    6.308513   11.888835    5.849703
 O    7.787980    6.670853    7.975866
 O    7.824487    9.839185   11.315362
 O    7.786779   10.557701    7.932800
 O    7.811157    7.314887   11.344181
 O    9.368681    8.609631    6.566303
 O    9.308878   11.903365    9.877303
 O    9.301192   11.886216    5.849379
 O    9.296989    8.604918    9.150017
 O    9.305635   11.912004   12.476560
 O   10.817647    6.634593    7.882932
 O   10.781260    9.841148   11.367172
 O   10.811162   10.604957    7.882285
 O   10.800354    7.381254   11.413478
 O    0.302738    2.082506    0.000000
 O    0.302738    2.082506   32.381416
 O    0.302738    5.355035    3.272466
 O    0.302738    2.082506    2.563961
 O    1.803822    0.091893    1.281980
 O    1.803822    3.364421    4.554446
 O    1.803822    4.073120    1.281980
 O    1.803822    0.800591    4.554446
 O    3.304905    2.082506    0.000000
 O    3.304905    2.082506   32.381416
 O    3.304905    5.355035    3.272466
 O    3.304905    2.082506    2.563961
 O    4.805988    0.091893    1.281980
 O    4.805988    3.364421    4.554446
 O    4.805988    4.073120    1.281980
 O    4.805988    0.800591    4.554446
 O    0.302738    8.627563    0.000000
 O    0.302738    8.627563   32.381416
 O    0.302738   11.900092    3.272466
 O    0.302738    8.627563    2.563961
 O    1.803822    6.636950    1.281980
 O    1.803822    9.909478    4.554446
 O    1.803822   10.618177    1.281980
 O    1.803822    7.345649    4.554446
 O    3.304905    8.627563    0.000000
 O    3.304905    8.627563   32.381416
 O    3.304905   11.900092    3.272466
 O    3.304905    8.627563    2.563961
 O    4.805988    6.636950    1.281980
 O    4.805988    9.909478    4.554446
 O    4.805988   10.618177    1.281980
 O    4.805988    7.345649    4.554446
 O    6.307072    2.082506    0.000000
 O    6.307072    2.082506   32.381416
 O    6.307072    5.355035    3.272466
 O    6.307072    2.082506    2.563961
 O    7.808155    0.091893    1.281980
 O    7.808155    3.364421    4.554446
 O    7.808155    4.073120    1.281980
 O    7.808155    0.800591    4.554446
 O    9.309238    2.082506    0.000000
 O    9.309238    2.082506   32.381416
 O    9.309238    5.355035    3.272466
 O    9.309238    2.082506    2.563961
 O   10.810322    0.091893    1.281980
 O   10.810322    3.364421    4.554446
 O   10.810322    4.073120    1.281980
 O   10.810322    0.800591    4.554446
 O    6.307072    8.627563    0.000000
 O    6.307072    8.627563   32.381416
 O    6.307072   11.900092    3.272466
 O    6.307072    8.627563    2.563961
 O    7.808155    6.636950    1.281980
 O    7.808155    9.909478    4.554446
 O    7.808155   10.618177    1.281980
 O    7.808155    7.345649    4.554446
 O    9.309238    8.627563    0.000000
 O    9.309238    8.627563   32.381416
 O    9.309238   11.900092    3.272466
 O    9.309238    8.627563    2.563961
 O   10.810322    6.636950    1.281980
 O   10.810322    9.909478    4.554446
 O   10.810322   10.618177    1.281980
 O   10.810322    7.345649    4.554446
Ti    0.304059    5.346264    7.992381
Ti    0.300937    2.071772   11.046920
Ti    1.804062    2.069416    7.816550
Ti    1.751584    5.363805   11.426430
Ti    3.284130    5.353202    7.835008
Ti    3.309708    2.085910   11.061492
Ti    4.805268    2.067322    7.819140
Ti    4.601000    5.386059   11.064082
Ti    0.306221   11.900354    7.962914
Ti    0.295053    8.623636   11.133379
Ti    1.776322    8.631884    7.906247
Ti    1.806584   11.874828   11.348391
Ti    3.300582   11.893547    7.973600
Ti    3.377317    8.609238   11.074768
Ti    4.666928    8.628087    7.713577
Ti    4.808870   11.842103   11.355839
Ti    6.304189    5.348621    7.927295
Ti    6.305030    2.086433   11.049187
Ti    7.807434    2.067322    7.819464
Ti    8.009780    5.385928   11.055340
Ti    9.329293    5.355951    7.835008
Ti    9.300832    2.087481   11.061492
Ti   10.807679    2.067976    7.816226
Ti   10.856555    5.363412   11.429344
Ti    6.303829   11.893416    7.971009
Ti    7.948896    8.628087    7.717139
Ti    7.800830   11.845768   11.350657
Ti    9.312480   11.891846    7.973276
Ti    9.243430    8.613819   11.037530
Ti   10.909633    8.634632    7.858646
Ti   10.804438   11.877577   11.350982
Ti    0.302738    5.355035    1.281980
Ti    0.302738    2.082506    4.554446
Ti    1.803822    2.082506    1.281980
Ti    1.803822    5.355035    4.554446
Ti    3.304905    5.355035    1.281980
Ti    3.304905    2.082506    4.554446
Ti    4.805988    2.082506    1.281980
Ti    4.805988    5.355035    4.554446
Ti    0.302738   11.900092    1.281980
Ti    0.302738    8.627563    4.554446
Ti    1.803822    8.627563    1.281980
Ti    1.803822   11.900092    4.554446
Ti    3.304905   11.900092    1.281980
Ti    3.304905    8.627563    4.554446
Ti    4.805988    8.627563    1.281980
Ti    4.805988   11.900092    4.554446
Ti    6.307072    5.355035    1.281980
Ti    6.307072    2.082506    4.554446
Ti    7.808155    2.082506    1.281980
Ti    7.808155    5.355035    4.554446
Ti    9.309238    5.355035    1.281980
Ti    9.309238    2.082506    4.554446
Ti   10.810322    2.082506    1.281980
Ti   10.810322    5.355035    4.554446
Ti    6.307072   11.900092    1.281980
Ti    6.307072    8.627563    4.554446
Ti    7.808155    8.627563    1.281980
Ti    7.808155   11.900092    4.554446
Ti    9.309238   11.900092    1.281980
Ti    9.309238    8.627563    4.554446
Ti   10.810322    8.627563    1.281980
Ti   10.810322   11.900092    4.554446
Cu    6.307552    8.592090   11.389192

199
sub-Cu1_TiO2(110)-surf
 O    6.306231   11.883598   12.483684
 O    6.306110    5.354119   12.486921
 O    0.302258    2.081721    6.582494
 O    0.302258    5.345872    9.874713
 O    0.302498    5.355951    5.831569
 O    0.302018    2.081852    9.151312
 O    0.301898    5.342206   12.482388
 O    1.809466    0.101841    7.863827
 O    1.803221    3.304076   11.324429
 O    1.810306    4.057805    7.861884
 O    1.803101    0.845491   11.319895
 O    3.306586    2.081066    6.581199
 O    3.297820    5.345218    9.875360
 O    3.310669    5.373361    5.838046
 O    3.307547    2.081328    9.153255
 O    3.301663    5.340112   12.480122
 O    4.803226    0.095296    7.857998
 O    4.805628    3.308919   11.324753
 O    4.803466    4.065790    7.857027
 O    4.805508    0.843134   11.323133
 O    0.302498    8.625862    6.596095
 O    0.302018   11.890013    9.874713
 O    0.302618   11.897082    5.831569
 O    0.302378    8.626779    9.192113
 O    0.301898   11.898391   12.482712
 O    1.800579    6.657240    7.872246
 O    1.806103    9.846384   11.340943
 O    1.801780   10.592389    7.868037
 O    1.805383    7.392380   11.334790
 O    3.245582    8.624683    6.554322
 O    3.296739   11.896034    9.874713
 O    3.311029   11.880588    5.837398
 O    3.308748    8.624946    9.122493
 O    3.302383   11.899045   12.478826
 O    4.831807    6.697557    7.931828
 O    4.795660    9.855155   11.292695
 O    4.831927   10.553513    7.929562
 O    4.795061    7.386097   11.298200
 O    6.306831    2.081590    6.582170
 O    6.306351    5.324012    9.881189
 O    6.306831    5.369041    5.838046
 O    6.306231    2.081852    9.152284
 O    7.810076    0.095427    7.858970
 O    7.807794    3.308919   11.325076
 O    7.809355    4.065790    7.857351
 O    7.807434    0.843134   11.323133
 O    9.306476    2.080805    6.581199
 O    9.314762    5.345348    9.875685
 O    9.302874    5.373099    5.837722
 O    9.305635    2.081852    9.153579
 O    9.310800    5.340374   12.480122
 O   10.803476    0.101841    7.863827
 O   10.810202    3.304076   11.324753
 O   10.802515    4.057936    7.861884
 O   10.810202    0.845491   11.320219
 O    6.306471    8.625993    6.667657
 O    6.306231   11.923131    9.878922
 O    6.306952   11.884384    5.837398
 O    7.781136    6.697557    7.931828
 O    7.816921    9.855155   11.292695
 O    7.781256   10.553513    7.929238
 O    7.817522    7.386228   11.297875
 O    9.368080    8.624946    6.554322
 O    9.316083   11.895904    9.874713
 O    9.302993   11.880326    5.837398
 O    9.304194    8.624946    9.122169
 O    9.309958   11.899045   12.478826
 O   10.812363    6.657109    7.872246
 O   10.806718    9.846122   11.341267
 O   10.811522   10.592259    7.868361
 O   10.807199    7.392249   11.334467
 O    0.302738    2.082506    0.000000
 O    0.302738    2.082506   32.381416
 O    0.302738    5.355035    3.272466
 O    0.302738    2.082506    2.563961
 O    1.803822    0.091893    1.281980
 O    1.803822    3.364421    4.554446
 O    1.803822    4.073120    1.281980
 O    1.803822    0.800591    4.554446
 O    3.304905    2.082506    0.000000
 O    3.304905    2.082506   32.381416
 O    3.304905    5.355035    3.272466
 O    3.304905    2.082506    2.563961
 O    4.805988    0.091893    1.281980
 O    4.805988    3.364421    4.554446
 O    4.805988    4.073120    1.281980
 O    4.805988    0.800591    4.554446
 O    0.302738    8.627563    0.000000
 O    0.302738    8.627563   32.381416
 O    0.302738   11.900092    3.272466
 O    0.302738    8.627563    2.563961
 O    1.803822    6.636950    1.281980
 O    1.803822    9.909478    4.554446
 O    1.803822   10.618177    1.281980
 O    1.803822    7.345649    4.554446
 O    3.304905    8.627563    0.000000
 O    3.304905    8.627563   32.381416
 O    3.304905   11.900092    3.272466
 O    3.304905    8.627563    2.563961
 O    4.805988    6.636950    1.281980
 O    4.805988    9.909478    4.554446
 O    4.805988   10.618177    1.281980
 O    4.805988    7.345649    4.554446
 O    6.307072    2.082506    0.000000
 O    6.307072    2.082506   32.381416
 O    6.307072    5.355035    3.272466
 O    6.307072    2.082506    2.563961
 O    7.808155    0.091893    1.281980
 O    7.808155    3.364421    4.554446
 O    7.808155    4.073120    1.281980
 O    7.808155    0.800591    4.554446
 O    9.309238    2.082506    0.000000
 O    9.309238    2.082506   32.381416
 O    9.309238    5.355035    3.272466
 O    9.309238    2.082506    2.563961
 O   10.810322    0.091893    1.281980
 O   10.810322    3.364421    4.554446
 O   10.810322    4.073120    1.281980
 O   10.810322    0.800591    4.554446
 O    6.307072    8.627563    0.000000
 O    6.307072    8.627563   32.381416
 O    6.307072   11.900092    3.272466
 O    6.307072    8.627563    2.563961
 O    7.808155    6.636950    1.281980
 O    7.808155    9.909478    4.554446
 O    7.808155   10.618177    1.281980
 O    7.808155    7.345649    4.554446
 O    9.309238    8.627563    0.000000
 O    9.309238    8.627563   32.381416
 O    9.309238   11.900092    3.272466
 O    9.309238    8.627563    2.563961
 O   10.810322    6.636950    1.281980
 O   10.810322    9.909478    4.554446
 O   10.810322   10.618177    1.281980
 O   10.810322    7.345649    4.554446
Ti    0.302138    5.347181    7.971981
Ti    0.302258    2.075568   11.032349
Ti    1.805263    2.080281    7.806188
Ti    1.803942    5.357915   11.358429
Ti    3.302023    5.354904    7.982019
Ti    3.312591    2.076092   11.036558
Ti    4.805748    2.080935    7.806836
Ti    4.810912    5.387368   11.358106
Ti    0.302258   11.900485    7.971657
Ti    0.302138    8.620234   11.102616
Ti    1.757588    8.624815    7.864151
Ti    1.803702   11.881766   11.358429
Ti    3.302023   11.895118    7.981048
Ti    3.367470    8.620625   11.026520
Ti    4.680138    8.625600    7.702243
Ti    4.810671   11.854539   11.355191
Ti    6.306471    5.349276    7.982019
Ti    6.306592    2.077139   11.037206
Ti    7.807314    2.080935    7.807159
Ti    7.801550    5.387368   11.358106
Ti    9.310919    5.354904    7.982019
Ti    9.300591    2.076092   11.036558
Ti   10.807799    2.080150    7.806188
Ti   10.808520    5.357915   11.358429
Ti    6.306592   11.902056    7.980400
Ti    7.933165    8.625600    7.701920
Ti    7.801670   11.854670   11.355191
Ti    9.311279   11.894987    7.981048
Ti    9.245232    8.620625   11.026196
Ti   10.855714    8.624815    7.864475
Ti   10.808640   11.881766   11.358429
Ti    0.302738    5.355035    1.281980
Ti    0.302738    2.082506    4.554446
Ti    1.803822    2.082506    1.281980
Ti    1.803822    5.355035    4.554446
Ti    3.304905    5.355035    1.281980
Ti    3.304905    2.082506    4.554446
Ti    4.805988    2.082506    1.281980
Ti    4.805988    5.355035    4.554446
Ti    0.302738   11.900092    1.281980
Ti    0.302738    8.627563    4.554446
Ti    1.803822    8.627563    1.281980
Ti    1.803822   11.900092    4.554446
Ti    3.304905   11.900092    1.281980
Ti    3.304905    8.627563    4.554446
Ti    4.805988    8.627563    1.281980
Ti    4.805988   11.900092    4.554446
Ti    6.307072    5.355035    1.281980
Ti    6.307072    2.082506    4.554446
Ti    7.808155    2.082506    1.281980
Ti    7.808155    5.355035    4.554446
Ti    9.309238    5.355035    1.281980
Ti    9.309238    2.082506    4.554446
Ti   10.810322    2.082506    1.281980
Ti   10.810322    5.355035    4.554446
Ti    6.307072   11.900092    1.281980
Ti    6.307072    8.627563    4.554446
Ti    7.808155    8.627563    1.281980
Ti    7.808155   11.900092    4.554446
Ti    9.309238   11.900092    1.281980
Ti    9.309238    8.627563    4.554446
Ti   10.810322    8.627563    1.281980
Ti   10.810322   11.900092    4.554446
Cu    6.306351    8.620888   11.377534

201
sub-Cu1_TiO2(110)-TS-1
 C    6.477234    7.162387   13.279295
 O    6.650399    7.076778   14.436283
 O    6.339736    5.660035   12.499550
 O    6.282814   11.897998   12.504084
 O    0.304180    2.068369    6.584761
 O    0.305621    5.335661    9.882161
 O    0.303699    5.362103    5.830922
 O    0.300217    2.091931    9.153902
 O    0.304780    5.338803   12.496635
 O    1.810306    0.105506    7.871275
 O    1.796617    3.313239   11.325076
 O    1.811147    4.061077    7.857675
 O    1.811267    0.858842   11.322162
 O    3.305746    2.075176    6.584437
 O    3.303824    5.331604    9.876980
 O    3.311029    5.375718    5.841608
 O    3.311270    2.100440    9.162970
 O    3.310789    5.326760   12.474940
 O    4.804667    0.092285    7.876456
 O    4.831567    3.322533   11.388544
 O    4.797462    4.063564    7.835331
 O    4.793859    0.845752   11.308238
 O    0.296614    8.617745    6.589618
 O    0.295773   11.893678    9.873418
 O    0.302378   11.905197    5.830274
 O    0.298295    8.625731    9.183693
 O    0.291330   11.922476   12.486598
 O    1.803101    6.653967    7.874189
 O    1.771278    9.859606   11.343858
 O    1.796016   10.594746    7.859941
 O    1.789772    7.392511   11.335438
 O    3.248704    8.616437    6.551408
 O    3.286652   11.894202    9.874713
 O    3.310429   11.883075    5.837398
 O    3.294818    8.635418    9.107273
 O    3.285811   11.918288   12.485302
 O    4.832407    6.689048    7.941866
 O    4.746065    9.873874   11.304999
 O    4.825923   10.550501    7.922761
 O    4.695749    7.370651   11.268085
 O    6.305150    2.068369    6.584113
 O    6.287737    5.245732    9.876656
 O    6.306592    5.373099    5.837722
 O    6.305270    2.090753    9.157464
 O    7.809716    0.087311    7.882285
 O    7.788340    3.299364   11.371705
 O    7.804672    4.056496    7.827884
 O    7.807915    0.817739   11.306294
 O    9.304915    2.070202    6.583142
 O    9.356913    5.213792    9.848160
 O    9.303354    5.372445    5.838046
 O    9.301793    2.099262    9.159083
 O    9.298070    5.338542   12.454216
 O   10.788465    0.098307    7.887142
 O   10.812483    3.286404   11.369439
 O   10.820048    4.051783    7.825293
 O   10.799514    0.832662   11.282657
 O    6.305270    8.609631    6.671543
 O    6.312115   11.871294    9.895113
 O    6.305390   11.887918    5.836427
 O    7.793624    6.679493    7.951257
 O    7.786419    9.771508   11.532317
 O    7.770087   10.548276    7.903332
 O    7.966069    7.265275   10.997376
 O    9.360275    8.606358    6.553351
 O    9.287502   11.816316    9.888961
 O    9.302153   11.881766    5.837074
 O    9.310199    8.702177    9.108892
 O    9.310559   11.916847   12.495017
 O   10.803356    6.651873    7.889732
 O   10.813203    9.844028   11.351953
 O   10.819088   10.596448    7.846341
 O   10.801795    7.378112   11.330905
 O    0.302738    2.082506    0.000000
 O    0.302738    2.082506   32.381416
 O    0.302738    5.355035    3.272466
 O    0.302738    2.082506    2.563961
 O    1.803822    0.091893    1.281980
 O    1.803822    3.364421    4.554446
 O    1.803822    4.073120    1.281980
 O    1.803822    0.800591    4.554446
 O    3.304905    2.082506    0.000000
 O    3.304905    2.082506   32.381416
 O    3.304905    5.355035    3.272466
 O    3.304905    2.082506    2.563961
 O    4.805988    0.091893    1.281980
 O    4.805988    3.364421    4.554446
 O    4.805988    4.073120    1.281980
 O    4.805988    0.800591    4.554446
 O    0.302738    8.627563    0.000000
 O    0.302738    8.627563   32.381416
 O    0.302738   11.900092    3.272466
 O    0.302738    8.627563    2.563961
 O    1.803822    6.636950    1.281980
 O    1.803822    9.909478    4.554446
 O    1.803822   10.618177    1.281980
 O    1.803822    7.345649    4.554446
 O    3.304905    8.627563    0.000000
 O    3.304905    8.627563   32.381416
 O    3.304905   11.900092    3.272466
 O    3.304905    8.627563    2.563961
 O    4.805988    6.636950    1.281980
 O    4.805988    9.909478    4.554446
 O    4.805988   10.618177    1.281980
 O    4.805988    7.345649    4.554446
 O    6.307072    2.082506    0.000000
 O    6.307072    2.082506   32.381416
 O    6.307072    5.355035    3.272466
 O    6.307072    2.082506    2.563961
 O    7.808155    0.091893    1.281980
 O    7.808155    3.364421    4.554446
 O    7.808155    4.073120    1.281980
 O    7.808155    0.800591    4.554446
 O    9.309238    2.082506    0.000000
 O    9.309238    2.082506   32.381416
 O    9.309238    5.355035    3.272466
 O    9.309238    2.082506    2.563961
 O   10.810322    0.091893    1.281980
 O   10.810322    3.364421    4.554446
 O   10.810322    4.073120    1.281980
 O   10.810322    0.800591    4.554446
 O    6.307072    8.627563    0.000000
 O    6.307072    8.627563   32.381416
 O    6.307072   11.900092    3.272466
 O    6.307072    8.627563    2.563961
 O    7.808155    6.636950    1.281980
 O    7.808155    9.909478    4.554446
 O    7.808155   10.618177    1.281980
 O    7.808155    7.345649    4.554446
 O    9.309238    8.627563    0.000000
 O    9.309238    8.627563   32.381416
 O    9.309238   11.900092    3.272466
 O    9.309238    8.627563    2.563961
 O   10.810322    6.636950    1.281980
 O   10.810322    9.909478    4.554446
 O   10.810322   10.618177    1.281980
 O   10.810322    7.345649    4.554446
Ti    0.303099    5.350585    7.972304
Ti    0.297815    2.070594   11.036235
Ti    1.805503    2.078187    7.811693
Ti    1.791693    5.367601   11.362963
Ti    3.302023    5.353333    7.955466
Ti    3.316073    2.101094   11.048863
Ti    4.806108    2.073736    7.811693
Ti    4.763358    5.399803   11.303057
Ti    0.298295   11.905721    7.975543
Ti    0.276560    8.610808   11.100674
Ti    1.750623    8.631360    7.855084
Ti    1.790972   11.892762   11.363610
Ti    3.299621   11.893940    7.984610
Ti    3.327121    8.664085   11.009357
Ti    4.679777    8.622197    7.706129
Ti    4.793859   11.852444   11.361343
Ti    6.306952    5.336840    7.972952
Ti    6.311875    2.052923   11.046597
Ti    7.805753    2.067714    7.811693
Ti    7.865916    5.376503   11.242828
Ti    9.317884    5.330818    7.947371
Ti    9.291105    2.062479   11.046272
Ti   10.806358    2.072034    7.809103
Ti   10.820168    5.345218   11.361343
Ti    6.304670   11.889882    7.996914
Ti    7.932565    8.611332    7.712605
Ti    7.787980   11.774035   11.399878
Ti    9.303834   11.876138    7.993352
Ti    9.215450    8.623113   11.026196
Ti   10.849230    8.629265    7.865446
Ti   10.797712   11.867629   11.364258
Ti    0.302738    5.355035    1.281980
Ti    0.302738    2.082506    4.554446
Ti    1.803822    2.082506    1.281980
Ti    1.803822    5.355035    4.554446
Ti    3.304905    5.355035    1.281980
Ti    3.304905    2.082506    4.554446
Ti    4.805988    2.082506    1.281980
Ti    4.805988    5.355035    4.554446
Ti    0.302738   11.900092    1.281980
Ti    0.302738    8.627563    4.554446
Ti    1.803822    8.627563    1.281980
Ti    1.803822   11.900092    4.554446
Ti    3.304905   11.900092    1.281980
Ti    3.304905    8.627563    4.554446
Ti    4.805988    8.627563    1.281980
Ti    4.805988   11.900092    4.554446
Ti    6.307072    5.355035    1.281980
Ti    6.307072    2.082506    4.554446
Ti    7.808155    2.082506    1.281980
Ti    7.808155    5.355035    4.554446
Ti    9.309238    5.355035    1.281980
Ti    9.309238    2.082506    4.554446
Ti   10.810322    2.082506    1.281980
Ti   10.810322    5.355035    4.554446
Ti    6.307072   11.900092    1.281980
Ti    6.307072    8.627563    4.554446
Ti    7.808155    8.627563    1.281980
Ti    7.808155   11.900092    4.554446
Ti    9.309238   11.900092    1.281980
Ti    9.309238    8.627563    4.554446
Ti   10.810322    8.627563    1.281980
Ti   10.810322   11.900092    4.554446
Cu    6.148317    8.560280   11.893694

202
sub-Cu1_TiO2(110)-TS2
 C    6.304910    7.575511   13.629337
 O    6.304309    8.408174   14.525980
 O    6.304189    6.286397   13.837550
 O    6.305390    5.385273   12.516065
 O    6.305390   11.898391   12.495665
 O    0.301778    2.079627    6.579904
 O    0.301538    5.344432    9.887666
 O    0.302378    5.358307    5.829303
 O    0.301418    2.093371    9.145160
 O    0.301057    5.331996   12.515093
 O    1.811267    0.105506    7.861884
 O    1.797697    3.308003   11.329286
 O    1.804902    4.061601    7.846341
 O    1.803942    0.853606   11.304999
 O    3.307187    2.083292    6.579904
 O    3.264676    5.311838    9.859493
 O    3.311270    5.374278    5.842903
 O    3.307427    2.092717    9.151636
 O    3.299621    5.311707   12.470731
 O    4.804788    0.095558    7.863179
 O    4.813674    3.321486   11.330257
 O    4.802025    4.068277    7.848932
 O    4.802626    0.847323   11.311476
 O    0.301778    8.622982    6.592209
 O    0.301297   11.902449    9.870179
 O    0.302498   11.900092    5.828655
 O    0.301898    8.620364    9.186284
 O    0.301177   11.921560   12.488216
 O    1.801420    6.653051    7.869979
 O    1.787970    9.855808   11.343210
 O    1.798298   10.594616    7.862208
 O    1.792534    7.386359   11.349686
 O    3.249905    8.616830    6.553675
 O    3.293857   11.894594    9.873418
 O    3.310669   11.881897    5.834807
 O    3.303464    8.636334    9.116016
 O    3.287732   11.941326   12.490808
 O    4.826523    6.687216    7.942514
 O    4.734537    9.868769   11.353895
 O    4.830486   10.552989    7.923409
 O    4.696469    7.317898   11.256429
 O    6.306231    2.082114    6.580551
 O    6.305750    5.293118    9.899970
 O    6.306831    5.371398    5.839665
 O    6.305991    2.089182    9.148722
 O    7.807434    0.095558    7.862855
 O    7.797226    3.321486   11.330581
 O    7.809956    4.068277    7.848932
 O    7.808155    0.847192   11.311476
 O    9.305036    2.083554    6.579904
 O    9.346705    5.311707    9.859493
 O    9.302273    5.374539    5.843227
 O    9.304435    2.092455    9.151636
 O    9.311159    5.312231   12.470731
 O   10.800594    0.105375    7.861560
 O   10.813203    3.308134   11.328962
 O   10.807079    4.061601    7.846665
 O   10.807079    0.853476   11.304999
 O    6.306231    8.614081    6.673486
 O    6.305750   11.901664    9.886694
 O    6.306711   11.884777    5.834484
 O    7.785338    6.687216    7.942514
 O    7.876844    9.868506   11.355191
 O    7.781856   10.552857    7.923085
 O    7.914672    7.318029   11.256104
 O    9.362917    8.616175    6.553675
 O    9.317164   11.894464    9.873741
 O    9.302993   11.881635    5.834484
 O    9.308397    8.636596    9.116340
 O    9.323408   11.941719   12.491131
 O   10.810681    6.653051    7.870303
 O   10.823291    9.855808   11.343534
 O   10.813684   10.594616    7.862532
 O   10.818968    7.386228   11.349362
 O    0.302738    2.082506    0.000000
 O    0.302738    2.082506   32.381416
 O    0.302738    5.355035    3.272466
 O    0.302738    2.082506    2.563961
 O    1.803822    0.091893    1.281980
 O    1.803822    3.364421    4.554446
 O    1.803822    4.073120    1.281980
 O    1.803822    0.800591    4.554446
 O    3.304905    2.082506    0.000000
 O    3.304905    2.082506   32.381416
 O    3.304905    5.355035    3.272466
 O    3.304905    2.082506    2.563961
 O    4.805988    0.091893    1.281980
 O    4.805988    3.364421    4.554446
 O    4.805988    4.073120    1.281980
 O    4.805988    0.800591    4.554446
 O    0.302738    8.627563    0.000000
 O    0.302738    8.627563   32.381416
 O    0.302738   11.900092    3.272466
 O    0.302738    8.627563    2.563961
 O    1.803822    6.636950    1.281980
 O    1.803822    9.909478    4.554446
 O    1.803822   10.618177    1.281980
 O    1.803822    7.345649    4.554446
 O    3.304905    8.627563    0.000000
 O    3.304905    8.627563   32.381416
 O    3.304905   11.900092    3.272466
 O    3.304905    8.627563    2.563961
 O    4.805988    6.636950    1.281980
 O    4.805988    9.909478    4.554446
 O    4.805988   10.618177    1.281980
 O    4.805988    7.345649    4.554446
 O    6.307072    2.082506    0.000000
 O    6.307072    2.082506   32.381416
 O    6.307072    5.355035    3.272466
 O    6.307072    2.082506    2.563961
 O    7.808155    0.091893    1.281980
 O    7.808155    3.364421    4.554446
 O    7.808155    4.073120    1.281980
 O    7.808155    0.800591    4.554446
 O    9.309238    2.082506    0.000000
 O    9.309238    2.082506   32.381416
 O    9.309238    5.355035    3.272466
 O    9.309238    2.082506    2.563961
 O   10.810322    0.091893    1.281980
 O   10.810322    3.364421    4.554446
 O   10.810322    4.073120    1.281980
 O   10.810322    0.800591    4.554446
 O    6.307072    8.627563    0.000000
 O    6.307072    8.627563   32.381416
 O    6.307072   11.900092    3.272466
 O    6.307072    8.627563    2.563961
 O    7.808155    6.636950    1.281980
 O    7.808155    9.909478    4.554446
 O    7.808155   10.618177    1.281980
 O    7.808155    7.345649    4.554446
 O    9.309238    8.627563    0.000000
 O    9.309238    8.627563   32.381416
 O    9.309238   11.900092    3.272466
 O    9.309238    8.627563    2.563961
 O   10.810322    6.636950    1.281980
 O   10.810322    9.909478    4.554446
 O   10.810322   10.618177    1.281980
 O   10.810322    7.345649    4.554446
Ti    0.301538    5.351631    7.974571
Ti    0.301177    2.079365   11.030082
Ti    1.804782    2.074652    7.806188
Ti    1.778003    5.361711   11.369439
Ti    3.295898    5.349537    7.928590
Ti    3.316073    2.079234   11.039473
Ti    4.805868    2.072820    7.808455
Ti    4.699831    5.402421   11.241533
Ti    0.301658   11.905328    7.977809
Ti    0.301418    8.613296   11.105206
Ti    1.757468    8.633585    7.864799
Ti    1.802621   11.888966   11.366848
Ti    3.302864   11.893940    7.990114
Ti    3.363267    8.652697   11.031701
Ti    4.678936    8.625207    7.711310
Ti    4.805868   11.829667   11.376563
Ti    6.305871    5.344956    7.985257
Ti    6.305511    2.073474   11.038177
Ti    7.806354    2.072820    7.808455
Ti    7.911189    5.402421   11.241533
Ti    9.315963    5.349668    7.928914
Ti    9.294948    2.078972   11.039473
Ti   10.807199    2.074652    7.806188
Ti   10.833138    5.361580   11.369115
Ti    6.306110   11.895511    7.997238
Ti    7.933646    8.625207    7.710987
Ti    7.805152   11.829406   11.376886
Ti    9.309238   11.893808    7.990114
Ti    9.247993    8.652566   11.032024
Ti   10.854874    8.633585    7.865122
Ti   10.808279   11.888835   11.367172
Ti    0.302738    5.355035    1.281980
Ti    0.302738    2.082506    4.554446
Ti    1.803822    2.082506    1.281980
Ti    1.803822    5.355035    4.554446
Ti    3.304905    5.355035    1.281980
Ti    3.304905    2.082506    4.554446
Ti    4.805988    2.082506    1.281980
Ti    4.805988    5.355035    4.554446
Ti    0.302738   11.900092    1.281980
Ti    0.302738    8.627563    4.554446
Ti    1.803822    8.627563    1.281980
Ti    1.803822   11.900092    4.554446
Ti    3.304905   11.900092    1.281980
Ti    3.304905    8.627563    4.554446
Ti    4.805988    8.627563    1.281980
Ti    4.805988   11.900092    4.554446
Ti    6.307072    5.355035    1.281980
Ti    6.307072    2.082506    4.554446
Ti    7.808155    2.082506    1.281980
Ti    7.808155    5.355035    4.554446
Ti    9.309238    5.355035    1.281980
Ti    9.309238    2.082506    4.554446
Ti   10.810322    2.082506    1.281980
Ti   10.810322    5.355035    4.554446
Ti    6.307072   11.900092    1.281980
Ti    6.307072    8.627563    4.554446
Ti    7.808155    8.627563    1.281980
Ti    7.808155   11.900092    4.554446
Ti    9.309238   11.900092    1.281980
Ti    9.309238    8.627563    4.554446
Ti   10.810322    8.627563    1.281980
Ti   10.810322   11.900092    4.554446
Cu    6.305270    8.473623   11.915389

119
Au1/CeO2(111)-TS
 C    0.581853    5.908657   11.658953
 O    0.542552    7.094355   12.190144
 O   -0.389954    5.106066   11.832900
 O    1.670755    8.243177   11.453330
 O    4.143456    4.252746   11.311316
 O    1.760116    1.198854    6.285766
 O    3.661667    0.080927    9.452664
 O    1.739459    1.142544   11.085961
 O    3.685546    0.089398    4.716596
 O   -0.116405    2.274423    7.952035
 O    5.599872    1.218089    6.331460
 O    7.528697    0.007873    9.503810
 O    5.597110    1.188788   11.040787
 O    7.514312    0.100959    4.720491
 O    3.613851    2.319272    7.964757
 O    9.454703    1.187293    6.307055
 O   11.330361    0.064582    9.459414
 O    9.455739    1.179519   11.057662
 O   11.354758    0.082721    4.706211
 O    7.609485    2.281001    7.978776
 O   -0.206859    4.486358    6.313026
 O    1.683817    3.467596    9.671787
 O    1.754247    3.424541    4.735549
 O   -2.140173    5.605878    7.885831
 O    3.721452    4.479979    6.295892
 O    5.644408    3.357468    9.391912
 O    5.603497    3.400024    4.698422
 O    1.753211    5.619334    7.705651
 O    7.501250    4.491042    6.300824
 O   -1.911391    3.482247    9.581957
 O    7.513737    4.524230   11.009631
 O    9.427717    3.401320    4.719971
 O    5.578697    5.627007    7.915947
 O   -2.086488    7.845420    6.301343
 O   -0.339491    6.798055    9.452405
 O   -2.209798    7.882595   11.098164
 O   -0.153116    6.723805    4.725943
 O   -4.007257    8.957965    7.898812
 O    1.754362    7.887677    6.302382
 O    3.687215    6.736263    9.552879
 O    3.666040    6.723706    4.725943
 O   -0.162668    8.977000    7.907640
 O    5.590320    7.835553    6.286026
 O    7.472883    6.762276    9.420990
 O    5.608675    7.851798   11.103096
 O    7.514197    6.727592    4.709846
 O    3.692106    8.924378    7.928669
 O    3.679620    0.086309    0.000000
 O    3.679620    0.086309   25.962439
 O   -0.156511    2.301033    3.132109
 O    1.761612    1.193671    1.566054
 O    7.515636    0.086309    0.000000
 O    7.515636    0.086309   25.962439
 O    3.679620    2.301033    3.132109
 O    5.597628    1.193671    1.566054
 O   11.351651    0.086309    0.000000
 O   11.351651    0.086309   25.962439
 O    7.515635    2.301033    3.132109
 O    9.433643    1.193671    1.566054
 O    1.761554    3.408496    0.000000
 O    1.761554    3.408496   25.962439
 O   -2.074577    5.623220    3.132109
 O   -0.156453    4.515858    1.566054
 O    5.597570    3.408496    0.000000
 O    5.597570    3.408496   25.962439
 O    1.761554    5.623220    3.132109
 O    3.679562    4.515858    1.566054
 O    9.433586    3.408496    0.000000
 O    9.433586    3.408496   25.962439
 O    5.597570    5.623220    3.132109
 O    7.515578    4.515858    1.566054
 O   -0.156453    6.730582    0.000000
 O   -0.156453    6.730582   25.962439
 O   -3.992584    8.945307    3.132109
 O   -2.074461    7.837945    1.566054
 O    3.679563    6.730582    0.000000
 O    3.679563    6.730582   25.962439
 O   -0.156453    8.945307    3.132109
 O    1.761554    7.837945    1.566054
 O    7.515578    6.730582    0.000000
 O    7.515578    6.730582   25.962439
 O    3.679562    8.945307    3.132109
 O    5.597570    7.837945    1.566054
Ce    3.664026    0.091990    7.088525
Ce   -0.140169    2.176255   10.252048
Ce    7.524382    0.071359    7.114487
Ce    3.724444    2.246119   10.276712
Ce   11.360455    0.072655    7.069312
Ce    7.538537    2.279107   10.271001
Ce    1.757066    3.462513    7.123834
Ce   -2.194434    5.730159   10.199863
Ce    5.600160    3.406004    7.096313
Ce    9.452689    3.406901    7.111112
Ce    5.620011    5.619433   10.249711
Ce   -0.144543    6.724304    7.140969
Ce   -4.018881    8.947800   10.282683
Ce    3.633645    6.704271    7.130065
Ce   -0.239773    8.938132   10.256461
Ce    7.493368    6.736363    7.059447
Ce    3.720876    8.889496   10.266327
Ce    1.761612    1.193671    3.915136
Ce   -0.156511    2.301033    0.783027
Ce    5.597628    1.193671    3.915136
Ce    3.679620    2.301033    0.783027
Ce    9.433643    1.193671    3.915136
Ce    7.515635    2.301033    0.783027
Ce   -0.156453    4.515858    3.915136
Ce   -2.074577    5.623220    0.783027
Ce    3.679562    4.515858    3.915136
Ce    1.761554    5.623220    0.783027
Ce    7.515578    4.515858    3.915136
Ce    5.597570    5.623220    0.783027
Ce   -2.074461    7.837945    3.915136
Ce   -3.992584    8.945307    0.783027
Ce    1.761554    7.837945    3.915136
Ce   -0.156453    8.945307    0.783027
Ce    5.597570    7.837945    3.915136
Ce    3.679562    8.945307    0.783027
Au    2.308250    5.196760   11.018459

119
Au1/CeO2(111)-CO_OO
 C    1.276716    6.756994   12.518049
 O    0.544279    7.620579   12.775078
 O   -0.543358    3.358564   12.453663
 O   -0.384833    4.390581   11.613258
 O    4.020837    4.338556   11.432040
 O    1.761382    1.201445    6.284987
 O    3.625129    0.090594    9.431635
 O    1.782212    1.147626   11.124125
 O    3.678872    0.088003    4.708548
 O   -0.171990    2.279805    7.898293
 O    5.613912    1.201744    6.299786
 O    1.737042    9.714412    9.662441
 O    5.574784    1.191977   11.004439
 O    7.512701    0.086408    4.722568
 O    3.686122    2.292761    7.908419
 O    9.415690    1.201644    6.286804
 O   11.390434    0.090495    9.445914
 O    9.400730    1.162377   10.980034
 O   11.353665    0.087604    4.706211
 O    7.543313    2.200672    8.035634
 O   -0.211462    4.496722    6.316402
 O    1.754534    3.300261    9.500175
 O    1.757124    3.422947    4.725683
 O   -2.106742    5.634881    7.912572
 O    3.724904    4.492337    6.306017
 O    5.579963    3.430820    9.449030
 O    5.604935    3.404907    4.705692
 O    1.753096    5.633087    7.714738
 O    7.516153    4.472404    6.326008
 O   -1.996263    3.477363    9.510820
 O    7.516787    4.523532   11.028844
 O    9.428120    3.407001    4.710625
 O    5.606834    5.624117    7.909197
 O   -2.080848    7.837247    6.289920
 O   -0.293401    6.811310    9.551581
 O   -2.184652    7.886281   11.128280
 O   -0.145923    6.727094    4.731914
 O   -4.003114    8.944610    7.886610
 O    1.754995    7.889172    6.318219
 O    3.783827    6.830844    9.493425
 O    3.665350    6.727891    4.725683
 O   -0.197020    8.980489    7.900630
 O    5.589917    7.838045    6.288103
 O    7.500042    6.753904    9.447472
 O    5.649185    7.874521   11.132693
 O    7.512011    6.720417    4.716596
 O    3.703557    8.997631    7.895697
 O    3.679620    0.086309    0.000000
 O    3.679620    0.086309   25.962439
 O   -0.156511    2.301033    3.132109
 O    1.761612    1.193671    1.566054
 O    7.515636    0.086309    0.000000
 O    7.515636    0.086309   25.962439
 O    3.679620    2.301033    3.132109
 O    5.597628    1.193671    1.566054
 O   11.351651    0.086309    0.000000
 O   11.351651    0.086309   25.962439
 O    7.515635    2.301033    3.132109
 O    9.433643    1.193671    1.566054
 O    1.761554    3.408496    0.000000
 O    1.761554    3.408496   25.962439
 O   -2.074577    5.623220    3.132109
 O   -0.156453    4.515858    1.566054
 O    5.597570    3.408496    0.000000
 O    5.597570    3.408496   25.962439
 O    1.761554    5.623220    3.132109
 O    3.679562    4.515858    1.566054
 O    9.433586    3.408496    0.000000
 O    9.433586    3.408496   25.962439
 O    5.597570    5.623220    3.132109
 O    7.515578    4.515858    1.566054
 O   -0.156453    6.730582    0.000000
 O   -0.156453    6.730582   25.962439
 O   -3.992584    8.945307    3.132109
 O   -2.074461    7.837945    1.566054
 O    3.679563    6.730582    0.000000
 O    3.679563    6.730582   25.962439
 O   -0.156453    8.945307    3.132109
 O    1.761554    7.837945    1.566054
 O    7.515578    6.730582    0.000000
 O    7.515578    6.730582   25.962439
 O    3.679562    8.945307    3.132109
 O    5.597570    7.837945    1.566054
Ce    3.654244    0.092189    7.054774
Ce   -0.097877    2.270636   10.267365
Ce    7.510745    0.058901    7.100208
Ce    3.635716    2.305917   10.247634
Ce   11.367129    0.096175    7.050360
Ce    7.514772    2.292761   10.294106
Ce    1.757009    3.453444    7.149536
Ce   -2.158644    5.704247   10.210768
Ce    5.591413    3.400622    7.103583
Ce    9.444289    3.397532    7.113968
Ce    5.612934    5.646841   10.240365
Ce   -0.132171    6.707660    7.146940
Ce   -4.009271    8.962250   10.295665
Ce    3.645441    6.705368    7.138113
Ce   -0.347489    8.973612   10.187402
Ce    7.502459    6.740549    7.068534
Ce    3.836821    8.956370   10.173122
Ce    1.761612    1.193671    3.915136
Ce   -0.156511    2.301033    0.783027
Ce    5.597628    1.193671    3.915136
Ce    3.679620    2.301033    0.783027
Ce    9.433643    1.193671    3.915136
Ce    7.515635    2.301033    0.783027
Ce   -0.156453    4.515858    3.915136
Ce   -2.074577    5.623220    0.783027
Ce    3.679562    4.515858    3.915136
Ce    1.761554    5.623220    0.783027
Ce    7.515578    4.515858    3.915136
Ce    5.597570    5.623220    0.783027
Ce   -2.074461    7.837945    3.915136
Ce   -3.992584    8.945307    0.783027
Ce    1.761554    7.837945    3.915136
Ce   -0.156453    8.945307    0.783027
Ce    5.597570    7.837945    3.915136
Ce    3.679562    8.945307    0.783027
Au    2.576678    5.528938   11.994387

119
Au1/CeO2(111)-COO_O
 C    0.628691    5.007498   12.221039
 O    1.166813    5.402764   13.212805
 O   -0.370275    4.371545   11.817324
 O    1.778644    7.914587   11.080509
 O    3.634910    4.566885   11.042604
 O    1.768747    1.190282    6.297709
 O    3.683936    0.100760    9.480703
 O    1.739746    1.182509   11.057662
 O    3.686295    0.091691    4.719971
 O   -0.158295    2.266052    7.915947
 O    5.582322    1.184901    6.365470
 O    7.492504    0.103052    9.461492
 O    5.603727    1.207225   11.083105
 O    7.505163    0.107437    4.714000
 O    3.611031    2.331132    7.976440
 O    9.421502    1.214501    6.296930
 O   11.355392    0.056111    9.442799
 O    9.435255    1.190482   11.039489
 O   11.349292    0.088402    4.711144
 O    7.542910    2.337510    7.964497
 O   -0.213304    4.487554    6.309911
 O    1.605964    3.502578    9.567159
 O    1.752233    3.419658    4.726462
 O   -2.088271    5.667072    7.935160
 O    3.725480    4.478185    6.282391
 O    5.564714    3.409393    9.485377
 O    5.613337    3.389958    4.717116
 O    1.770704    5.626509    7.669045
 O    7.528237    4.513665    6.302382
 O   -1.973592    3.480552    9.533148
 O    7.499122    4.537186   11.043643
 O    9.427833    3.407499    4.709587
 O    5.617422    5.603786    7.890764
 O   -2.073656    7.849307    6.295631
 O   -0.072732    6.505243    9.640373
 O   -2.092932    7.824291   11.039228
 O   -0.149031    6.718324    4.732433
 O   -3.987694    8.950789    7.914649
 O    1.747975    7.899736    6.285506
 O    3.765356    6.800646    9.365430
 O    3.674384    6.729187    4.710105
 O   -0.169400    8.858301    7.994354
 O    5.605223    7.844423    6.289660
 O    7.480823    6.752309    9.444097
 O    5.606374    7.848410   11.084403
 O    7.515003    6.731181    4.710625
 O    3.667018    8.988163    7.885831
 O    3.679620    0.086309    0.000000
 O    3.679620    0.086309   25.962439
 O   -0.156511    2.301033    3.132109
 O    1.761612    1.193671    1.566054
 O    7.515636    0.086309    0.000000
 O    7.515636    0.086309   25.962439
 O    3.679620    2.301033    3.132109
 O    5.597628    1.193671    1.566054
 O   11.351651    0.086309    0.000000
 O   11.351651    0.086309   25.962439
 O    7.515635    2.301033    3.132109
 O    9.433643    1.193671    1.566054
 O    1.761554    3.408496    0.000000
 O    1.761554    3.408496   25.962439
 O   -2.074577    5.623220    3.132109
 O   -0.156453    4.515858    1.566054
 O    5.597570    3.408496    0.000000
 O    5.597570    3.408496   25.962439
 O    1.761554    5.623220    3.132109
 O    3.679562    4.515858    1.566054
 O    9.433586    3.408496    0.000000
 O    9.433586    3.408496   25.962439
 O    5.597570    5.623220    3.132109
 O    7.515578    4.515858    1.566054
 O   -0.156453    6.730582    0.000000
 O   -0.156453    6.730582   25.962439
 O   -3.992584    8.945307    3.132109
 O   -2.074461    7.837945    1.566054
 O    3.679563    6.730582    0.000000
 O    3.679563    6.730582   25.962439
 O   -0.156453    8.945307    3.132109
 O    1.761554    7.837945    1.566054
 O    7.515578    6.730582    0.000000
 O    7.515578    6.730582   25.962439
 O    3.679562    8.945307    3.132109
 O    5.597570    7.837945    1.566054
Ce    3.667421    0.079332    7.121497
Ce   -0.171299    2.177351   10.225046
Ce    7.514772    0.089000    7.109814
Ce    3.651022    2.331830   10.278010
Ce   11.348601    0.084415    7.071390
Ce    7.494403    2.307312   10.285539
Ce    1.749816    3.446766    7.115786
Ce   -2.192938    5.679530   10.232057
Ce    5.591816    3.416867    7.112669
Ce    9.433125    3.415073    7.106958
Ce    5.533297    5.662189   10.241663
Ce   -0.119973    6.702877    7.120459
Ce   -3.999604    8.945307   10.264251
Ce    3.664832    6.727792    7.090861
Ce   -0.130157    8.936038   10.296185
Ce    7.512414    6.740051    7.073986
Ce    3.665695    8.906339   10.245297
Ce    1.761612    1.193671    3.915136
Ce   -0.156511    2.301033    0.783027
Ce    5.597628    1.193671    3.915136
Ce    3.679620    2.301033    0.783027
Ce    9.433643    1.193671    3.915136
Ce    7.515635    2.301033    0.783027
Ce   -0.156453    4.515858    3.915136
Ce   -2.074577    5.623220    0.783027
Ce    3.679562    4.515858    3.915136
Ce    1.761554    5.623220    0.783027
Ce    7.515578    4.515858    3.915136
Ce    5.597570    5.623220    0.783027
Ce   -2.074461    7.837945    3.915136
Ce   -3.992584    8.945307    0.783027
Ce    1.761554    7.837945    3.915136
Ce   -0.156453    8.945307    0.783027
Ce    5.597570    7.837945    3.915136
Ce    3.679562    8.945307    0.783027
Au    1.795388    5.642954   10.460786

119
Au1/CeO2(111)-COOO
 C    0.574660    5.964369   11.768773
 O    0.548421    7.288898   12.161325
 O   -0.480523    5.339877   12.016715
 O    1.592902    8.127867   11.561334
 O    4.109910    4.241683   11.311316
 O    1.755628    1.197259    6.283689
 O    3.651022    0.082222    9.447472
 O    1.724095    1.132278   11.087000
 O    3.684856    0.088601    4.716856
 O   -0.123713    2.268743    7.950218
 O    5.604533    1.217192    6.328864
 O    1.767078    9.937658    9.514195
 O    5.597513    1.183705   11.034815
 O    7.514255    0.099265    4.719452
 O    3.616670    2.312395    7.950218
 O    9.450158    1.189386    6.304199
 O   11.322363    0.051925    9.451107
 O    9.447050    1.156895   11.049614
 O   11.353205    0.081625    4.704913
 O    7.616735    2.277014    7.995133
 O   -0.210197    4.485560    6.316142
 O    1.700331    3.447165    9.659585
 O    1.752751    3.424342    4.736068
 O   -2.146445    5.600796    7.893100
 O    3.719036    4.478783    6.295631
 O    5.633016    3.353082    9.391652
 O    5.602691    3.400223    4.697644
 O    1.748205    5.619234    7.703835
 O    7.504128    4.484065    6.298747
 O   -1.887626    3.493708    9.615708
 O    7.497684    4.516356   11.004180
 O    9.429155    3.401419    4.722048
 O    5.583300    5.614051    7.905822
 O   -2.088616    7.839938    6.300305
 O   -0.350423    6.804035    9.456299
 O   -2.232468    7.890567   11.089856
 O   -0.153519    6.722709    4.726462
 O   -4.010250    8.952583    7.894139
 O    1.751025    7.887478    6.305238
 O    3.711210    6.752110    9.521205
 O    3.664832    6.723805    4.723347
 O   -0.172277    8.978296    7.902187
 O    5.588766    7.831866    6.284987
 O    7.459936    6.755399    9.423846
 O    5.589572    7.851001   11.106471
 O    7.513449    6.726098    4.709846
 O    3.689344    8.932351    7.919841
 O    3.679620    0.086309    0.000000
 O    3.679620    0.086309   25.962439
 O   -0.156511    2.301033    3.132109
 O    1.761612    1.193671    1.566054
 O    7.515636    0.086309    0.000000
 O    7.515636    0.086309   25.962439
 O    3.679620    2.301033    3.132109
 O    5.597628    1.193671    1.566054
 O   11.351651    0.086309    0.000000
 O   11.351651    0.086309   25.962439
 O    7.515635    2.301033    3.132109
 O    9.433643    1.193671    1.566054
 O    1.761554    3.408496    0.000000
 O    1.761554    3.408496   25.962439
 O   -2.074577    5.623220    3.132109
 O   -0.156453    4.515858    1.566054
 O    5.597570    3.408496    0.000000
 O    5.597570    3.408496   25.962439
 O    1.761554    5.623220    3.132109
 O    3.679562    4.515858    1.566054
 O    9.433586    3.408496    0.000000
 O    9.433586    3.408496   25.962439
 O    5.597570    5.623220    3.132109
 O    7.515578    4.515858    1.566054
 O   -0.156453    6.730582    0.000000
 O   -0.156453    6.730582   25.962439
 O   -3.992584    8.945307    3.132109
 O   -2.074461    7.837945    1.566054
 O    3.679563    6.730582    0.000000
 O    3.679563    6.730582   25.962439
 O   -0.156453    8.945307    3.132109
 O    1.761554    7.837945    1.566054
 O    7.515578    6.730582    0.000000
 O    7.515578    6.730582   25.962439
 O    3.679562    8.945307    3.132109
 O    5.597570    7.837945    1.566054
Ce    3.659078    0.089797    7.082553
Ce   -0.135394    2.157219   10.241404
Ce    7.523116    0.068369    7.115786
Ce    3.712994    2.247016   10.263731
Ce   11.357751    0.069167    7.061005
Ce    7.531977    2.272928   10.275674
Ce    1.757066    3.464307    7.128507
Ce   -2.203007    5.736238   10.212325
Ce    5.598894    3.402815    7.093197
Ce    9.452920    3.407100    7.112411
Ce    5.596994    5.616244   10.237509
Ce   -0.147477    6.721214    7.143825
Ce   -4.030907    8.940523   10.278530
Ce    3.632437    6.701979    7.131882
Ce   -0.259337    8.942517   10.242702
Ce    7.492447    6.731380    7.059447
Ce    3.720071    8.879131   10.251268
Ce    1.761612    1.193671    3.915136
Ce   -0.156511    2.301033    0.783027
Ce    5.597628    1.193671    3.915136
Ce    3.679620    2.301033    0.783027
Ce    9.433643    1.193671    3.915136
Ce    7.515635    2.301033    0.783027
Ce   -0.156453    4.515858    3.915136
Ce   -2.074577    5.623220    0.783027
Ce    3.679562    4.515858    3.915136
Ce    1.761554    5.623220    0.783027
Ce    7.515578    4.515858    3.915136
Ce    5.597570    5.623220    0.783027
Ce   -2.074461    7.837945    3.915136
Ce   -3.992584    8.945307    0.783027
Ce    1.761554    7.837945    3.915136
Ce   -0.156453    8.945307    0.783027
Ce    5.597570    7.837945    3.915136
Ce    3.679562    8.945307    0.783027
Au    2.273782    5.141247   11.235765

117
Au1/CeO2(111)-Ov2-CO
 C    1.092930    6.350366   12.161586
 O    0.778412    7.338431   12.700306
 O    3.948450    4.332577   11.213696
 O    1.770761    1.204534    6.279795
 O    3.640722    0.106839    9.478887
 O    1.726397    1.144039   11.121270
 O    3.690092    0.089498    4.720491
 O   -0.119109    2.277114    7.935679
 O    5.615754    1.226859    6.336912
 O    1.838831    9.867595    9.624276
 O    5.658103    1.329911   11.110886
 O    7.513679    0.095478    4.731395
 O    3.627143    2.325750    7.958266
 O    9.452287    1.206229    6.290958
 O   11.392275    0.059599    9.414499
 O    9.527838    1.169453   11.076355
 O   11.358787    0.086707    4.697384
 O    7.630199    2.252697    8.033298
 O   -0.207262    4.488251    6.320296
 O    1.709940    3.464606    9.658028
 O    1.752463    3.424840    4.733731
 O   -2.161233    5.596709    7.883494
 O    3.720646    4.483168    6.289920
 O    5.642050    3.392848    9.396845
 O    5.601771    3.400223    4.696086
 O    1.759310    5.613752    7.714219
 O    7.496819    4.473600    6.308353
 O   -1.858626    3.512843    9.653873
 O    7.490835    4.517054   11.039748
 O    9.429271    3.408396    4.723347
 O    5.559191    5.630496    7.913870
 O   -2.083265    7.834257    6.300824
 O   -0.350826    6.705667    9.490570
 O   -2.283104    7.801668   11.181243
 O   -0.147880    6.723706    4.729578
 O   -3.984931    8.948995    7.886610
 O    1.759943    7.885783    6.319777
 O    3.687560    6.832738    9.519128
 O    3.666213    6.727792    4.723087
 O   -0.161747    8.977000    7.889725
 O    5.597685    7.839938    6.276160
 O    7.451651    6.750814    9.414760
 O    5.617652    7.863558   11.121011
 O    7.513391    6.722012    4.708548
 O    3.723523    8.977798    7.878302
 O    3.679620    0.086309    0.000000
 O    3.679620    0.086309   25.962439
 O   -0.156511    2.301033    3.132109
 O    1.761612    1.193671    1.566054
 O    7.515636    0.086309    0.000000
 O    7.515636    0.086309   25.962439
 O    3.679620    2.301033    3.132109
 O    5.597628    1.193671    1.566054
 O   11.351651    0.086309    0.000000
 O   11.351651    0.086309   25.962439
 O    7.515635    2.301033    3.132109
 O    9.433643    1.193671    1.566054
 O    1.761554    3.408496    0.000000
 O    1.761554    3.408496   25.962439
 O   -2.074577    5.623220    3.132109
 O   -0.156453    4.515858    1.566054
 O    5.597570    3.408496    0.000000
 O    5.597570    3.408496   25.962439
 O    1.761554    5.623220    3.132109
 O    3.679562    4.515858    1.566054
 O    9.433586    3.408496    0.000000
 O    9.433586    3.408496   25.962439
 O    5.597570    5.623220    3.132109
 O    7.515578    4.515858    1.566054
 O   -0.156453    6.730582    0.000000
 O   -0.156453    6.730582   25.962439
 O   -3.992584    8.945307    3.132109
 O   -2.074461    7.837945    1.566054
 O    3.679563    6.730582    0.000000
 O    3.679563    6.730582   25.962439
 O   -0.156453    8.945307    3.132109
 O    1.761554    7.837945    1.566054
 O    7.515578    6.730582    0.000000
 O    7.515578    6.730582   25.962439
 O    3.679562    8.945307    3.132109
 O    5.597570    7.837945    1.566054
Ce    3.675707    0.088501    7.097612
Ce   -0.102480    2.153432   10.228941
Ce    7.524439    0.067074    7.127987
Ce    3.754826    2.297944   10.291770
Ce   11.385888    0.083817    7.031147
Ce    7.542392    2.298542   10.317214
Ce    1.767539    3.466699    7.114747
Ce   -2.223320    5.741720   10.178574
Ce    5.595441    3.408595    7.098909
Ce    9.454473    3.402017    7.109554
Ce    5.537152    5.613653   10.253086
Ce   -0.145233    6.718922    7.164595
Ce   -3.992124    8.935142   10.302415
Ce    3.633818    6.712743    7.135777
Ce   -0.283389    8.953480   10.281645
Ce    7.487670    6.737858    7.057889
Ce    3.836477    8.945208   10.173122
Ce    1.761612    1.193671    3.915136
Ce   -0.156511    2.301033    0.783027
Ce    5.597628    1.193671    3.915136
Ce    3.679620    2.301033    0.783027
Ce    9.433643    1.193671    3.915136
Ce    7.515635    2.301033    0.783027
Ce   -0.156453    4.515858    3.915136
Ce   -2.074577    5.623220    0.783027
Ce    3.679562    4.515858    3.915136
Ce    1.761554    5.623220    0.783027
Ce    7.515578    4.515858    3.915136
Ce    5.597570    5.623220    0.783027
Ce   -2.074461    7.837945    3.915136
Ce   -3.992584    8.945307    0.783027
Ce    1.761554    7.837945    3.915136
Ce   -0.156453    8.945307    0.783027
Ce    5.597570    7.837945    3.915136
Ce    3.679562    8.945307    0.783027
Au    1.764086    4.987566   11.088038

115
Au1/CeO2(111)-Ov2
 O    3.580420    4.570773   11.026767
 O    1.771164    1.194668    6.293555
 O    3.633012    0.132752    9.487453
 O    1.713738    1.161978   11.152425
 O    3.689805    0.092787    4.723866
 O   -0.229128    2.261766    7.867657
 O    5.629275    1.173938    6.357422
 O    1.810061    9.893108    9.609997
 O    5.627837    1.347851   11.122049
 O    7.505624    0.090694    4.715039
 O    3.705686    2.309106    7.906601
 O    9.396415    1.219484    6.274083
 O   11.395785    0.078236    9.398922
 O    9.510978    1.183306   11.052730
 O   11.353377    0.089299    4.699721
 O    7.576284    2.284888    8.048615
 O   -0.216123    4.491241    6.299007
 O    1.686291    3.191229    9.385681
 O    1.752751    3.416568    4.713221
 O   -2.040052    5.698965    7.982931
 O    3.712993    4.489646    6.283689
 O    5.567592    3.453643    9.473434
 O    5.615868    3.396935    4.724645
 O    1.738423    5.633585    7.701757
 O    7.537789    4.509480    6.348335
 O   -1.896890    3.535268    9.648421
 O    7.473228    4.519844   11.091932
 O    9.422539    3.416867    4.718154
 O    5.569202    5.618137    7.900889
 O   -2.075382    7.830570    6.277718
 O   -0.068934    6.478733   10.098869
 O   -2.293519    7.825686   11.154502
 O   -0.141550    6.721912    4.738145
 O   -3.978142    8.937434    7.891543
 O    1.756318    7.898242    6.298228
 O    3.769153    6.919644    9.408268
 O    3.668572    6.730084    4.714000
 O   -0.187468    8.842953    7.976959
 O    5.604763    7.836450    6.280314
 O    7.439451    6.731081    9.439424
 O    5.597628    7.893458   11.124386
 O    7.512989    6.720516    4.712702
 O    3.703787    9.023344    7.850003
 O    3.679620    0.086309    0.000000
 O    3.679620    0.086309   25.962439
 O   -0.156511    2.301033    3.132109
 O    1.761612    1.193671    1.566054
 O    7.515636    0.086309    0.000000
 O    7.515636    0.086309   25.962439
 O    3.679620    2.301033    3.132109
 O    5.597628    1.193671    1.566054
 O   11.351651    0.086309    0.000000
 O   11.351651    0.086309   25.962439
 O    7.515635    2.301033    3.132109
 O    9.433643    1.193671    1.566054
 O    1.761554    3.408496    0.000000
 O    1.761554    3.408496   25.962439
 O   -2.074577    5.623220    3.132109
 O   -0.156453    4.515858    1.566054
 O    5.597570    3.408496    0.000000
 O    5.597570    3.408496   25.962439
 O    1.761554    5.623220    3.132109
 O    3.679562    4.515858    1.566054
 O    9.433586    3.408496    0.000000
 O    9.433586    3.408496   25.962439
 O    5.597570    5.623220    3.132109
 O    7.515578    4.515858    1.566054
 O   -0.156453    6.730582    0.000000
 O   -0.156453    6.730582   25.962439
 O   -3.992584    8.945307    3.132109
 O   -2.074461    7.837945    1.566054
 O    3.679563    6.730582    0.000000
 O    3.679563    6.730582   25.962439
 O   -0.156453    8.945307    3.132109
 O    1.761554    7.837945    1.566054
 O    7.515578    6.730582    0.000000
 O    7.515578    6.730582   25.962439
 O    3.679562    8.945307    3.132109
 O    5.597570    7.837945    1.566054
Ce    3.683705    0.073253    7.117343
Ce   -0.090166    2.181337   10.190777
Ce    7.514082    0.074050    7.138632
Ce    3.642333    2.357443   10.263731
Ce   11.363160    0.089498    7.021282
Ce    7.496993    2.316980   10.339541
Ce    1.762648    3.434109    7.108256
Ce   -2.227635    5.717701   10.275155
Ce    5.593197    3.412482    7.122275
Ce    9.440549    3.415970    7.123834
Ce    5.484790    5.654514   10.250490
Ce   -0.116060    6.704670    7.082553
Ce   -4.005071    8.952383   10.296443
Ce    3.646879    6.720616    7.108775
Ce   -0.276484    8.966436   10.351484
Ce    7.506775    6.744635    7.087226
Ce    3.822724    8.989957   10.169487
Ce    1.761612    1.193671    3.915136
Ce   -0.156511    2.301033    0.783027
Ce    5.597628    1.193671    3.915136
Ce    3.679620    2.301033    0.783027
Ce    9.433643    1.193671    3.915136
Ce    7.515635    2.301033    0.783027
Ce   -0.156453    4.515858    3.915136
Ce   -2.074577    5.623220    0.783027
Ce    3.679562    4.515858    3.915136
Ce    1.761554    5.623220    0.783027
Ce    7.515578    4.515858    3.915136
Ce    5.597570    5.623220    0.783027
Ce   -2.074461    7.837945    3.915136
Ce   -3.992584    8.945307    0.783027
Ce    1.761554    7.837945    3.915136
Ce   -0.156453    8.945307    0.783027
Ce    5.597570    7.837945    3.915136
Ce    3.679562    8.945307    0.783027
Au    1.708387    5.563023   10.697823

115
Au1/CeO2(111)-Ov
 O    3.612010    4.385697   11.242774
 O    1.769553    1.196063    6.264996
 O    3.654935    0.090993    9.467203
 O    1.746709    1.168656   11.130616
 O    3.693948    0.093385    4.719193
 O   -0.144255    2.254889    7.869994
 O    5.613797    1.225264    6.357942
 O    7.511147    0.053619    9.574428
 O    5.568512    1.314463   11.196042
 O    7.506601    0.081226    4.733212
 O    3.614714    2.313790    7.944766
 O    9.423632    1.196262    6.291218
 O   11.387730    0.108334    9.423586
 O    9.499010    1.331008   11.160474
 O   11.351019    0.088003    4.699721
 O    7.615469    2.312295    7.999027
 O   -0.139306    4.515060    6.317440
 O    1.617645    3.380490    9.547687
 O    1.755340    3.406104    4.708288
 O   -2.119688    5.621625    7.854936
 O    3.659193    4.509878    6.300824
 O    5.605568    3.346206    9.449808
 O    5.586637    3.407300    4.714260
 O    1.747514    5.634582    7.904784
 O    7.488419    4.494131    6.311469
 O   -1.817599    3.529088    9.556773
 O    7.631005    4.448286   11.100760
 O    9.440491    3.417067    4.728539
 O    5.539972    5.660993    7.911274
 O   -2.084531    7.843825    6.296670
 O   -0.281490    6.667695    9.538341
 O   -2.229246    7.794093   11.200196
 O   -0.158122    6.728490    4.726462
 O   -4.003977    8.955872    7.871032
 O    1.761267    7.829473    6.323671
 O    3.555677    6.819582    9.629209
 O    3.676685    6.731779    4.720750
 O   -0.169631    8.939826    7.889206
 O    5.592737    7.837945    6.262140
 O    7.537559    6.754502    9.402297
 O    5.761101    7.938207   11.199158
 O    7.513909    6.724304    4.705432
 O    3.712188    8.944610    7.879600
 O    3.679620    0.086309    0.000000
 O    3.679620    0.086309   25.962439
 O   -0.156511    2.301033    3.132109
 O    1.761612    1.193671    1.566054
 O    7.515636    0.086309    0.000000
 O    7.515636    0.086309   25.962439
 O    3.679620    2.301033    3.132109
 O    5.597628    1.193671    1.566054
 O   11.351651    0.086309    0.000000
 O   11.351651    0.086309   25.962439
 O    7.515635    2.301033    3.132109
 O    9.433643    1.193671    1.566054
 O    1.761554    3.408496    0.000000
 O    1.761554    3.408496   25.962439
 O   -2.074577    5.623220    3.132109
 O   -0.156453    4.515858    1.566054
 O    5.597570    3.408496    0.000000
 O    5.597570    3.408496   25.962439
 O    1.761554    5.623220    3.132109
 O    3.679562    4.515858    1.566054
 O    9.433586    3.408496    0.000000
 O    9.433586    3.408496   25.962439
 O    5.597570    5.623220    3.132109
 O    7.515578    4.515858    1.566054
 O   -0.156453    6.730582    0.000000
 O   -0.156453    6.730582   25.962439
 O   -3.992584    8.945307    3.132109
 O   -2.074461    7.837945    1.566054
 O    3.679563    6.730582    0.000000
 O    3.679563    6.730582   25.962439
 O   -0.156453    8.945307    3.132109
 O    1.761554    7.837945    1.566054
 O    7.515578    6.730582    0.000000
 O    7.515578    6.730582   25.962439
 O    3.679562    8.945307    3.132109
 O    5.597570    7.837945    1.566054
Ce    3.674096    0.085312    7.098650
Ce   -0.144888    2.143166   10.228682
Ce    7.524325    0.080229    7.157065
Ce    3.729220    2.228478   10.331752
Ce   11.354758    0.073153    7.053995
Ce    7.520411    2.312893   10.322665
Ce    1.750334    3.373314    7.049581
Ce   -2.175388    5.745408   10.188440
Ce    5.585947    3.423844    7.142527
Ce    9.452229    3.410688    7.112669
Ce    5.643603    5.635778   10.399255
Ce   -0.184706    6.743838    7.161479
Ce   -3.997533    8.926571   10.329156
Ce    3.691185    6.760880    7.079178
Ce   -0.275275    8.951785   10.285799
Ce    7.487844    6.736363    7.074505
Ce    3.802988    9.028526   10.321108
Ce    1.761612    1.193671    3.915136
Ce   -0.156511    2.301033    0.783027
Ce    5.597628    1.193671    3.915136
Ce    3.679620    2.301033    0.783027
Ce    9.433643    1.193671    3.915136
Ce    7.515635    2.301033    0.783027
Ce   -0.156453    4.515858    3.915136
Ce   -2.074577    5.623220    0.783027
Ce    3.679562    4.515858    3.915136
Ce    1.761554    5.623220    0.783027
Ce    7.515578    4.515858    3.915136
Ce    5.597570    5.623220    0.783027
Ce   -2.074461    7.837945    3.915136
Ce   -3.992584    8.945307    0.783027
Ce    1.761554    7.837945    3.915136
Ce   -0.156453    8.945307    0.783027
Ce    5.597570    7.837945    3.915136
Ce    3.679562    8.945307    0.783027
Au    2.534903    5.129287    9.704241

119
Zn1/CeO2(111)-CO_OO
 C    3.575873    3.933424   12.628909
 O    3.469941    4.502204   13.610029
 O    1.810004    7.698416   11.021834
 O   -0.255769    4.432340   11.023132
 O    1.770128    8.872752   11.880412
 O    1.752866    1.192076    6.293295
 O    3.692624    0.044849    9.453444
 O    1.778011    1.154703   11.085182
 O    3.678296    0.085810    4.708028
 O   -0.095518    2.330335    7.971507
 O    5.600160    1.190482    6.290440
 O    7.525705    0.092986    9.423586
 O    5.582782    1.229351   11.038969
 O    7.525361    0.089797    4.718414
 O    3.681058    2.251700    7.893879
 O    9.429328    1.213105    6.355345
 O   11.342273    0.080229    9.480703
 O    9.427545    1.270811   11.067009
 O   11.340028    0.090893    4.721789
 O    7.419715    2.344188    7.967094
 O   -0.172047    4.497620    6.294333
 O    1.923474    3.491416    9.591304
 O    1.770761    3.413877    4.724385
 O   -2.072562    5.634084    7.906601
 O    3.691128    4.508583    6.329902
 O    5.390423    3.540849    9.602727
 O    5.592219    3.411784    4.727241
 O    1.737445    5.604583    7.864801
 O    7.530021    4.507785    6.285506
 O    9.390890    3.395739    9.417874
 O    7.523058    4.546355   11.048575
 O    9.433011    3.398728    4.708807
 O    5.662879    5.623121    7.877264
 O   -2.074461    7.839739    6.279016
 O   -0.145981    6.719619    9.459155
 O   -2.065773    7.825686   11.081807
 O   -0.153289    6.729885    4.711404
 O   -3.990398    8.957665    7.906341
 O    1.766618    7.845120    6.308613
 O    3.819214    6.675070    9.519907
 O    3.678814    6.721912    4.727760
 O   -0.160712    8.937932    7.911534
 O    5.597858    7.846416    6.308094
 O    7.540666    6.768056    9.426702
 O    5.679105    7.863359   11.130097
 O    7.514428    6.732975    4.706211
 O    3.680541    8.922086    7.941391
 O    3.679620    0.086309    0.000000
 O    3.679620    0.086309   25.962439
 O   -0.156511    2.301033    3.132109
 O    1.761612    1.193671    1.566054
 O    7.515636    0.086309    0.000000
 O    7.515636    0.086309   25.962439
 O    3.679620    2.301033    3.132109
 O    5.597628    1.193671    1.566054
 O   11.351651    0.086309    0.000000
 O   11.351651    0.086309   25.962439
 O    7.515635    2.301033    3.132109
 O    9.433643    1.193671    1.566054
 O    1.761554    3.408496    0.000000
 O    1.761554    3.408496   25.962439
 O   -2.074577    5.623220    3.132109
 O   -0.156453    4.515858    1.566054
 O    5.597570    3.408496    0.000000
 O    5.597570    3.408496   25.962439
 O    1.761554    5.623220    3.132109
 O    3.679562    4.515858    1.566054
 O    9.433586    3.408496    0.000000
 O    9.433586    3.408496   25.962439
 O    5.597570    5.623220    3.132109
 O    7.515578    4.515858    1.566054
 O   -0.156453    6.730582    0.000000
 O   -0.156453    6.730582   25.962439
 O   -3.992584    8.945307    3.132109
 O   -2.074461    7.837945    1.566054
 O    3.679563    6.730582    0.000000
 O    3.679563    6.730582   25.962439
 O   -0.156453    8.945307    3.132109
 O    1.761554    7.837945    1.566054
 O    7.515578    6.730582    0.000000
 O    7.515578    6.730582   25.962439
 O    3.679562    8.945307    3.132109
 O    5.597570    7.837945    1.566054
Ce    3.684569    0.067771    7.076062
Ce   -0.189309    2.293658   10.292289
Ce    7.507235    0.078734    7.117343
Ce    3.660631    2.150940   10.202459
Ce   11.351364    0.082621    7.120978
Ce    7.502459    2.300336   10.286578
Ce    1.774731    3.414376    7.103323
Ce   -2.061860    5.620131   10.266587
Ce    5.583358    3.414774    7.104362
Ce    9.429271    3.419159    7.106958
Ce    5.714263    5.760357   10.179093
Ce   -0.145923    6.735865    7.093976
Ce   -3.975322    8.951287   10.284501
Ce    3.665005    6.723506    7.167710
Ce   -0.108349    8.907635   10.314877
Ce    7.529849    6.743937    7.057370
Ce    3.674613    8.937932   10.319551
Ce    1.761612    1.193671    3.915136
Ce   -0.156511    2.301033    0.783027
Ce    5.597628    1.193671    3.915136
Ce    3.679620    2.301033    0.783027
Ce    9.433643    1.193671    3.915136
Ce    7.515635    2.301033    0.783027
Ce   -0.156453    4.515858    3.915136
Ce   -2.074577    5.623220    0.783027
Ce    3.679562    4.515858    3.915136
Ce    1.761554    5.623220    0.783027
Ce    7.515578    4.515858    3.915136
Ce    5.597570    5.623220    0.783027
Ce   -2.074461    7.837945    3.915136
Ce   -3.992584    8.945307    0.783027
Ce    1.761554    7.837945    3.915136
Ce   -0.156453    8.945307    0.783027
Ce    5.597570    7.837945    3.915136
Ce    3.679562    8.945307    0.783027
Zn    1.164511    5.293732    9.826263

119
Zn1/CeO2(111)-COO_O
 C    1.418957    6.835927   12.889572
 O    1.304105    5.942343   13.628983
 O    1.543647    7.759111   12.153796
 O   -0.544912    4.342144   11.252380
 O    3.798902    4.493334   11.017160
 O    1.762245    1.196761    6.280054
 O    3.646016    0.086309    9.422548
 O    1.790900    1.212906   11.071423
 O    3.676283    0.082920    4.705432
 O   -0.144658    2.310801    7.908159
 O    5.580481    1.205830    6.291218
 O    1.759368    9.829822    9.601689
 O    5.556946    1.188788   11.047276
 O    7.512011    0.084216    4.728798
 O    3.649066    2.313093    7.924775
 O    9.435772    1.196362    6.291218
 O   11.375186    0.115909    9.454482
 O    9.425817    1.189286   11.059739
 O   11.352860    0.087206    4.708548
 O    7.502573    2.193297    7.946323
 O   -0.165890    4.515858    6.302901
 O    1.722312    3.473077    9.491089
 O    1.760634    3.413279    4.711404
 O   -2.044540    5.628203    7.928669
 O    3.707354    4.511373    6.288881
 O    5.632612    3.386868    9.423846
 O    5.607122    3.408496    4.708548
 O    1.799934    5.618137    7.843253
 O    7.497280    4.505094    6.351451
 O    9.374031    3.383878    9.397364
 O    7.476911    4.473202   11.083625
 O    9.424207    3.413579    4.715817
 O    5.543309    5.661989    7.969430
 O   -2.084128    7.836151    6.310171
 O   -0.158755    6.837023    9.535225
 O   -2.120034    7.910500   11.134252
 O   -0.148743    6.735168    4.728539
 O   -4.004725    8.947201    7.907640
 O    1.766215    7.855386    6.324969
 O    3.536631    6.844199    9.580918
 O    3.672197    6.737559    4.722827
 O   -0.183555    8.984276    7.886869
 O    5.606086    7.836151    6.294333
 O    7.531805    6.727792    9.472916
 O    5.628182    7.875618   11.082846
 O    7.517247    6.718524    4.722568
 O    3.722430    8.977300    7.900889
 O    3.679620    0.086309    0.000000
 O    3.679620    0.086309   25.962439
 O   -0.156511    2.301033    3.132109
 O    1.761612    1.193671    1.566054
 O    7.515636    0.086309    0.000000
 O    7.515636    0.086309   25.962439
 O    3.679620    2.301033    3.132109
 O    5.597628    1.193671    1.566054
 O   11.351651    0.086309    0.000000
 O   11.351651    0.086309   25.962439
 O    7.515635    2.301033    3.132109
 O    9.433643    1.193671    1.566054
 O    1.761554    3.408496    0.000000
 O    1.761554    3.408496   25.962439
 O   -2.074577    5.623220    3.132109
 O   -0.156453    4.515858    1.566054
 O    5.597570    3.408496    0.000000
 O    5.597570    3.408496   25.962439
 O    1.761554    5.623220    3.132109
 O    3.679562    4.515858    1.566054
 O    9.433586    3.408496    0.000000
 O    9.433586    3.408496   25.962439
 O    5.597570    5.623220    3.132109
 O    7.515578    4.515858    1.566054
 O   -0.156453    6.730582    0.000000
 O   -0.156453    6.730582   25.962439
 O   -3.992584    8.945307    3.132109
 O   -2.074461    7.837945    1.566054
 O    3.679563    6.730582    0.000000
 O    3.679563    6.730582   25.962439
 O   -0.156453    8.945307    3.132109
 O    1.761554    7.837945    1.566054
 O    7.515578    6.730582    0.000000
 O    7.515578    6.730582   25.962439
 O    3.679562    8.945307    3.132109
 O    5.597570    7.837945    1.566054
Ce    3.661207    0.090893    7.065418
Ce   -0.169458    2.397408   10.306828
Ce    7.511550    0.069466    7.106179
Ce    3.663739    2.316780   10.273597
Ce   11.367647    0.104846    7.077361
Ce    7.504358    2.279706   10.275674
Ce    1.747514    3.419459    7.092159
Ce   -2.041836    5.591627   10.303972
Ce    5.584854    3.401021    7.106958
Ce    9.434967    3.401320    7.104362
Ce    5.633188    5.604982   10.290992
Ce   -0.141723    6.720816    7.165893
Ce   -3.992296    8.962749   10.282943
Ce    3.675304    6.746529    7.098650
Ce   -0.321193    8.961353   10.197267
Ce    7.522138    6.733772    7.122275
Ce    3.828362    9.014673   10.204536
Ce    1.761612    1.193671    3.915136
Ce   -0.156511    2.301033    0.783027
Ce    5.597628    1.193671    3.915136
Ce    3.679620    2.301033    0.783027
Ce    9.433643    1.193671    3.915136
Ce    7.515635    2.301033    0.783027
Ce   -0.156453    4.515858    3.915136
Ce   -2.074577    5.623220    0.783027
Ce    3.679562    4.515858    3.915136
Ce    1.761554    5.623220    0.783027
Ce    7.515578    4.515858    3.915136
Ce    5.597570    5.623220    0.783027
Ce   -2.074461    7.837945    3.915136
Ce   -3.992584    8.945307    0.783027
Ce    1.761554    7.837945    3.915136
Ce   -0.156453    8.945307    0.783027
Ce    5.597570    7.837945    3.915136
Ce    3.679562    8.945307    0.783027
Zn    2.358253    5.292337    9.791994

119
Zn1/CeO2(111)-COOO
 C    2.670930    5.770124   11.318325
 O    2.757241    6.952334   12.019570
 O   -0.338915    4.409317   11.020017
 O    3.614311    4.975108   11.618191
 O    1.919734    8.017240   11.438272
 O    1.758160    1.199452    6.293815
 O    3.684281    0.079831    9.450068
 O    1.792972    1.172243   11.093231
 O    3.673521    0.083319    4.706730
 O   -0.149721    2.317976    7.924515
 O    5.589399    1.185200    6.288363
 O    1.744292    9.954002    9.531072
 O    5.562989    1.176529   11.049614
 O    7.516844    0.083219    4.722308
 O    3.683072    2.269938    7.912572
 O    9.409649    1.220481    6.313806
 O   11.382379    0.100062    9.451886
 O    9.428004    1.204235   11.050912
 O   11.344631    0.088302    4.718933
 O    7.414882    2.274623    7.981113
 O   -0.169976    4.507187    6.298747
 O    1.814147    3.389559    9.505108
 O    1.767596    3.414575    4.718673
 O   -2.061515    5.621725    7.919063
 O    3.685777    4.516057    6.327565
 O    5.433522    3.495900    9.588707
 O    5.591874    3.410788    4.727241
 O    1.745386    5.615546    7.904524
 O    7.527892    4.490743    6.299526
 O    9.354007    3.365939    9.411385
 O    7.507810    4.525326   11.050912
 O    9.433989    3.407001    4.703875
 O    5.661383    5.594218    7.896735
 O   -2.070433    7.831566    6.287583
 O   -0.148398    6.760282    9.497060
 O   -2.062838    7.863658   11.082327
 O   -0.148167    6.730981    4.716337
 O   -3.983896    8.949194    7.898293
 O    1.764028    7.845819    6.321075
 O    3.908287    6.849481    9.421510
 O    3.677779    6.728490    4.723606
 O   -0.177283    8.945906    7.918544
 O    5.596822    7.838643    6.311209
 O    7.544694    6.751313    9.443837
 O    5.728476    7.899437   11.119453
 O    7.512931    6.727592    4.715039
 O    3.677893    9.003212    7.903745
 O    3.679620    0.086309    0.000000
 O    3.679620    0.086309   25.962439
 O   -0.156511    2.301033    3.132109
 O    1.761612    1.193671    1.566054
 O    7.515636    0.086309    0.000000
 O    7.515636    0.086309   25.962439
 O    3.679620    2.301033    3.132109
 O    5.597628    1.193671    1.566054
 O   11.351651    0.086309    0.000000
 O   11.351651    0.086309   25.962439
 O    7.515635    2.301033    3.132109
 O    9.433643    1.193671    1.566054
 O    1.761554    3.408496    0.000000
 O    1.761554    3.408496   25.962439
 O   -2.074577    5.623220    3.132109
 O   -0.156453    4.515858    1.566054
 O    5.597570    3.408496    0.000000
 O    5.597570    3.408496   25.962439
 O    1.761554    5.623220    3.132109
 O    3.679562    4.515858    1.566054
 O    9.433586    3.408496    0.000000
 O    9.433586    3.408496   25.962439
 O    5.597570    5.623220    3.132109
 O    7.515578    4.515858    1.566054
 O   -0.156453    6.730582    0.000000
 O   -0.156453    6.730582   25.962439
 O   -3.992584    8.945307    3.132109
 O   -2.074461    7.837945    1.566054
 O    3.679563    6.730582    0.000000
 O    3.679563    6.730582   25.962439
 O   -0.156453    8.945307    3.132109
 O    1.761554    7.837945    1.566054
 O    7.515578    6.730582    0.000000
 O    7.515578    6.730582   25.962439
 O    3.679562    8.945307    3.132109
 O    5.597570    7.837945    1.566054
Ce    3.671161    0.076043    7.067495
Ce   -0.180390    2.314687   10.261654
Ce    7.502056    0.074947    7.117083
Ce    3.623575    2.217715   10.233614
Ce   11.354701    0.093983    7.089303
Ce    7.477831    2.281998   10.282683
Ce    1.762303    3.430920    7.122016
Ce   -2.073311    5.594717   10.261134
Ce    5.575762    3.410190    7.113708
Ce    9.423804    3.407300    7.097871
Ce    5.696195    5.732253   10.238029
Ce   -0.135509    6.719022    7.112929
Ce   -3.966058    8.958364   10.280087
Ce    3.671449    6.729486    7.149277
Ce   -0.211463    8.914412   10.255423
Ce    7.526741    6.732576    7.077621
Ce    3.785782    8.974010   10.261913
Ce    1.761612    1.193671    3.915136
Ce   -0.156511    2.301033    0.783027
Ce    5.597628    1.193671    3.915136
Ce    3.679620    2.301033    0.783027
Ce    9.433643    1.193671    3.915136
Ce    7.515635    2.301033    0.783027
Ce   -0.156453    4.515858    3.915136
Ce   -2.074577    5.623220    0.783027
Ce    3.679562    4.515858    3.915136
Ce    1.761554    5.623220    0.783027
Ce    7.515578    4.515858    3.915136
Ce    5.597570    5.623220    0.783027
Ce   -2.074461    7.837945    3.915136
Ce   -3.992584    8.945307    0.783027
Ce    1.761554    7.837945    3.915136
Ce   -0.156453    8.945307    0.783027
Ce    5.597570    7.837945    3.915136
Ce    3.679562    8.945307    0.783027
Zn    1.240638    5.361404    9.991125

115
Zn1/CeO2(111)-Ov2
 O    4.084247    4.273575   11.314171
 O    1.769553    1.184303    6.281872
 O    3.631228    0.116307    9.473953
 O    1.716327    1.191578   11.101799
 O    3.694695    0.098468    4.718673
 O   -0.116290    2.269839    7.904264
 O    5.606546    1.199551    6.380269
 O    7.508213    0.015249    9.536004
 O    5.625535    1.329114   11.133991
 O    7.509191    0.102654    4.724645
 O    3.602860    2.345085    7.958786
 O    9.443195    1.192874    6.311728
 O   11.393253    0.078435    9.425404
 O    9.488538    1.319048   11.098682
 O   11.351594    0.086807    4.701797
 O    7.627150    2.294854    7.991239
 O   -0.207205    4.486358    6.287843
 O    1.645610    3.609318    9.641670
 O    1.755916    3.414874    4.726981
 O   -2.047187    5.692786    7.915688
 O    3.709369    4.489347    6.283170
 O    5.640611    3.397532    9.374517
 O    5.611495    3.397134    4.715039
 O    1.722139    5.624715    7.674238
 O    7.517937    4.513765    6.341585
 O   -1.842744    3.557293    9.566120
 O    7.541990    4.509579   11.053508
 O    9.420525    3.405406    4.721010
 O    5.525069    5.669464    7.931006
 O   -2.093507    7.847812    6.268631
 O   -0.002704    6.501356    9.857938
 O   -2.245760    7.789409   11.128020
 O   -0.150929    6.723606    4.728539
 O   -3.994081    8.934544    7.889985
 O    1.748838    7.889471    6.293036
 O    3.431676    6.618760    9.614151
 O    3.665523    6.727991    4.724385
 O   -0.200587    8.862487    7.927631
 O    5.605684    7.832463    6.264477
 O    7.496877    6.712344    9.393730
 O    5.699993    7.759610   11.098164
 O    7.513621    6.718225    4.701797
 O    3.713972    8.906439    7.882197
 O    3.679620    0.086309    0.000000
 O    3.679620    0.086309   25.962439
 O   -0.156511    2.301033    3.132109
 O    1.761612    1.193671    1.566054
 O    7.515636    0.086309    0.000000
 O    7.515636    0.086309   25.962439
 O    3.679620    2.301033    3.132109
 O    5.597628    1.193671    1.566054
 O   11.351651    0.086309    0.000000
 O   11.351651    0.086309   25.962439
 O    7.515635    2.301033    3.132109
 O    9.433643    1.193671    1.566054
 O    1.761554    3.408496    0.000000
 O    1.761554    3.408496   25.962439
 O   -2.074577    5.623220    3.132109
 O   -0.156453    4.515858    1.566054
 O    5.597570    3.408496    0.000000
 O    5.597570    3.408496   25.962439
 O    1.761554    5.623220    3.132109
 O    3.679562    4.515858    1.566054
 O    9.433586    3.408496    0.000000
 O    9.433586    3.408496   25.962439
 O    5.597570    5.623220    3.132109
 O    7.515578    4.515858    1.566054
 O   -0.156453    6.730582    0.000000
 O   -0.156453    6.730582   25.962439
 O   -3.992584    8.945307    3.132109
 O   -2.074461    7.837945    1.566054
 O    3.679563    6.730582    0.000000
 O    3.679563    6.730582   25.962439
 O   -0.156453    8.945307    3.132109
 O    1.761554    7.837945    1.566054
 O    7.515578    6.730582    0.000000
 O    7.515578    6.730582   25.962439
 O    3.679562    8.945307    3.132109
 O    5.597570    7.837945    1.566054
Ce    3.668860    0.093983    7.122016
Ce   -0.090799    2.177451   10.209989
Ce    7.526396    0.072655    7.160181
Ce    3.716101    2.379568   10.350186
Ce   11.357981    0.065579    7.056072
Ce    7.534222    2.295352   10.315656
Ce    1.764144    3.410190    7.093197
Ce   -2.197253    5.725475   10.208171
Ce    5.594060    3.414973    7.116564
Ce    9.457350    3.410987    7.121237
Ce    5.530420    5.571096   10.317733
Ce   -0.162093    6.738357    7.061784
Ce   -4.013126    8.919694   10.278789
Ce    3.661092    6.724703    7.106439
Ce   -0.283043    8.993146   10.299299
Ce    7.492849    6.738656    7.075284
Ce    3.780834    8.938132   10.272038
Ce    1.761612    1.193671    3.915136
Ce   -0.156511    2.301033    0.783027
Ce    5.597628    1.193671    3.915136
Ce    3.679620    2.301033    0.783027
Ce    9.433643    1.193671    3.915136
Ce    7.515635    2.301033    0.783027
Ce   -0.156453    4.515858    3.915136
Ce   -2.074577    5.623220    0.783027
Ce    3.679562    4.515858    3.915136
Ce    1.761554    5.623220    0.783027
Ce    7.515578    4.515858    3.915136
Ce    5.597570    5.623220    0.783027
Ce   -2.074461    7.837945    3.915136
Ce   -3.992584    8.945307    0.783027
Ce    1.761554    7.837945    3.915136
Ce   -0.156453    8.945307    0.783027
Ce    5.597570    7.837945    3.915136
Ce    3.679562    8.945307    0.783027
Zn    1.747630    5.589733    9.689961

115
Zn1/CeO2(111)-Ov
 O    3.784574    4.434433   11.045719
 O    1.773005    1.187093    6.279016
 O    3.637730    0.106241    9.463569
 O    1.742048    1.174735   11.107770
 O    3.694178    0.093584    4.717375
 O   -0.143507    2.252996    7.891024
 O    5.606661    1.212109    6.364952
 O    7.508501    0.029700    9.559629
 O    5.592104    1.345957   11.149829
 O    7.507062    0.088601    4.731654
 O    3.615289    2.340101    7.963199
 O    9.432550    1.198754    6.293295
 O   11.397282    0.075645    9.436049
 O    9.487559    1.327121   11.120491
 O   11.351939    0.086209    4.701538
 O    7.618231    2.295552    7.994354
 O   -0.174924    4.494629    6.316142
 O    1.601361    3.504372    9.592602
 O    1.754362    3.412582    4.719452
 O   -2.089422    5.648933    7.882197
 O    3.707009    4.491839    6.281612
 O    5.641877    3.396735    9.409307
 O    5.604820    3.397532    4.709327
 O    1.782154    5.589534    7.798597
 O    7.502286    4.502204    6.318998
 O   -1.856324    3.546729    9.576245
 O    7.510630    4.527220   11.054028
 O    9.432148    3.413180    4.725423
 O    5.544632    5.655711    7.929708
 O   -2.080791    7.841533    6.288881
 O   -0.167501    6.588263    9.655431
 O   -2.252262    7.802265   11.158656
 O   -0.147017    6.720218    4.739183
 O   -3.995059    8.939627    7.884014
 O    1.756663    7.855186    6.321854
 O    3.531165    6.730284    9.549764
 O    3.668112    6.730882    4.717375
 O   -0.180333    8.904146    7.908419
 O    5.603094    7.829772    6.264996
 O    7.506142    6.727991    9.384123
 O    5.715874    7.750441   11.109068
 O    7.516269    6.722809    4.700759
 O    3.713799    8.945208    7.867398
 O    3.679620    0.086309    0.000000
 O    3.679620    0.086309   25.962439
 O   -0.156511    2.301033    3.132109
 O    1.761612    1.193671    1.566054
 O    7.515636    0.086309    0.000000
 O    7.515636    0.086309   25.962439
 O    3.679620    2.301033    3.132109
 O    5.597628    1.193671    1.566054
 O   11.351651    0.086309    0.000000
 O   11.351651    0.086309   25.962439
 O    7.515635    2.301033    3.132109
 O    9.433643    1.193671    1.566054
 O    1.761554    3.408496    0.000000
 O    1.761554    3.408496   25.962439
 O   -2.074577    5.623220    3.132109
 O   -0.156453    4.515858    1.566054
 O    5.597570    3.408496    0.000000
 O    5.597570    3.408496   25.962439
 O    1.761554    5.623220    3.132109
 O    3.679562    4.515858    1.566054
 O    9.433586    3.408496    0.000000
 O    9.433586    3.408496   25.962439
 O    5.597570    5.623220    3.132109
 O    7.515578    4.515858    1.566054
 O   -0.156453    6.730582    0.000000
 O   -0.156453    6.730582   25.962439
 O   -3.992584    8.945307    3.132109
 O   -2.074461    7.837945    1.566054
 O    3.679563    6.730582    0.000000
 O    3.679563    6.730582   25.962439
 O   -0.156453    8.945307    3.132109
 O    1.761554    7.837945    1.566054
 O    7.515578    6.730582    0.000000
 O    7.515578    6.730582   25.962439
 O    3.679562    8.945307    3.132109
 O    5.597570    7.837945    1.566054
Ce    3.673923    0.080229    7.103843
Ce   -0.113586    2.163697   10.207392
Ce    7.525648    0.073153    7.153431
Ce    3.707987    2.321664   10.315396
Ce   11.357578    0.067472    7.051658
Ce    7.529618    2.302329   10.313579
Ce    1.754247    3.406402    7.084371
Ce   -2.179531    5.742019   10.182728
Ce    5.593772    3.413279    7.113449
Ce    9.453381    3.407698    7.113968
Ce    5.583415    5.604085   10.275674
Ce   -0.133092    6.713241    7.161999
Ce   -4.002079    8.921687   10.289693
Ce    3.662991    6.736563    7.097093
Ce   -0.283964    8.973413   10.280867
Ce    7.504357    6.741247    7.057110
Ce    3.785208    8.965041   10.271259
Ce    1.761612    1.193671    3.915136
Ce   -0.156511    2.301033    0.783027
Ce    5.597628    1.193671    3.915136
Ce    3.679620    2.301033    0.783027
Ce    9.433643    1.193671    3.915136
Ce    7.515635    2.301033    0.783027
Ce   -0.156453    4.515858    3.915136
Ce   -2.074577    5.623220    0.783027
Ce    3.679562    4.515858    3.915136
Ce    1.761554    5.623220    0.783027
Ce    7.515578    4.515858    3.915136
Ce    5.597570    5.623220    0.783027
Ce   -2.074461    7.837945    3.915136
Ce   -3.992584    8.945307    0.783027
Ce    1.761554    7.837945    3.915136
Ce   -0.156453    8.945307    0.783027
Ce    5.597570    7.837945    3.915136
Ce    3.679562    8.945307    0.783027
Zn    2.281493    5.295725    9.783945

119
Zn1/CeO2(111)-TS2
 C    1.217736    6.395115   11.347404
 O    0.293976    5.901580   12.070976
 O    1.577597    7.627754   11.525505
 O   -0.457334    4.423270   11.353634
 O    3.838030    4.427556   11.017680
 O    1.760634    1.198953    6.287843
 O    3.645095    0.096873    9.443578
 O    1.743832    1.189983   11.078173
 O    3.680828    0.085611    4.714000
 O   -0.150009    2.287380    7.917765
 O    5.602288    1.213504    6.302382
 O    1.754419    9.889022    9.565341
 O    5.581861    1.182509   11.054287
 O    7.514025    0.082322    4.726202
 O    3.658790    2.314388    7.925034
 O    9.440203    1.189685    6.291997
 O   11.349580    0.089498    9.457597
 O    9.443770    1.159785   11.050912
 O   11.354932    0.083817    4.708288
 O    7.570012    2.232764    7.967353
 O   -0.168192    4.515060    6.317440
 O    1.722311    3.425438    9.506146
 O    1.756433    3.414575    4.716337
 O   -2.112093    5.600099    7.909197
 O    3.692854    4.507985    6.297449
 O    5.659829    3.362252    9.417615
 O    5.599182    3.408296    4.705952
 O    1.774041    5.613752    7.893360
 O    7.503379    4.488550    6.316142
 O    9.488077    3.425737    9.510301
 O    7.501078    4.510077   11.052211
 O    9.433816    3.409691    4.721270
 O    5.576855    5.624217    7.928150
 O   -2.079985    7.836350    6.310430
 O   -0.335636    6.856159    9.446693
 O   -2.179876    7.909503   11.120491
 O   -0.154324    6.730284    4.723866
 O   -4.005243    8.951287    7.901928
 O    1.755397    7.844423    6.323931
 O    3.650677    6.774833    9.499916
 O    3.671046    6.732775    4.717375
 O   -0.173543    9.001617    7.895697
 O    5.594233    7.833360    6.294074
 O    7.493425    6.748422    9.452664
 O    5.593312    7.862263   11.084403
 O    7.516096    6.723307    4.718933
 O    3.698838    8.958364    7.915428
 O    3.679620    0.086309    0.000000
 O    3.679620    0.086309   25.962439
 O   -0.156511    2.301033    3.132109
 O    1.761612    1.193671    1.566054
 O    7.515636    0.086309    0.000000
 O    7.515636    0.086309   25.962439
 O    3.679620    2.301033    3.132109
 O    5.597628    1.193671    1.566054
 O   11.351651    0.086309    0.000000
 O   11.351651    0.086309   25.962439
 O    7.515635    2.301033    3.132109
 O    9.433643    1.193671    1.566054
 O    1.761554    3.408496    0.000000
 O    1.761554    3.408496   25.962439
 O   -2.074577    5.623220    3.132109
 O   -0.156453    4.515858    1.566054
 O    5.597570    3.408496    0.000000
 O    5.597570    3.408496   25.962439
 O    1.761554    5.623220    3.132109
 O    3.679562    4.515858    1.566054
 O    9.433586    3.408496    0.000000
 O    9.433586    3.408496   25.962439
 O    5.597570    5.623220    3.132109
 O    7.515578    4.515858    1.566054
 O   -0.156453    6.730582    0.000000
 O   -0.156453    6.730582   25.962439
 O   -3.992584    8.945307    3.132109
 O   -2.074461    7.837945    1.566054
 O    3.679563    6.730582    0.000000
 O    3.679563    6.730582   25.962439
 O   -0.156453    8.945307    3.132109
 O    1.761554    7.837945    1.566054
 O    7.515578    6.730582    0.000000
 O    7.515578    6.730582   25.962439
 O    3.679562    8.945307    3.132109
 O    5.597570    7.837945    1.566054
Ce    3.664889    0.094082    7.077880
Ce   -0.114276    2.279706   10.267884
Ce    7.519145    0.068469    7.112669
Ce    3.691013    2.315983   10.267626
Ce   11.358441    0.085910    7.076841
Ce    7.540551    2.275221   10.280606
Ce    1.753672    3.429126    7.109035
Ce   -2.139022    5.686008   10.267106
Ce    5.598146    3.400722    7.100727
Ce    9.444001    3.402216    7.113968
Ce    5.601080    5.597208   10.265808
Ce   -0.153519    6.723906    7.150315
Ce   -4.020261    8.958762   10.280347
Ce    3.661839    6.724005    7.113189
Ce   -0.297831    8.979492   10.232057
Ce    7.507349    6.729885    7.093197
Ce    3.755631    8.932351   10.242702
Ce    1.761612    1.193671    3.915136
Ce   -0.156511    2.301033    0.783027
Ce    5.597628    1.193671    3.915136
Ce    3.679620    2.301033    0.783027
Ce    9.433643    1.193671    3.915136
Ce    7.515635    2.301033    0.783027
Ce   -0.156453    4.515858    3.915136
Ce   -2.074577    5.623220    0.783027
Ce    3.679562    4.515858    3.915136
Ce    1.761554    5.623220    0.783027
Ce    7.515578    4.515858    3.915136
Ce    5.597570    5.623220    0.783027
Ce   -2.074461    7.837945    3.915136
Ce   -3.992584    8.945307    0.783027
Ce    1.761554    7.837945    3.915136
Ce   -0.156453    8.945307    0.783027
Ce    5.597570    7.837945    3.915136
Ce    3.679562    8.945307    0.783027
Zn    2.259570    5.314961    9.941797

115
Supplementary Fig12-path-0
 O    1.732324    8.289820   11.273410
 O    1.760346    1.188887    6.289660
 O    3.692854    0.032889    9.425923
 O    1.875370    1.054640   11.160474
 O    3.686467    0.089996    4.710365
 O   -0.123310    2.293359    7.924515
 O    5.612013    1.209617    6.325748
 O    7.487844    0.139828    9.375297
 O    5.591068    1.204833   11.060259
 O    7.517132    0.101059    4.705692
 O    3.659423    2.267646    7.918284
 O    9.410397    1.209817    6.350932
 O   11.329441    0.024717    9.487453
 O    9.270573    1.197658   11.114000
 O   11.339165    0.093783    4.719712
 O    7.492332    2.424517    8.015384
 O   -0.203119    4.485859    6.310690
 O    1.858453    3.468693    9.697490
 O    1.761094    3.417665    4.738145
 O   -2.129931    5.649930    7.867918
 O    3.714662    4.487752    6.310950
 O    5.396465    3.528590    9.621940
 O    5.595556    3.403612    4.721529
 O    1.746709    5.619034    7.701757
 O    7.497223    4.518948    6.286026
 O   -1.962372    3.559586    9.594679
 O    7.475414    4.603363   11.057662
 O    9.427659    3.402017    4.723606
 O    5.600275    5.655810    7.902447
 O   -2.086948    7.844423    6.275900
 O   -0.237989    6.658326    9.522762
 O   -2.143338    7.827879   11.113482
 O   -0.153404    6.721115    4.722568
 O   -4.004150    8.958563    7.889206
 O    1.763913    7.881099    6.283429
 O    3.642621    6.648061    9.594160
 O    3.674499    6.719619    4.724125
 O   -0.154324    8.902751    7.907899
 O    5.583933    7.847812    6.281093
 O    7.497050    6.776428    9.397364
 O    5.634109    7.807149   11.122568
 O    7.509536    6.736064    4.696086
 O    3.667306    8.895974    7.939833
 O    3.679620    0.086309    0.000000
 O    3.679620    0.086309   25.962439
 O   -0.156511    2.301033    3.132109
 O    1.761612    1.193671    1.566054
 O    7.515636    0.086309    0.000000
 O    7.515636    0.086309   25.962439
 O    3.679620    2.301033    3.132109
 O    5.597628    1.193671    1.566054
 O   11.351651    0.086309    0.000000
 O   11.351651    0.086309   25.962439
 O    7.515635    2.301033    3.132109
 O    9.433643    1.193671    1.566054
 O    1.761554    3.408496    0.000000
 O    1.761554    3.408496   25.962439
 O   -2.074577    5.623220    3.132109
 O   -0.156453    4.515858    1.566054
 O    5.597570    3.408496    0.000000
 O    5.597570    3.408496   25.962439
 O    1.761554    5.623220    3.132109
 O    3.679562    4.515858    1.566054
 O    9.433586    3.408496    0.000000
 O    9.433586    3.408496   25.962439
 O    5.597570    5.623220    3.132109
 O    7.515578    4.515858    1.566054
 O   -0.156453    6.730582    0.000000
 O   -0.156453    6.730582   25.962439
 O   -3.992584    8.945307    3.132109
 O   -2.074461    7.837945    1.566054
 O    3.679563    6.730582    0.000000
 O    3.679563    6.730582   25.962439
 O   -0.156453    8.945307    3.132109
 O    1.761554    7.837945    1.566054
 O    7.515578    6.730582    0.000000
 O    7.515578    6.730582   25.962439
 O    3.679562    8.945307    3.132109
 O    5.597570    7.837945    1.566054
Ce    3.678699    0.063585    7.076841
Ce   -0.140457    2.167385   10.303972
Ce    7.508155    0.087704    7.106179
Ce    3.657697    2.119147   10.213624
Ce   11.341640    0.081923    7.116304
Ce    7.496302    2.328142   10.319031
Ce    1.751140    3.412980    7.112150
Ce   -2.166987    5.757168   10.170266
Ce    5.581286    3.429325    7.116304
Ce    9.438649    3.426634    7.132921
Ce    5.653327    5.756271   10.205316
Ce   -0.147304    6.720915    7.129286
Ce   -4.002251    8.943513   10.294626
Ce    3.647512    6.734669    7.101506
Ce   -0.097532    8.886705   10.289953
Ce    7.498143    6.756196    7.028552
Ce    3.569429    8.941918   10.324483
Ce    1.761612    1.193671    3.915136
Ce   -0.156511    2.301033    0.783027
Ce    5.597628    1.193671    3.915136
Ce    3.679620    2.301033    0.783027
Ce    9.433643    1.193671    3.915136
Ce    7.515635    2.301033    0.783027
Ce   -0.156453    4.515858    3.915136
Ce   -2.074577    5.623220    0.783027
Ce    3.679562    4.515858    3.915136
Ce    1.761554    5.623220    0.783027
Ce    7.515578    4.515858    3.915136
Ce    5.597570    5.623220    0.783027
Ce   -2.074461    7.837945    3.915136
Ce   -3.992584    8.945307    0.783027
Ce    1.761554    7.837945    3.915136
Ce   -0.156453    8.945307    0.783027
Ce    5.597570    7.837945    3.915136
Ce    3.679562    8.945307    0.783027
Cu    2.242135    5.336189    9.702682

119
Supplementary Fig12-patha-1
 C   -0.100581    5.164768   12.321773
 O    0.674896    5.264930   13.148937
 O    3.528575    4.780963   11.141521
 O    3.362570    3.685361   12.053322
 O    1.710976    8.315633   11.253160
 O    1.752578    1.196761    6.291218
 O    3.666788    0.087006    9.478627
 O    1.680249    1.123508   11.057143
 O    3.688827    0.096275    4.722048
 O   -0.175615    2.260371    7.901149
 O    5.592276    1.232640    6.350672
 O    7.501423    0.167136    9.374517
 O    5.628297    1.238819   11.053508
 O    7.504185    0.095179    4.712183
 O    3.606428    2.338507    7.952295
 O    9.408441    1.210215    6.303421
 O   11.300555    0.056011    9.436828
 O    9.403665    1.221477   11.054807
 O   11.342675    0.089498    4.709587
 O    7.550218    2.412956    7.976959
 O   -0.180793    4.508981    6.322113
 O    1.572303    3.511448    9.591563
 O    1.752808    3.415472    4.725164
 O   -2.133326    5.638269    7.880119
 O    3.680023    4.513665    6.303940
 O    5.535771    3.468693    9.503032
 O    5.590780    3.406702    4.716337
 O    1.741185    5.623220    7.845329
 O    7.486692    4.529412    6.287065
 O   -1.890101    3.540650    9.606361
 O    7.495094    4.590805   11.038190
 O    9.430652    3.414774    4.727760
 O    5.579042    5.663086    7.916986
 O   -2.088156    7.858675    6.302901
 O   -0.274873    6.716032    9.521983
 O   -2.172914    7.856981   11.130097
 O   -0.162150    6.723706    4.725164
 O   -4.012494    8.969227    7.898293
 O    1.743659    7.855186    6.296670
 O    3.586692    6.719221    9.482262
 O    3.671679    6.730882    4.711923
 O   -0.164797    8.938431    7.920620
 O    5.586408    7.843327    6.275900
 O    7.491468    6.780116    9.412422
 O    5.589399    7.816019   11.057143
 O    7.514427    6.737759    4.701538
 O    3.659711    8.929261    7.899591
 O    3.679620    0.086309    0.000000
 O    3.679620    0.086309   25.962439
 O   -0.156511    2.301033    3.132109
 O    1.761612    1.193671    1.566054
 O    7.515636    0.086309    0.000000
 O    7.515636    0.086309   25.962439
 O    3.679620    2.301033    3.132109
 O    5.597628    1.193671    1.566054
 O   11.351651    0.086309    0.000000
 O   11.351651    0.086309   25.962439
 O    7.515635    2.301033    3.132109
 O    9.433643    1.193671    1.566054
 O    1.761554    3.408496    0.000000
 O    1.761554    3.408496   25.962439
 O   -2.074577    5.623220    3.132109
 O   -0.156453    4.515858    1.566054
 O    5.597570    3.408496    0.000000
 O    5.597570    3.408496   25.962439
 O    1.761554    5.623220    3.132109
 O    3.679562    4.515858    1.566054
 O    9.433586    3.408496    0.000000
 O    9.433586    3.408496   25.962439
 O    5.597570    5.623220    3.132109
 O    7.515578    4.515858    1.566054
 O   -0.156453    6.730582    0.000000
 O   -0.156453    6.730582   25.962439
 O   -3.992584    8.945307    3.132109
 O   -2.074461    7.837945    1.566054
 O    3.679563    6.730582    0.000000
 O    3.679563    6.730582   25.962439
 O   -0.156453    8.945307    3.132109
 O    1.761554    7.837945    1.566054
 O    7.515578    6.730582    0.000000
 O    7.515578    6.730582   25.962439
 O    3.679562    8.945307    3.132109
 O    5.597570    7.837945    1.566054
Ce    3.667881    0.101258    7.122275
Ce   -0.169630    2.142967   10.198305
Ce    7.504875    0.100959    7.102025
Ce    3.655280    2.271433   10.329156
Ce   11.328635    0.071558    7.075803
Ce    7.492734    2.340500   10.289433
Ce    1.733762    3.412183    7.107477
Ce   -2.164283    5.777400   10.204277
Ce    5.571964    3.439291    7.124872
Ce    9.429098    3.436003    7.109294
Ce    5.613969    5.699862   10.250230
Ce   -0.167501    6.743539    7.153171
Ce   -4.019629    8.953081   10.271779
Ce    3.649871    6.749120    7.093458
Ce   -0.128834    8.954078   10.301896
Ce    7.497280    6.755498    7.052437
Ce    3.558956    8.927567   10.302674
Ce    1.761612    1.193671    3.915136
Ce   -0.156511    2.301033    0.783027
Ce    5.597628    1.193671    3.915136
Ce    3.679620    2.301033    0.783027
Ce    9.433643    1.193671    3.915136
Ce    7.515635    2.301033    0.783027
Ce   -0.156453    4.515858    3.915136
Ce   -2.074577    5.623220    0.783027
Ce    3.679562    4.515858    3.915136
Ce    1.761554    5.623220    0.783027
Ce    7.515578    4.515858    3.915136
Ce    5.597570    5.623220    0.783027
Ce   -2.074461    7.837945    3.915136
Ce   -3.992584    8.945307    0.783027
Ce    1.761554    7.837945    3.915136
Ce   -0.156453    8.945307    0.783027
Ce    5.597570    7.837945    3.915136
Ce    3.679562    8.945307    0.783027
Cu    2.242135    5.336189    9.706837

119
Supplementary Fig12-patha-2
 C    1.062318    5.757966   11.426589
 O    0.264745    5.472429   12.215587
 O    4.453947    4.914114   12.133027
 O    3.534099    4.357991   11.188772
 O    1.694462    8.290218   11.265362
 O    1.761554    1.191777    6.288622
 O    3.675765    0.064881    9.453703
 O    1.738538    1.140152   11.066490
 O    3.691473    0.091292    4.720491
 O   -0.157950    2.261068    7.895956
 O    5.612761    1.227457    6.339508
 O    7.501135    0.161854    9.393470
 O    5.594003    1.221876   11.065191
 O    7.510112    0.090495    4.714260
 O    3.637845    2.300037    7.942430
 O    9.422653    1.199352    6.301863
 O   11.324262    0.074349    9.431115
 O    9.427774    1.214401   11.046758
 O   11.347106    0.088202    4.707769
 O    7.592971    2.401096    7.980334
 O   -0.164739    4.516655    6.327306
 O    1.666152    3.454141    9.550543
 O    1.752060    3.412582    4.722568
 O   -2.145812    5.626609    7.883235
 O    3.677606    4.498517    6.307055
 O    5.567937    3.412582    9.475252
 O    5.592794    3.407200    4.712183
 O    1.757296    5.614250    7.884793
 O    7.495094    4.519047    6.283429
 O   -1.822893    3.549619    9.620641
 O    7.550218    4.534794   11.012228
 O    9.438419    3.413279    4.731395
 O    5.569950    5.644748    7.901149
 O   -2.082632    7.844124    6.302123
 O   -0.319006    6.755000    9.486935
 O   -2.190118    7.859672   11.130877
 O   -0.159906    6.725400    4.722827
 O   -4.008753    8.953381    7.894399
 O    1.752750    7.843426    6.304719
 O    3.591755    6.707262    9.523541
 O    3.673578    6.725600    4.716596
 O   -0.150412    8.946603    7.904264
 O    5.582840    7.842131    6.277718
 O    7.475817    6.764568    9.430336
 O    5.580769    7.879405   11.049094
 O    7.512529    6.736263    4.705952
 O    3.669838    8.921288    7.917765
 O    3.679620    0.086309    0.000000
 O    3.679620    0.086309   25.962439
 O   -0.156511    2.301033    3.132109
 O    1.761612    1.193671    1.566054
 O    7.515636    0.086309    0.000000
 O    7.515636    0.086309   25.962439
 O    3.679620    2.301033    3.132109
 O    5.597628    1.193671    1.566054
 O   11.351651    0.086309    0.000000
 O   11.351651    0.086309   25.962439
 O    7.515635    2.301033    3.132109
 O    9.433643    1.193671    1.566054
 O    1.761554    3.408496    0.000000
 O    1.761554    3.408496   25.962439
 O   -2.074577    5.623220    3.132109
 O   -0.156453    4.515858    1.566054
 O    5.597570    3.408496    0.000000
 O    5.597570    3.408496   25.962439
 O    1.761554    5.623220    3.132109
 O    3.679562    4.515858    1.566054
 O    9.433586    3.408496    0.000000
 O    9.433586    3.408496   25.962439
 O    5.597570    5.623220    3.132109
 O    7.515578    4.515858    1.566054
 O   -0.156453    6.730582    0.000000
 O   -0.156453    6.730582   25.962439
 O   -3.992584    8.945307    3.132109
 O   -2.074461    7.837945    1.566054
 O    3.679563    6.730582    0.000000
 O    3.679563    6.730582   25.962439
 O   -0.156453    8.945307    3.132109
 O    1.761554    7.837945    1.566054
 O    7.515578    6.730582    0.000000
 O    7.515578    6.730582   25.962439
 O    3.679562    8.945307    3.132109
 O    5.597570    7.837945    1.566054
Ce    3.677894    0.079332    7.097093
Ce   -0.138961    2.137087   10.192853
Ce    7.518800    0.094381    7.105919
Ce    3.700968    2.195290   10.257501
Ce   11.339050    0.066077    7.072687
Ce    7.519779    2.337311   10.288914
Ce    1.752233    3.409492    7.109554
Ce   -2.199210    5.778296   10.201161
Ce    5.593082    3.434408    7.119939
Ce    9.448144    3.433312    7.107996
Ce    5.569893    5.661392   10.318511
Ce   -0.160999    6.740848    7.151094
Ce   -4.030159    8.935042   10.278270
Ce    3.657064    6.734669    7.110593
Ce   -0.130963    8.947998   10.296443
Ce    7.484219    6.742642    7.063081
Ce    3.579844    8.920890   10.312281
Ce    1.761612    1.193671    3.915136
Ce   -0.156511    2.301033    0.783027
Ce    5.597628    1.193671    3.915136
Ce    3.679620    2.301033    0.783027
Ce    9.433643    1.193671    3.915136
Ce    7.515635    2.301033    0.783027
Ce   -0.156453    4.515858    3.915136
Ce   -2.074577    5.623220    0.783027
Ce    3.679562    4.515858    3.915136
Ce    1.761554    5.623220    0.783027
Ce    7.515578    4.515858    3.915136
Ce    5.597570    5.623220    0.783027
Ce   -2.074461    7.837945    3.915136
Ce   -3.992584    8.945307    0.783027
Ce    1.761554    7.837945    3.915136
Ce   -0.156453    8.945307    0.783027
Ce    5.597570    7.837945    3.915136
Ce    3.679562    8.945307    0.783027
Cu    2.242135    5.336189    9.768107

119
Supplementary Fig12-patha-3
 C    1.894186    5.048460   11.506033
 O    0.755338    5.146729   11.922990
 O    2.904488    4.647812   12.295811
 O    4.091497    4.260620   11.549651
 O    1.758217    8.305367   11.265882
 O    1.776688    1.187293    6.287583
 O    3.738024    0.030597    9.429298
 O    1.921173    1.097097   11.105174
 O    3.694523    0.091192    4.714000
 O   -0.109097    2.291665    7.916986
 O    5.619148    1.223371    6.331719
 O    7.518225    0.147203    9.366209
 O    5.632612    1.198654   11.055066
 O    7.518570    0.094780    4.712183
 O    3.656086    2.286184    7.945025
 O    9.437844    1.196761    6.335614
 O   11.347106    0.038370    9.491348
 O    9.305270    1.193173   11.112962
 O   11.346818    0.093684    4.717116
 O    7.561151    2.397607    7.971766
 O   -0.151505    4.511672    6.320815
 O    1.810349    3.534670    9.612073
 O    1.761842    3.412781    4.728020
 O   -2.106282    5.643253    7.868176
 O    3.724041    4.488052    6.296930
 O    5.546589    3.461516    9.510041
 O    5.604820    3.404509    4.709327
 O    1.829798    5.600297    7.803790
 O    7.497798    4.530708    6.296930
 O   -1.941484    3.564070    9.586370
 O    7.518053    4.604060   11.058961
 O    9.437901    3.408994    4.736068
 O    5.589055    5.674448    7.938275
 O   -2.071584    7.846317    6.289920
 O   -0.226135    6.706165    9.461492
 O   -2.114970    7.836749   11.109327
 O   -0.152714    6.725101    4.718933
 O   -3.987290    8.963645    7.901149
 O    1.780831    7.847812    6.289401
 O    3.574666    6.636002    9.625574
 O    3.683993    6.723307    4.722308
 O   -0.122850    8.922385    7.884532
 O    5.605281    7.848908    6.280833
 O    7.536983    6.770249    9.415538
 O    5.639575    7.792100   11.078952
 O    7.517017    6.735666    4.701797
 O    3.694811    8.885808    7.943208
 O    3.679620    0.086309    0.000000
 O    3.679620    0.086309   25.962439
 O   -0.156511    2.301033    3.132109
 O    1.761612    1.193671    1.566054
 O    7.515636    0.086309    0.000000
 O    7.515636    0.086309   25.962439
 O    3.679620    2.301033    3.132109
 O    5.597628    1.193671    1.566054
 O   11.351651    0.086309    0.000000
 O   11.351651    0.086309   25.962439
 O    7.515635    2.301033    3.132109
 O    9.433643    1.193671    1.566054
 O    1.761554    3.408496    0.000000
 O    1.761554    3.408496   25.962439
 O   -2.074577    5.623220    3.132109
 O   -0.156453    4.515858    1.566054
 O    5.597570    3.408496    0.000000
 O    5.597570    3.408496   25.962439
 O    1.761554    5.623220    3.132109
 O    3.679562    4.515858    1.566054
 O    9.433586    3.408496    0.000000
 O    9.433586    3.408496   25.962439
 O    5.597570    5.623220    3.132109
 O    7.515578    4.515858    1.566054
 O   -0.156453    6.730582    0.000000
 O   -0.156453    6.730582   25.962439
 O   -3.992584    8.945307    3.132109
 O   -2.074461    7.837945    1.566054
 O    3.679563    6.730582    0.000000
 O    3.679563    6.730582   25.962439
 O   -0.156453    8.945307    3.132109
 O    1.761554    7.837945    1.566054
 O    7.515578    6.730582    0.000000
 O    7.515578    6.730582   25.962439
 O    3.679562    8.945307    3.132109
 O    5.597570    7.837945    1.566054
Ce    3.700507    0.075645    7.090861
Ce   -0.131308    2.181636   10.332012
Ce    7.532207    0.090495    7.101506
Ce    3.751028    2.149644   10.272299
Ce   11.355737    0.087006    7.123055
Ce    7.540206    2.335218   10.292809
Ce    1.771509    3.391054    7.091121
Ce   -2.124694    5.765639   10.193892
Ce    5.606949    3.429724    7.119679
Ce    9.464830    3.428727    7.135517
Ce    5.669611    5.704745   10.284501
Ce   -0.137983    6.734469    7.134478
Ce   -3.970834    8.948696   10.274116
Ce    3.690035    6.741346    7.089044
Ce   -0.075321    8.897868   10.285020
Ce    7.512586    6.751711    7.053475
Ce    3.588878    8.957267   10.334089
Ce    1.761612    1.193671    3.915136
Ce   -0.156511    2.301033    0.783027
Ce    5.597628    1.193671    3.915136
Ce    3.679620    2.301033    0.783027
Ce    9.433643    1.193671    3.915136
Ce    7.515635    2.301033    0.783027
Ce   -0.156453    4.515858    3.915136
Ce   -2.074577    5.623220    0.783027
Ce    3.679562    4.515858    3.915136
Ce    1.761554    5.623220    0.783027
Ce    7.515578    4.515858    3.915136
Ce    5.597570    5.623220    0.783027
Ce   -2.074461    7.837945    3.915136
Ce   -3.992584    8.945307    0.783027
Ce    1.761554    7.837945    3.915136
Ce   -0.156453    8.945307    0.783027
Ce    5.597570    7.837945    3.915136
Ce    3.679562    8.945307    0.783027
Cu    2.242135    5.336189    9.670489

116
Supplementary Fig12-patha-4
 O    3.645555    4.501207   10.961861
 O    1.663217    8.353704   11.267958
 O    1.740897    1.208222    6.292256
 O    3.642678    0.113816    9.471357
 O    1.690261    1.194867   11.065970
 O    3.683475    0.096574    4.722827
 O   -0.204385    2.270337    7.895697
 O    5.574900    1.239815    6.353528
 O    7.450845    0.194344    9.387499
 O    5.555220    1.303799   11.078952
 O    7.496819    0.099165    4.713740
 O    3.576334    2.356148    7.964497
 O    9.403090    1.211112    6.288103
 O   11.291234    0.079133    9.445654
 O    9.383008    1.236726   11.052730
 O   11.343423    0.090993    4.706471
 O    7.571278    2.407773    7.956449
 O   -0.198113    4.522436    6.323931
 O    1.523508    3.534769    9.566899
 O    1.743084    3.418761    4.723606
 O   -2.170382    5.649830    7.885831
 O    3.657927    4.518848    6.299007
 O    5.573748    3.428229    9.421510
 O    5.588076    3.408196    4.711404
 O    1.712472    5.638469    7.857272
 O    7.465863    4.542368    6.287324
 O   -1.904428    3.576827    9.636998
 O    7.428807    4.591602   11.040008
 O    9.424207    3.419359    4.729837
 O    5.525817    5.675344    7.920620
 O   -2.106627    7.864555    6.309651
 O   -0.339260    6.735865    9.541197
 O   -2.244092    7.890767   11.137366
 O   -0.168192    6.727991    4.728798
 O   -4.033956    8.980489    7.901409
 O    1.727260    7.866250    6.300824
 O    3.511658    6.770648    9.482521
 O    3.665120    6.734669    4.712183
 O   -0.183785    8.946802    7.926332
 O    5.566614    7.853891    6.277198
 O    7.437668    6.795563    9.415798
 O    5.521272    7.833759   11.059739
 O    7.508213    6.741745    4.704394
 O    3.640262    8.958961    7.904005
 O    3.679620    0.086309    0.000000
 O    3.679620    0.086309   25.962439
 O   -0.156511    2.301033    3.132109
 O    1.761612    1.193671    1.566054
 O    7.515636    0.086309    0.000000
 O    7.515636    0.086309   25.962439
 O    3.679620    2.301033    3.132109
 O    5.597628    1.193671    1.566054
 O   11.351651    0.086309    0.000000
 O   11.351651    0.086309   25.962439
 O    7.515635    2.301033    3.132109
 O    9.433643    1.193671    1.566054
 O    1.761554    3.408496    0.000000
 O    1.761554    3.408496   25.962439
 O   -2.074577    5.623220    3.132109
 O   -0.156453    4.515858    1.566054
 O    5.597570    3.408496    0.000000
 O    5.597570    3.408496   25.962439
 O    1.761554    5.623220    3.132109
 O    3.679562    4.515858    1.566054
 O    9.433586    3.408496    0.000000
 O    9.433586    3.408496   25.962439
 O    5.597570    5.623220    3.132109
 O    7.515578    4.515858    1.566054
 O   -0.156453    6.730582    0.000000
 O   -0.156453    6.730582   25.962439
 O   -3.992584    8.945307    3.132109
 O   -2.074461    7.837945    1.566054
 O    3.679563    6.730582    0.000000
 O    3.679563    6.730582   25.962439
 O   -0.156453    8.945307    3.132109
 O    1.761554    7.837945    1.566054
 O    7.515578    6.730582    0.000000
 O    7.515578    6.730582   25.962439
 O    3.679562    8.945307    3.132109
 O    5.597570    7.837945    1.566054
Ce    3.649008    0.103451    7.123574
Ce   -0.192704    2.162800   10.192074
Ce    7.491123    0.113617    7.104362
Ce    3.644175    2.337909   10.277751
Ce   11.312063    0.082521    7.073206
Ce    7.468855    2.362327   10.282683
Ce    1.709710    3.430322    7.102804
Ce   -2.245646    5.809691   10.194152
Ce    5.562988    3.449457    7.107477
Ce    9.413446    3.445371    7.102804
Ce    5.489624    5.670261   10.262173
Ce   -0.190000    6.755798    7.168749
Ce   -4.060483    8.973413   10.280606
Ce    3.621044    6.763771    7.094756
Ce   -0.169228    8.978396   10.312799
Ce    7.464540    6.767358    7.060225
Ce    3.528345    8.950889   10.310722
Ce    1.761612    1.193671    3.915136
Ce   -0.156511    2.301033    0.783027
Ce    5.597628    1.193671    3.915136
Ce    3.679620    2.301033    0.783027
Ce    9.433643    1.193671    3.915136
Ce    7.515635    2.301033    0.783027
Ce   -0.156453    4.515858    3.915136
Ce   -2.074577    5.623220    0.783027
Ce    3.679562    4.515858    3.915136
Ce    1.761554    5.623220    0.783027
Ce    7.515578    4.515858    3.915136
Ce    5.597570    5.623220    0.783027
Ce   -2.074461    7.837945    3.915136
Ce   -3.992584    8.945307    0.783027
Ce    1.761554    7.837945    3.915136
Ce   -0.156453    8.945307    0.783027
Ce    5.597570    7.837945    3.915136
Ce    3.679562    8.945307    0.783027
Cu    2.242135    5.336189    9.731241

119
Supplementary Fig12-patha-TS1
 C    1.090513    5.490468   11.310017
 O    0.227804    5.169253   12.025541
 O    3.895916    5.270312   12.082659
 O    4.463728    4.068568   11.865613
 O    1.751485    8.272578   11.239919
 O    1.764604    1.179320    6.291218
 O    3.695847    0.049034    9.465905
 O    1.758505    1.094805   11.110625
 O    3.693199    0.088900    4.719712
 O   -0.119800    2.264158    7.931006
 O    5.641186    1.209318    6.326267
 O    7.530999    0.150392    9.389316
 O    5.633936    1.206528   11.047537
 O    7.523001    0.090096    4.710885
 O    3.680080    2.253593    7.911274
 O    9.444117    1.189685    6.323411
 O   11.357176    0.051626    9.442539
 O    9.460630    1.194169   11.038710
 O   11.349350    0.084913    4.710365
 O    7.603558    2.402292    7.997469
 O   -0.166005    4.490942    6.319517
 O    1.850513    3.338332    9.593640
 O    1.762590    3.411087    4.730616
 O   -2.126881    5.611361    7.888947
 O    3.706204    4.483866    6.313806
 O    5.526335    3.419857    9.457337
 O    5.597628    3.404409    4.708807
 O    1.758044    5.593620    7.827156
 O    7.521735    4.505394    6.274602
 O   -1.790900    3.536065    9.643229
 O    7.550275    4.517951   11.013267
 O    9.442275    3.400821    4.728539
 O    5.627089    5.625513    7.898812
 O   -2.068017    7.832563    6.295631
 O   -0.300766    6.750515    9.478627
 O   -2.153235    7.835852   11.137886
 O   -0.152138    6.719919    4.721789
 O   -3.986025    8.937334    7.900889
 O    1.769783    7.849008    6.301863
 O    3.717942    6.620056    9.514975
 O    3.677203    6.717526    4.720750
 O   -0.132516    8.937533    7.907120
 O    5.594750    7.835254    6.283429
 O    7.499869    6.746230    9.442539
 O    5.627261    7.853492   11.085182
 O    7.515175    6.734868    4.704653
 O    3.687330    8.889396    7.938535
 O    3.679620    0.086309    0.000000
 O    3.679620    0.086309   25.962439
 O   -0.156511    2.301033    3.132109
 O    1.761612    1.193671    1.566054
 O    7.515636    0.086309    0.000000
 O    7.515636    0.086309   25.962439
 O    3.679620    2.301033    3.132109
 O    5.597628    1.193671    1.566054
 O   11.351651    0.086309    0.000000
 O   11.351651    0.086309   25.962439
 O    7.515635    2.301033    3.132109
 O    9.433643    1.193671    1.566054
 O    1.761554    3.408496    0.000000
 O    1.761554    3.408496   25.962439
 O   -2.074577    5.623220    3.132109
 O   -0.156453    4.515858    1.566054
 O    5.597570    3.408496    0.000000
 O    5.597570    3.408496   25.962439
 O    1.761554    5.623220    3.132109
 O    3.679562    4.515858    1.566054
 O    9.433586    3.408496    0.000000
 O    9.433586    3.408496   25.962439
 O    5.597570    5.623220    3.132109
 O    7.515578    4.515858    1.566054
 O   -0.156453    6.730582    0.000000
 O   -0.156453    6.730582   25.962439
 O   -3.992584    8.945307    3.132109
 O   -2.074461    7.837945    1.566054
 O    3.679563    6.730582    0.000000
 O    3.679563    6.730582   25.962439
 O   -0.156453    8.945307    3.132109
 O    1.761554    7.837945    1.566054
 O    7.515578    6.730582    0.000000
 O    7.515578    6.730582   25.962439
 O    3.679562    8.945307    3.132109
 O    5.597570    7.837945    1.566054
Ce    3.694811    0.062788    7.089044
Ce   -0.100927    2.110078   10.210248
Ce    7.536695    0.077738    7.103843
Ce    3.717079    2.148249   10.240365
Ce   11.360397    0.052622    7.078659
Ce    7.546535    2.313691   10.283722
Ce    1.784513    3.407001    7.119420
Ce   -2.158471    5.760955   10.201161
Ce    5.614315    3.418960    7.111891
Ce    9.469434    3.423545    7.109294
Ce    5.623924    5.654514   10.305271
Ce   -0.131884    6.720118    7.139152
Ce   -3.999489    8.911222   10.294886
Ce    3.669780    6.702677    7.123834
Ce   -0.090166    8.918597   10.287617
Ce    7.503955    6.730782    7.058668
Ce    3.619202    8.887203   10.308386
Ce    1.761612    1.193671    3.915136
Ce   -0.156511    2.301033    0.783027
Ce    5.597628    1.193671    3.915136
Ce    3.679620    2.301033    0.783027
Ce    9.433643    1.193671    3.915136
Ce    7.515635    2.301033    0.783027
Ce   -0.156453    4.515858    3.915136
Ce   -2.074577    5.623220    0.783027
Ce    3.679562    4.515858    3.915136
Ce    1.761554    5.623220    0.783027
Ce    7.515578    4.515858    3.915136
Ce    5.597570    5.623220    0.783027
Ce   -2.074461    7.837945    3.915136
Ce   -3.992584    8.945307    0.783027
Ce    1.761554    7.837945    3.915136
Ce   -0.156453    8.945307    0.783027
Ce    5.597570    7.837945    3.915136
Ce    3.679562    8.945307    0.783027
Cu    2.242135    5.336189    9.875073

119
Supplementary Fig12-patha-TS2
 C    1.706775    4.801394   11.494350
 O    0.480754    4.670536   11.751379
 O    2.622941    4.367060   12.302301
 O    4.085570    4.235205   11.486562
 O    1.788713    8.322709   11.259910
 O    1.777838    1.186695    6.293295
 O    3.719035    0.053121    9.465905
 O    1.788368    1.145733   11.071162
 O    3.695674    0.090794    4.721529
 O   -0.122447    2.267347    7.926073
 O    5.643258    1.217690    6.326787
 O    7.559309    0.166538    9.382826
 O    5.657010    1.215996   11.041825
 O    7.523749    0.094581    4.707769
 O    3.703384    2.276018    7.923477
 O    9.445957    1.196462    6.322892
 O   11.368856    0.073452    9.470319
 O    9.472425    1.234533   11.055844
 O   11.351249    0.089398    4.714520
 O    7.593431    2.409268    7.984488
 O   -0.150354    4.498517    6.320036
 O    1.804307    3.410987    9.491867
 O    1.765812    3.411485    4.719452
 O   -2.091033    5.626808    7.896735
 O    3.731349    4.487554    6.298488
 O    5.572080    3.453444    9.491867
 O    5.607640    3.405207    4.709327
 O    1.818520    5.612456    7.781203
 O    7.521332    4.526621    6.289660
 O   -1.829280    3.529786    9.602468
 O    7.566041    4.554826   11.025209
 O    9.441585    3.407997    4.730616
 O    5.619264    5.658003    7.926852
 O   -2.058925    7.842928    6.303421
 O   -0.217792    6.734769    9.474473
 O   -2.101621    7.843925   11.124645
 O   -0.149549    6.723207    4.723347
 O   -3.979235    8.954078    7.909976
 O    1.781406    7.864954    6.296151
 O    3.659539    6.648260    9.579881
 O    3.682612    6.724104    4.722048
 O   -0.116405    8.943912    7.908678
 O    5.614545    7.842430    6.282910
 O    7.552462    6.758788    9.442799
 O    5.654824    7.821102   11.080249
 O    7.522253    6.736961    4.706730
 O    3.710807    8.895576    7.938016
 O    3.679620    0.086309    0.000000
 O    3.679620    0.086309   25.962439
 O   -0.156511    2.301033    3.132109
 O    1.761612    1.193671    1.566054
 O    7.515636    0.086309    0.000000
 O    7.515636    0.086309   25.962439
 O    3.679620    2.301033    3.132109
 O    5.597628    1.193671    1.566054
 O   11.351651    0.086309    0.000000
 O   11.351651    0.086309   25.962439
 O    7.515635    2.301033    3.132109
 O    9.433643    1.193671    1.566054
 O    1.761554    3.408496    0.000000
 O    1.761554    3.408496   25.962439
 O   -2.074577    5.623220    3.132109
 O   -0.156453    4.515858    1.566054
 O    5.597570    3.408496    0.000000
 O    5.597570    3.408496   25.962439
 O    1.761554    5.623220    3.132109
 O    3.679562    4.515858    1.566054
 O    9.433586    3.408496    0.000000
 O    9.433586    3.408496   25.962439
 O    5.597570    5.623220    3.132109
 O    7.515578    4.515858    1.566054
 O   -0.156453    6.730582    0.000000
 O   -0.156453    6.730582   25.962439
 O   -3.992584    8.945307    3.132109
 O   -2.074461    7.837945    1.566054
 O    3.679563    6.730582    0.000000
 O    3.679563    6.730582   25.962439
 O   -0.156453    8.945307    3.132109
 O    1.761554    7.837945    1.566054
 O    7.515578    6.730582    0.000000
 O    7.515578    6.730582   25.962439
 O    3.679562    8.945307    3.132109
 O    5.597570    7.837945    1.566054
Ce    3.711843    0.076741    7.102804
Ce   -0.099315    2.172069   10.235692
Ce    7.544751    0.092488    7.104102
Ce    3.746137    2.194593   10.267106
Ce   11.365404    0.068868    7.095534
Ce    7.562474    2.341696   10.288655
Ce    1.792109    3.397034    7.090601
Ce   -2.071527    5.761254   10.228682
Ce    5.621795    3.427731    7.113708
Ce    9.474786    3.432016    7.117083
Ce    5.651256    5.687105   10.285020
Ce   -0.121526    6.734469    7.142527
Ce   -3.965828    8.933846   10.280606
Ce    3.693947    6.731779    7.102544
Ce   -0.059497    8.923082   10.296443
Ce    7.528755    6.742841    7.071649
Ce    3.628696    8.928564   10.320589
Ce    1.761612    1.193671    3.915136
Ce   -0.156511    2.301033    0.783027
Ce    5.597628    1.193671    3.915136
Ce    3.679620    2.301033    0.783027
Ce    9.433643    1.193671    3.915136
Ce    7.515635    2.301033    0.783027
Ce   -0.156453    4.515858    3.915136
Ce   -2.074577    5.623220    0.783027
Ce    3.679562    4.515858    3.915136
Ce    1.761554    5.623220    0.783027
Ce    7.515578    4.515858    3.915136
Ce    5.597570    5.623220    0.783027
Ce   -2.074461    7.837945    3.915136
Ce   -3.992584    8.945307    0.783027
Ce    1.761554    7.837945    3.915136
Ce   -0.156453    8.945307    0.783027
Ce    5.597570    7.837945    3.915136
Ce    3.679562    8.945307    0.783027
Cu    2.242135    5.336189    9.703721

119
Supplementary Fig12-pathb-1
 C    2.004204    5.399874   11.662328
 O    2.168828    5.347750   12.799222
 O   -1.084414    3.951662   11.907932
 O   -0.049715    4.532701   11.085442
 O    1.798150    8.235603   11.240178
 O    1.762303    1.179120    6.291997
 O    3.685374    0.011960    9.440722
 O    1.792281    1.134770   11.094009
 O    3.681231    0.080728    4.708288
 O   -0.103573    2.296250    7.952815
 O    5.609539    1.197957    6.284728
 O    7.522943    0.125078    9.380748
 O    5.598261    1.186994   11.032478
 O    7.525417    0.084714    4.713740
 O    3.695674    2.229375    7.899072
 O    9.417418    1.203438    6.358980
 O   11.341524    0.086508    9.499657
 O    9.363559    1.191877   11.059219
 O   11.337554    0.093584    4.724385
 O    7.417817    2.381761    7.982412
 O   -0.143219    4.496523    6.316661
 O    1.883541    3.418860    9.544830
 O    1.768229    3.406303    4.721789
 O   -2.077569    5.610862    7.900110
 O    3.706089    4.494031    6.308873
 O    5.320799    3.552011    9.640632
 O    5.595959    3.409293    4.720491
 O    1.825598    5.580066    7.867138
 O    7.516039    4.510875    6.282650
 O    9.458501    3.392450    9.418135
 O    7.485830    4.520941   11.007296
 O    9.439857    3.401220    4.717375
 O    5.648494    5.641260    7.899331
 O   -2.067096    7.827979    6.291738
 O   -0.195581    6.758688    9.438385
 O   -2.085739    7.803860   11.118415
 O   -0.151044    6.724802    4.719971
 O   -4.000410    8.945507    7.909197
 O    1.780946    7.831267    6.310430
 O    3.698091    6.611584    9.561707
 O    3.684165    6.722012    4.721270
 O   -0.143795    8.945906    7.882456
 O    5.607295    7.839639    6.289660
 O    7.569954    6.749817    9.431376
 O    5.669554    7.815321   11.090634
 O    7.519376    6.733174    4.704653
 O    3.696537    8.888200    7.942688
 O    3.679620    0.086309    0.000000
 O    3.679620    0.086309   25.962439
 O   -0.156511    2.301033    3.132109
 O    1.761612    1.193671    1.566054
 O    7.515636    0.086309    0.000000
 O    7.515636    0.086309   25.962439
 O    3.679620    2.301033    3.132109
 O    5.597628    1.193671    1.566054
 O   11.351651    0.086309    0.000000
 O   11.351651    0.086309   25.962439
 O    7.515635    2.301033    3.132109
 O    9.433643    1.193671    1.566054
 O    1.761554    3.408496    0.000000
 O    1.761554    3.408496   25.962439
 O   -2.074577    5.623220    3.132109
 O   -0.156453    4.515858    1.566054
 O    5.597570    3.408496    0.000000
 O    5.597570    3.408496   25.962439
 O    1.761554    5.623220    3.132109
 O    3.679562    4.515858    1.566054
 O    9.433586    3.408496    0.000000
 O    9.433586    3.408496   25.962439
 O    5.597570    5.623220    3.132109
 O    7.515578    4.515858    1.566054
 O   -0.156453    6.730582    0.000000
 O   -0.156453    6.730582   25.962439
 O   -3.992584    8.945307    3.132109
 O   -2.074461    7.837945    1.566054
 O    3.679563    6.730582    0.000000
 O    3.679563    6.730582   25.962439
 O   -0.156453    8.945307    3.132109
 O    1.761554    7.837945    1.566054
 O    7.515578    6.730582    0.000000
 O    7.515578    6.730582   25.962439
 O    3.679562    8.945307    3.132109
 O    5.597570    7.837945    1.566054
Ce    3.691704    0.049632    7.066197
Ce   -0.189309    2.280901   10.323444
Ce    7.509996    0.080728    7.104102
Ce    3.672427    2.079082   10.196228
Ce   11.352630    0.080827    7.133699
Ce    7.520872    2.305319   10.291511
Ce    1.765812    3.380390    7.105659
Ce   -2.010821    5.635180   10.305011
Ce    5.583358    3.416369    7.098131
Ce    9.439743    3.419159    7.117083
Ce    5.756785    5.735940   10.197267
Ce   -0.136429    6.715234    7.153431
Ce   -3.981709    8.923680   10.289953
Ce    3.696537    6.734868    7.098909
Ce   -0.081133    8.860494   10.287097
Ce    7.545384    6.733772    7.062562
Ce    3.619375    8.950091   10.313839
Ce    1.761612    1.193671    3.915136
Ce   -0.156511    2.301033    0.783027
Ce    5.597628    1.193671    3.915136
Ce    3.679620    2.301033    0.783027
Ce    9.433643    1.193671    3.915136
Ce    7.515635    2.301033    0.783027
Ce   -0.156453    4.515858    3.915136
Ce   -2.074577    5.623220    0.783027
Ce    3.679562    4.515858    3.915136
Ce    1.761554    5.623220    0.783027
Ce    7.515578    4.515858    3.915136
Ce    5.597570    5.623220    0.783027
Ce   -2.074461    7.837945    3.915136
Ce   -3.992584    8.945307    0.783027
Ce    1.761554    7.837945    3.915136
Ce   -0.156453    8.945307    0.783027
Ce    5.597570    7.837945    3.915136
Ce    3.679562    8.945307    0.783027
Cu    2.242135    5.336189    9.726048

119
Supplementary Fig12-pathb-2
 C    2.286269    4.726746   11.476177
 O    3.385701    4.352509   11.961155
 O    1.186434    4.277462   12.165219
 O   -0.074630    4.334670   11.404520
 O    1.813399    8.313042   11.247448
 O    1.780485    1.182708    6.295372
 O    3.726400    0.041759    9.458636
 O    1.814780    1.117129   11.069605
 O    3.692164    0.087704    4.715558
 O   -0.125266    2.273427    7.924256
 O    5.641531    1.210116    6.305757
 O    7.559079    0.165741    9.380488
 O    5.640726    1.217291   11.039748
 O    7.526914    0.091691    4.705952
 O    3.733938    2.249607    7.911274
 O    9.431399    1.204933    6.337951
 O   11.374955    0.059101    9.473434
 O    9.452517    1.229749   11.051950
 O   11.346761    0.091790    4.720750
 O    7.518570    2.417540    7.994614
 O   -0.146269    4.495227    6.315363
 O    1.847463    3.350790    9.453703
 O    1.770013    3.408595    4.718673
 O   -2.065025    5.629001    7.902447
 O    3.728990    4.490244    6.307834
 O    5.450841    3.522112    9.590006
 O    5.605511    3.409691    4.717635
 O    1.820418    5.610165    7.798857
 O    7.531862    4.523931    6.288363
 O   -1.920943    3.484838    9.534447
 O    7.563280    4.550241   11.035075
 O    9.441929    3.404609    4.723606
 O    5.655342    5.649731    7.918803
 O   -2.051963    7.838244    6.294593
 O   -0.183555    6.742841    9.465386
 O   -2.064852    7.820106   11.115299
 O   -0.146672    6.723407    4.721010
 O   -3.968532    8.945906    7.909197
 O    1.788081    7.858775    6.295892
 O    3.720014    6.637995    9.549245
 O    3.686985    6.722111    4.721789
 O   -0.115024    8.944112    7.901668
 O    5.619436    7.841333    6.288881
 O    7.578988    6.744137    9.446953
 O    5.685378    7.813228   11.089596
 O    7.523174    6.736363    4.705952
 O    3.707757    8.899262    7.934381
 O    3.679620    0.086309    0.000000
 O    3.679620    0.086309   25.962439
 O   -0.156511    2.301033    3.132109
 O    1.761612    1.193671    1.566054
 O    7.515636    0.086309    0.000000
 O    7.515636    0.086309   25.962439
 O    3.679620    2.301033    3.132109
 O    5.597628    1.193671    1.566054
 O   11.351651    0.086309    0.000000
 O   11.351651    0.086309   25.962439
 O    7.515635    2.301033    3.132109
 O    9.433643    1.193671    1.566054
 O    1.761554    3.408496    0.000000
 O    1.761554    3.408496   25.962439
 O   -2.074577    5.623220    3.132109
 O   -0.156453    4.515858    1.566054
 O    5.597570    3.408496    0.000000
 O    5.597570    3.408496   25.962439
 O    1.761554    5.623220    3.132109
 O    3.679562    4.515858    1.566054
 O    9.433586    3.408496    0.000000
 O    9.433586    3.408496   25.962439
 O    5.597570    5.623220    3.132109
 O    7.515578    4.515858    1.566054
 O   -0.156453    6.730582    0.000000
 O   -0.156453    6.730582   25.962439
 O   -3.992584    8.945307    3.132109
 O   -2.074461    7.837945    1.566054
 O    3.679563    6.730582    0.000000
 O    3.679563    6.730582   25.962439
 O   -0.156453    8.945307    3.132109
 O    1.761554    7.837945    1.566054
 O    7.515578    6.730582    0.000000
 O    7.515578    6.730582   25.962439
 O    3.679562    8.945307    3.132109
 O    5.597570    7.837945    1.566054
Ce    3.716964    0.067273    7.086447
Ce   -0.103171    2.208845   10.260876
Ce    7.537386    0.091890    7.100987
Ce    3.721970    2.136987   10.242442
Ce   11.365461    0.072555    7.109294
Ce    7.565466    2.339105   10.292809
Ce    1.788311    3.385872    7.090861
Ce   -1.998565    5.719794   10.255163
Ce    5.612588    3.428329    7.113968
Ce    9.465924    3.429425    7.121757
Ce    5.718694    5.719994   10.252827
Ce   -0.114391    6.728689    7.136815
Ce   -3.951961    8.923381   10.278270
Ce    3.704593    6.734469    7.104621
Ce   -0.043904    8.906240   10.292289
Ce    7.547858    6.740051    7.069053
Ce    3.642103    8.938829   10.311242
Ce    1.761612    1.193671    3.915136
Ce   -0.156511    2.301033    0.783027
Ce    5.597628    1.193671    3.915136
Ce    3.679620    2.301033    0.783027
Ce    9.433643    1.193671    3.915136
Ce    7.515635    2.301033    0.783027
Ce   -0.156453    4.515858    3.915136
Ce   -2.074577    5.623220    0.783027
Ce    3.679562    4.515858    3.915136
Ce    1.761554    5.623220    0.783027
Ce    7.515578    4.515858    3.915136
Ce    5.597570    5.623220    0.783027
Ce   -2.074461    7.837945    3.915136
Ce   -3.992584    8.945307    0.783027
Ce    1.761554    7.837945    3.915136
Ce   -0.156453    8.945307    0.783027
Ce    5.597570    7.837945    3.915136
Ce    3.679562    8.945307    0.783027
Cu    2.242135    5.336189    9.678019

116
Supplementary Fig12-pathb-3
 O   -0.571208    4.233611   11.286391
 O    1.792512    8.312543   11.275228
 O    1.753268    1.178024    6.291478
 O    3.687906    0.023521    9.423846
 O    1.818750    1.124405   11.089596
 O    3.677203    0.082521    4.705173
 O   -0.090282    2.324056    7.958006
 O    5.580308    1.194967    6.293295
 O    7.520584    0.138931    9.373738
 O    5.577028    1.188090   11.039228
 O    7.519836    0.091192    4.716337
 O    3.650907    2.255687    7.914131
 O    9.417302    1.199053    6.368845
 O   11.319199    0.100860    9.506666
 O    9.345664    1.233038   11.096866
 O   11.333698    0.095677    4.725164
 O    7.384845    2.370898    7.952815
 O   -0.151563    4.494629    6.299526
 O    1.855116    3.508956    9.663739
 O    1.768689    3.404708    4.726981
 O   -2.063183    5.616841    7.888428
 O    3.701140    4.500211    6.304199
 O    5.334667    3.550715    9.636478
 O    5.594405    3.406602    4.721529
 O    1.806436    5.589334    7.818848
 O    7.502056    4.521937    6.290699
 O    9.383986    3.365042    9.374777
 O    7.499582    4.525027   11.039489
 O    9.431285    3.399725    4.715558
 O    5.620989    5.659598    7.912572
 O   -2.080158    7.837048    6.291478
 O   -0.144543    6.712943    9.462530
 O   -2.068707    7.827979   11.099462
 O   -0.153749    6.728091    4.718933
 O   -4.012091    8.950589    7.914909
 O    1.779162    7.837746    6.301343
 O    3.633184    6.586071    9.649979
 O    3.684511    6.724603    4.725423
 O   -0.151735    8.927567    7.889985
 O    5.603152    7.846416    6.290958
 O    7.569954    6.743240    9.424106
 O    5.676056    7.811036   11.083365
 O    7.517017    6.732675    4.704653
 O    3.689402    8.870460    7.957228
 O    3.679620    0.086309    0.000000
 O    3.679620    0.086309   25.962439
 O   -0.156511    2.301033    3.132109
 O    1.761612    1.193671    1.566054
 O    7.515636    0.086309    0.000000
 O    7.515636    0.086309   25.962439
 O    3.679620    2.301033    3.132109
 O    5.597628    1.193671    1.566054
 O   11.351651    0.086309    0.000000
 O   11.351651    0.086309   25.962439
 O    7.515635    2.301033    3.132109
 O    9.433643    1.193671    1.566054
 O    1.761554    3.408496    0.000000
 O    1.761554    3.408496   25.962439
 O   -2.074577    5.623220    3.132109
 O   -0.156453    4.515858    1.566054
 O    5.597570    3.408496    0.000000
 O    5.597570    3.408496   25.962439
 O    1.761554    5.623220    3.132109
 O    3.679562    4.515858    1.566054
 O    9.433586    3.408496    0.000000
 O    9.433586    3.408496   25.962439
 O    5.597570    5.623220    3.132109
 O    7.515578    4.515858    1.566054
 O   -0.156453    6.730582    0.000000
 O   -0.156453    6.730582   25.962439
 O   -3.992584    8.945307    3.132109
 O   -2.074461    7.837945    1.566054
 O    3.679563    6.730582    0.000000
 O    3.679563    6.730582   25.962439
 O   -0.156453    8.945307    3.132109
 O    1.761554    7.837945    1.566054
 O    7.515578    6.730582    0.000000
 O    7.515578    6.730582   25.962439
 O    3.679562    8.945307    3.132109
 O    5.597570    7.837945    1.566054
Ce    3.679792    0.055712    7.071909
Ce   -0.224985    2.339703   10.345512
Ce    7.496705    0.082621    7.107996
Ce    3.654647    2.085162   10.214662
Ce   11.342560    0.087505    7.153950
Ce    7.488822    2.307611   10.283981
Ce    1.749586    3.375208    7.087746
Ce   -1.970428    5.599500   10.300597
Ce    5.566441    3.420356    7.103843
Ce    9.422710    3.418562    7.107737
Ce    5.765762    5.739528   10.210768
Ce   -0.152598    6.722111    7.149017
Ce   -3.974114    8.927069   10.287356
Ce    3.698321    6.749718    7.088005
Ce   -0.090511    8.852620   10.299040
Ce    7.538594    6.737160    7.070870
Ce    3.605910    8.971419   10.340839
Ce    1.761612    1.193671    3.915136
Ce   -0.156511    2.301033    0.783027
Ce    5.597628    1.193671    3.915136
Ce    3.679620    2.301033    0.783027
Ce    9.433643    1.193671    3.915136
Ce    7.515635    2.301033    0.783027
Ce   -0.156453    4.515858    3.915136
Ce   -2.074577    5.623220    0.783027
Ce    3.679562    4.515858    3.915136
Ce    1.761554    5.623220    0.783027
Ce    7.515578    4.515858    3.915136
Ce    5.597570    5.623220    0.783027
Ce   -2.074461    7.837945    3.915136
Ce   -3.992584    8.945307    0.783027
Ce    1.761554    7.837945    3.915136
Ce   -0.156453    8.945307    0.783027
Ce    5.597570    7.837945    3.915136
Ce    3.679562    8.945307    0.783027
Cu    2.242135    5.336189    9.631545

119
Supplementary Fig12-pathb-TS1
 C    2.169289    5.287553   11.652721
 O    0.412683    4.049931   11.651942
 O    2.625012    5.280975   12.714585
 O   -0.949193    4.377027   11.892614
 O    1.809084    8.259322   11.241735
 O    1.773408    1.175433    6.288881
 O    3.708390    0.019534    9.422029
 O    1.820649    1.109954   11.075577
 O    3.687330    0.083119    4.706990
 O   -0.100466    2.285486    7.936977
 O    5.626743    1.186894    6.296670
 O    7.541069    0.137934    9.380488
 O    5.616789    1.184801   11.024690
 O    7.527777    0.084415    4.711404
 O    3.717769    2.231568    7.887389
 O    9.418797    1.202242    6.355605
 O   11.344919    0.085212    9.495502
 O    9.388819    1.218288   11.070384
 O   11.339396    0.093783    4.723606
 O    7.447680    2.396013    7.991239
 O   -0.140284    4.494629    6.319777
 O    1.889122    3.388064    9.502253
 O    1.769725    3.406702    4.719452
 O   -2.075037    5.627207    7.886350
 O    3.713454    4.495028    6.308094
 O    5.349857    3.549121    9.636738
 O    5.598145    3.404509    4.723347
 O    1.822778    5.587541    7.857532
 O    7.520872    4.512270    6.281872
 O    9.516214    3.426435    9.444097
 O    7.505509    4.533299   11.010151
 O    9.441987    3.401718    4.719971
 O    5.651313    5.641559    7.899851
 O   -2.058638    7.832663    6.288363
 O   -0.176420    6.686233    9.503810
 O   -2.089710    7.851200   11.103875
 O   -0.149031    6.721513    4.723087
 O   -3.993275    8.947301    7.902966
 O    1.784168    7.833460    6.306017
 O    3.702291    6.616667    9.553398
 O    3.684971    6.721613    4.719971
 O   -0.127108    8.908831    7.908159
 O    5.610057    7.839241    6.286804
 O    7.561151    6.756296    9.426702
 O    5.667483    7.814125   11.085182
 O    7.521045    6.733672    4.703096
 O    3.702751    8.887602    7.940612
 O    3.679620    0.086309    0.000000
 O    3.679620    0.086309   25.962439
 O   -0.156511    2.301033    3.132109
 O    1.761612    1.193671    1.566054
 O    7.515636    0.086309    0.000000
 O    7.515636    0.086309   25.962439
 O    3.679620    2.301033    3.132109
 O    5.597628    1.193671    1.566054
 O   11.351651    0.086309    0.000000
 O   11.351651    0.086309   25.962439
 O    7.515635    2.301033    3.132109
 O    9.433643    1.193671    1.566054
 O    1.761554    3.408496    0.000000
 O    1.761554    3.408496   25.962439
 O   -2.074577    5.623220    3.132109
 O   -0.156453    4.515858    1.566054
 O    5.597570    3.408496    0.000000
 O    5.597570    3.408496   25.962439
 O    1.761554    5.623220    3.132109
 O    3.679562    4.515858    1.566054
 O    9.433586    3.408496    0.000000
 O    9.433586    3.408496   25.962439
 O    5.597570    5.623220    3.132109
 O    7.515578    4.515858    1.566054
 O   -0.156453    6.730582    0.000000
 O   -0.156453    6.730582   25.962439
 O   -3.992584    8.945307    3.132109
 O   -2.074461    7.837945    1.566054
 O    3.679563    6.730582    0.000000
 O    3.679563    6.730582   25.962439
 O   -0.156453    8.945307    3.132109
 O    1.761554    7.837945    1.566054
 O    7.515578    6.730582    0.000000
 O    7.515578    6.730582   25.962439
 O    3.679562    8.945307    3.132109
 O    5.597570    7.837945    1.566054
Ce    3.702809    0.047141    7.066197
Ce   -0.160884    2.260570   10.313060
Ce    7.521850    0.075545    7.105919
Ce    3.683935    2.081076   10.188440
Ce   11.357693    0.080030    7.125650
Ce    7.533128    2.311797   10.291770
Ce    1.776573    3.376902    7.102284
Ce   -2.042987    5.681324   10.292549
Ce    5.594751    3.417964    7.100468
Ce    9.450445    3.420555    7.122536
Ce    5.744702    5.740126   10.200902
Ce   -0.127626    6.705368    7.158103
Ce   -3.972100    8.932550   10.282424
Ce    3.697573    6.732476    7.098650
Ce   -0.067495    8.860792   10.295665
Ce    7.546247    6.737061    7.056072
Ce    3.629905    8.953779   10.316435
Ce    1.761612    1.193671    3.915136
Ce   -0.156511    2.301033    0.783027
Ce    5.597628    1.193671    3.915136
Ce    3.679620    2.301033    0.783027
Ce    9.433643    1.193671    3.915136
Ce    7.515635    2.301033    0.783027
Ce   -0.156453    4.515858    3.915136
Ce   -2.074577    5.623220    0.783027
Ce    3.679562    4.515858    3.915136
Ce    1.761554    5.623220    0.783027
Ce    7.515578    4.515858    3.915136
Ce    5.597570    5.623220    0.783027
Ce   -2.074461    7.837945    3.915136
Ce   -3.992584    8.945307    0.783027
Ce    1.761554    7.837945    3.915136
Ce   -0.156453    8.945307    0.783027
Ce    5.597570    7.837945    3.915136
Ce    3.679562    8.945307    0.783027
Cu    2.242135    5.336189    9.726048

119
Supplementary Fig12-pathb-TS2
 C    2.307329    4.728540   11.474619
 O    3.479148    4.425861   11.872883
 O    1.279420    4.390680   12.190144
 O   -0.168479    4.351911   11.351297
 O    1.810349    8.317726   11.258092
 O    1.776803    1.183505    6.294333
 O    3.722603    0.042955    9.457337
 O    1.812881    1.134770   11.066749
 O    3.690955    0.087604    4.715298
 O   -0.118879    2.280901    7.928669
 O    5.633648    1.212408    6.307315
 O    7.554418    0.164844    9.382826
 O    5.632612    1.218786   11.044162
 O    7.525590    0.093783    4.707250
 O    3.716964    2.253893    7.915428
 O    9.433701    1.203538    6.340547
 O   11.370583    0.065678    9.477069
 O    9.447511    1.232640   11.056623
 O   11.346128    0.091691    4.720750
 O    7.513680    2.410863    7.985527
 O   -0.149491    4.495028    6.312767
 O    1.843608    3.390556    9.473174
 O    1.769495    3.409293    4.718673
 O   -2.063183    5.629200    7.902966
 O    3.728414    4.489846    6.305757
 O    5.459300    3.512245    9.574947
 O    5.605798    3.409393    4.716077
 O    1.818290    5.613055    7.785097
 O    7.527144    4.526322    6.291478
 O   -1.944477    3.472978    9.520686
 O    7.550851    4.546654   11.038710
 O    9.439340    3.404509    4.723347
 O    5.643430    5.655611    7.925294
 O   -2.056336    7.839639    6.296151
 O   -0.174982    6.750117    9.463569
 O   -2.066636    7.826783   11.114520
 O   -0.147477    6.724403    4.721010
 O   -3.973308    8.947599    7.912313
 O    1.786815    7.862363    6.294593
 O    3.690553    6.631816    9.568976
 O    3.686352    6.722610    4.723087
 O   -0.118764    8.947400    7.899331
 O    5.618112    7.843028    6.289920
 O    7.575018    6.744436    9.449808
 O    5.678415    7.813528   11.084663
 O    7.522598    6.736164    4.707769
 O    3.706434    8.895774    7.939833
 O    3.679620    0.086309    0.000000
 O    3.679620    0.086309   25.962439
 O   -0.156511    2.301033    3.132109
 O    1.761612    1.193671    1.566054
 O    7.515636    0.086309    0.000000
 O    7.515636    0.086309   25.962439
 O    3.679620    2.301033    3.132109
 O    5.597628    1.193671    1.566054
 O   11.351651    0.086309    0.000000
 O   11.351651    0.086309   25.962439
 O    7.515635    2.301033    3.132109
 O    9.433643    1.193671    1.566054
 O    1.761554    3.408496    0.000000
 O    1.761554    3.408496   25.962439
 O   -2.074577    5.623220    3.132109
 O   -0.156453    4.515858    1.566054
 O    5.597570    3.408496    0.000000
 O    5.597570    3.408496   25.962439
 O    1.761554    5.623220    3.132109
 O    3.679562    4.515858    1.566054
 O    9.433586    3.408496    0.000000
 O    9.433586    3.408496   25.962439
 O    5.597570    5.623220    3.132109
 O    7.515578    4.515858    1.566054
 O   -0.156453    6.730582    0.000000
 O   -0.156453    6.730582   25.962439
 O   -3.992584    8.945307    3.132109
 O   -2.074461    7.837945    1.566054
 O    3.679563    6.730582    0.000000
 O    3.679563    6.730582   25.962439
 O   -0.156453    8.945307    3.132109
 O    1.761554    7.837945    1.566054
 O    7.515578    6.730582    0.000000
 O    7.515578    6.730582   25.962439
 O    3.679562    8.945307    3.132109
 O    5.597570    7.837945    1.566054
Ce    3.712476    0.068070    7.086188
Ce   -0.114506    2.224093   10.263731
Ce    7.533991    0.093185    7.102544
Ce    3.725710    2.138083   10.239067
Ce   11.363447    0.074050    7.113189
Ce    7.558964    2.340401   10.290472
Ce    1.784225    3.390157    7.087746
Ce   -1.993156    5.716206   10.260876
Ce    5.609597    3.428926    7.113708
Ce    9.461839    3.429724    7.119679
Ce    5.710811    5.712718   10.261654
Ce   -0.118074    6.731878    7.137334
Ce   -3.956334    8.925375   10.278010
Ce    3.702061    6.737260    7.103064
Ce   -0.048104    8.905143   10.294886
Ce    7.544636    6.740051    7.074765
Ce    3.637097    8.944112   10.318252
Ce    1.761612    1.193671    3.915136
Ce   -0.156511    2.301033    0.783027
Ce    5.597628    1.193671    3.915136
Ce    3.679620    2.301033    0.783027
Ce    9.433643    1.193671    3.915136
Ce    7.515635    2.301033    0.783027
Ce   -0.156453    4.515858    3.915136
Ce   -2.074577    5.623220    0.783027
Ce    3.679562    4.515858    3.915136
Ce    1.761554    5.623220    0.783027
Ce    7.515578    4.515858    3.915136
Ce    5.597570    5.623220    0.783027
Ce   -2.074461    7.837945    3.915136
Ce   -3.992584    8.945307    0.783027
Ce    1.761554    7.837945    3.915136
Ce   -0.156453    8.945307    0.783027
Ce    5.597570    7.837945    3.915136
Ce    3.679562    8.945307    0.783027
Cu    2.242135    5.336189    9.667633

227
Pd1/mpg-2H
 H    7.618645   10.119602   16.473974
 H    6.230331   10.613729   17.940594
 C    0.057305    0.080542   11.141885
 C    2.391334    0.130739   11.027998
 C    4.701127    0.076749   11.257318
 C    7.357524    0.078393   11.354973
 C    9.691115    0.125302   11.479682
 C   11.999303    0.073082   11.243147
 C   -1.266842    2.370239   11.342862
 C    6.036005    2.370871   11.182595
 C   -2.481124    4.355342   11.262471
 C   -0.059349    4.366595   11.494111
 C    4.820920    4.355595   11.276385
 C    7.242768    4.368745   11.050929
 C   -3.592184    6.400125   11.170485
 C   -1.258374    6.446655   11.044745
 C    1.052076    6.393045   11.270202
 C    3.708911    6.399999   11.357292
 C    6.043159    6.448298   11.495657
 C    8.352879    6.396965   11.264017
 C   -4.915090    8.696017   11.323022
 C    2.383596    8.693236   11.173577
 C   -6.130102   10.679605   11.218926
 C   -3.709276   10.693765   11.465253
 C    1.168073   10.677707   11.268913
 C    3.588388   10.691489   11.023875
 C   -6.647380   12.496037   18.148787
 C   -0.347845    1.469609   14.549228
 C   -4.329046   12.507417   17.913540
 C    2.075974    1.490977   14.282546
 C   -2.004799   12.396529   17.988777
 C    0.630136   12.395643   18.068396
 C    6.951206    1.473023   14.593802
 C    2.958617   12.491105   18.190527
 C    9.379624    1.474034   14.794523
 C    5.310166   12.504888   18.133068
 C   -0.695763    2.120015   18.201607
 C   -1.457007    3.512875   14.675482
 C    0.873518    3.554979   14.808951
 C    3.181851    3.509082   14.568552
 C    6.614019    2.017346   17.957857
 C    5.844965    3.518311   14.506712
 C    8.176146    3.562060   14.362421
 C   10.483238    3.502633   14.583754
 C   -1.908950    4.089313   18.100861
 C   -2.782614    5.809652   14.479401
 C    0.517862    4.094371   18.224281
 C    5.387911    3.992587   18.067623
 C    4.502640    5.807376   14.663372
 C    7.845383    3.989805   17.808670
 C   -3.004023    6.118797   17.901173
 C   -4.003612    7.792733   14.523718
 C   -0.685981    6.161787   17.695812
 C   -1.577457    7.799181   14.321968
 C    1.623812    6.105015   17.911736
 C    4.276924    6.043818   17.943428
 C    3.281058    7.790203   14.535830
 C    6.596645    6.078842   17.872570
 C    5.685460    7.809296   14.746597
 C    8.970021    6.040658   17.837271
 C   -4.350362    8.378401   18.171204
 C   -5.110438    9.844849   14.522173
 C   -2.785023    9.889988   14.709494
 C   -0.472748    9.829424   14.530675
 C    2.971027    8.361585   17.893442
 C    2.177372    9.840676   14.427094
 C    4.500887    9.871149   14.152426
 C    6.812579    9.871022   14.399525
 C   -5.545299   10.450874   18.397432
 C   -6.432103   12.142132   14.358041
 C   -3.120166   10.373873   18.248245
 C    1.744992   10.350861   17.957342
 C    0.865780   12.133408   14.657187
 C    4.155379   10.357057   17.861492
 C   -0.084607    1.411952    7.919030
 C    2.341183    1.413975    7.780922
 C    7.223131    1.396021    7.943508
 C    9.643082    1.411699    8.238791
 C   -1.187929    3.453701    8.057137
 C    1.137340    3.496564    8.243171
 C    3.447279    3.443080    8.014108
 C    6.113239    3.440551    7.890429
 C    8.437413    3.496437    7.793548
 C   10.750126    3.440425    8.009212
 C   -2.519230    5.748708    7.875743
 C    4.790771    5.741248    8.065640
 C   -3.734680    7.733306    7.921349
 C   -1.308379    7.734696    7.784014
 C    3.573350    7.717880    7.938097
 C    5.992352    7.734696    8.239048
 C   -4.837929    9.775939    8.049923
 C   -2.512660    9.819055    8.235699
 C   -0.202502    9.764686    8.010243
 C    2.463385    9.762284    7.882699
 C    4.787486    9.818044    7.785818
 C    7.099980    9.762410    8.002770
 C   -6.169595   12.071326    7.868270
 C    1.141209   12.062728    8.063064
 N    1.197419    0.775708   10.910503
 N    3.583351    0.753960   10.932147
 N    6.039582    0.846893   11.264276
 N    8.496762    0.769765   11.597692
 N   10.882987    0.748017   11.575790
 N   13.338634    0.846008   11.240055
 N   -0.100959    3.009645   11.607998
 N    4.860194    3.008001   11.337709
 N    7.203713    3.012679   10.934208
 N   12.158442    3.008507   11.185688
 N   -1.265163    5.057209   11.269944
 N    1.076166    5.087428   11.600526
 N    3.672630    5.062899   11.209651
 N    6.036662    5.058094   11.278189
 N    8.376677    5.090336   10.942453
 N   10.970951    5.063784   11.328176
 N   -2.452362    7.089980   10.921326
 N   -0.066065    7.068613   10.941681
 N    2.390166    7.166097   11.267367
 N    4.847492    7.092762   11.604907
 N    7.234591    7.073038   11.596404
 N    9.689728    7.168373   11.251392
 N   -3.749718    9.336308   11.578625
 N    1.209172    9.328722   11.340544
 N    3.548676    9.333021   10.910245
 N    8.510487    9.330998   11.151161
 N   -4.915382   11.382861   11.240829
 N   -2.575075   11.412575   11.575533
 N    0.020148   11.383873   11.211453
 N    2.383304   11.379574   11.254999
 N    4.722297   11.411310   10.914625
 N    7.320733   11.385138   11.268913
 N   14.291648    0.117336   14.589681
 N    1.764045    0.479839   17.746574
 N    2.025458    0.143383   14.096512
 N    4.149831    0.440642   17.712305
 N    6.618472    0.505253   18.002176
 N    6.988655    0.127325   14.524749
 N    9.077331    0.450758   18.306992
 N    9.339475    0.119106   14.905576
 N   11.456256    0.470735   18.325027
 N   13.914968    0.594519   18.157804
 N   13.106055    2.178936   14.496922
 N    0.484428    2.747282   18.366770
 N    0.869357    2.170338   14.552835
 N    3.210102    2.215982   14.199577
 N    5.443902    2.654981   18.178675
 N    5.804303    2.185510   14.676513
 N    7.784428    2.652705   17.683962
 N    8.171620    2.170717   14.573447
 N   10.515431    2.195879   14.889859
 N   12.719009    2.743362   18.101635
 N   11.824321    4.281375   14.585814
 N   -0.693719    4.786628   18.017635
 N   -0.320470    4.197293   14.949893
 N    1.652428    4.814319   18.277361
 N    2.065900    4.175545   14.920777
 N    4.237869    4.700902   18.019697
 N    4.520379    4.290985   14.580404
 N    6.621611    4.696856   17.995993
 N    6.982304    4.211454   14.252140
 N    8.994184    4.702798   17.780329
 N    9.365462    4.188694   14.278164
 N   11.554221    4.809387   18.180737
 N   10.639093    6.448552   14.635801
 N   -1.887561    6.790192   17.544565
 N   -1.620454    6.442356   14.205761
 N    0.506620    6.774640   17.555387
 N    2.970297    6.847090   17.913282
 N    3.321792    6.445138   14.548712
 N    5.436164    6.745811   17.876694
 N    5.675240    6.477380   14.890116
 N    7.789538    6.721282   17.734980
 N   10.247521    6.861251   17.975636
 N    9.443133    8.498772   14.410604
 N   -3.186450    9.021979   18.213974
 N   -2.788965    8.494094   14.524492
 N   -0.440774    8.517485   14.235136
 N    1.803611    8.999094   18.011709
 N    2.147952    8.514197   14.632710
 N    4.173776    9.035508   17.777493
 N    4.503443    8.491817   14.428125
 N    6.790679    8.606878   14.958138
 N    9.039663    9.077486   18.291788
 N    8.167678   10.621189   14.360618
 N   -4.345398   11.117338   18.324512
 N   -3.984851   10.537106   14.784216
 N   -1.982899   11.066889   18.202637
 N   -1.597678   10.514473   14.811271
 N    0.608820   11.046533   17.939821
 N    0.869065   10.606901   14.535830
 N    2.977452   11.075486   17.926422
 N    3.320551   10.521681   14.089297
 N    5.318051   11.113797   17.892153
 N    5.713856   10.468955   13.952477
 N    7.910791   11.174616   18.485037
 N   14.547806    0.063852    7.959484
 N    2.306946    0.061450    7.671673
 N    7.271822    0.047794    7.845854
 N    9.595047    0.056266    8.369426
 N   -1.227057    2.129371    7.822921
 N    1.131573    2.110405    7.978550
 N    3.476698    2.139360    7.693059
 N    6.072724    2.098646    7.993237
 N    8.436756    2.100163    7.991949
 N   10.781370    2.131773    8.335930
 N   12.086976    4.219925    7.983704
 N   -0.060955    4.130659    8.378445
 N    2.330452    4.120670    8.348813
 N    4.791720    4.211707    7.994783
 N    7.248608    4.141154    7.683783
 N    9.632350    4.117636    7.700274
 N   10.898244    6.385332    7.966183
 N   -1.342324    6.381918    7.678114
 N    3.622260    6.369527    7.842246
 N    5.943514    6.379390    8.375352
 N   -4.877203    8.450092    7.822406
 N   -2.518354    8.431759    7.978292
 N   -0.172791    8.459449    7.695120
 N    2.422797    8.420506    7.985765
 N    4.786829    8.422276    7.987568
 N    7.130785    8.454771    8.333868
 N    8.436975   10.541911    7.975201
 N   -3.710736   10.454288    8.366076
 N   -1.319840   10.443667    8.339794
 N    1.142012   10.533440    7.989372
 N    3.598681   10.462507    7.674250
 N    5.982570   10.438989    7.691513
Pd    7.648721    8.636970   16.856604

231
Pd1/mpg-C2H2-2H
 H    6.290556    7.656430   20.356705
 H    8.140887   10.915161   20.870228
 H    5.934535    8.925253   22.110620
 H    4.986849    7.985047   17.942141
 C    6.654461    9.259307   21.384268
 C    7.518052   10.037669   20.912228
 C   -7.173856   12.618430   11.227944
 C    2.459881    0.022127   11.097824
 C   -2.528428   12.613878   11.306532
 C    0.126728   12.618430   11.383058
 C    9.759954    0.021495   11.521423
 C    4.770988   12.613626   11.312974
 C   -1.196251    2.266685   11.401094
 C    6.102508    2.265800   11.214288
 C   -2.412212    4.251156   11.318384
 C    0.012337    4.263927   11.529926
 C    4.887204    4.251156   11.296998
 C    7.312191    4.263421   11.094732
 C   -3.523710    6.295939   11.228718
 C   -1.190192    6.343480   11.097824
 C    1.121280    6.291640   11.307820
 C    3.776582    6.296192   11.385119
 C    6.109808    6.343228   11.524515
 C    8.420988    6.291640   11.314262
 C   -4.846324    8.588797   11.400064
 C    2.452508    8.587785   11.214031
 C   -6.062285   10.573521   11.317353
 C   -3.637517   10.586164   11.527092
 C    1.237204   10.573395   11.294680
 C    3.662410   10.585280   11.094217
 C   -6.974785   12.639040   17.824389
 C   -0.081614    1.422700   14.597926
 C    2.645739    0.023138   17.518799
 C    2.335854    1.435849   14.347734
 C   -2.330598   12.604016   17.686281
 C    0.305432   12.592890   17.832890
 C    7.218313    1.422320   14.540981
 C    2.636906   12.637902   17.965845
 C    9.636001    1.430286   14.785504
 C    4.962759   12.582648   17.856337
 C   -1.041418    2.242282   17.998310
 C   -1.192236    3.464448   14.688366
 C    1.137778    3.514266   14.803799
 C    3.443556    3.459896   14.570355
 C    6.302528    2.238236   17.697876
 C    6.111341    3.466598   14.463426
 C    8.439969    3.514518   14.340777
 C   10.744213    3.455471   14.582209
 C   -2.259715    4.227512   17.982336
 C   -2.517040    5.759835   14.497694
 C    0.168192    4.227386   18.053967
 C    5.029043    4.195649   17.796560
 C    4.781281    5.760972   14.653323
 C    7.520898    4.235983   17.595325
 C   -3.348364    6.267111   17.805578
 C   -3.731541    7.740007   14.597926
 C   -1.039301    6.304158   17.583731
 C   -1.312394    7.750248   14.341550
 C    1.257352    6.252444   17.784966
 C    3.847611    6.222478   17.837786
 C    3.566999    7.743800   14.537632
 C    6.279679    6.292019   17.935183
 C    5.986438    7.757076   14.795296
 C    8.641448    6.286330   17.810732
 C   -4.635135    8.562118   17.981047
 C   -4.840338    9.784158   14.668525
 C   -2.510470    9.834734   14.759739
 C   -0.204619    9.776951   14.542271
 C    2.602377    8.539106   17.758167
 C    2.457545    9.789088   14.453892
 C    4.788946    9.840044   14.327121
 C    7.094943    9.786055   14.581693
 C   -5.858177   10.617270   18.024593
 C   -6.167989   12.087510   14.493055
 C   -3.425598   10.562774   17.888288
 C    1.407222   10.535589   17.798620
 C    1.130040   12.083591   14.638379
 C    3.864474   10.542543   17.695812
 C   -0.053801    1.403860    7.985765
 C    2.372938    1.405251    7.850234
 C    7.254375    1.389952    7.976231
 C    9.672355    1.405251    8.294703
 C   -1.157269    3.446114    8.115111
 C    1.168803    3.491127    8.294445
 C    3.478523    3.437263    8.064610
 C    6.143607    3.434988    7.931655
 C    8.468657    3.491380    7.851264
 C   10.780787    3.433344    8.070279
 C   -2.488205    5.741754    7.937582
 C    4.821651    5.735558    8.108155
 C   -3.703874    7.725719    7.985765
 C   -1.277135    7.727110    7.849461
 C    3.604522    7.711937    7.976231
 C    6.022354    7.727489    8.295734
 C   -4.807050    9.767973    8.114855
 C   -2.481124    9.812985    8.293930
 C   -0.171331    9.758997    8.063837
 C    2.493608    9.756973    7.931140
 C    4.818657    9.813366    7.851264
 C    7.130859    9.755456    8.070794
 C   -6.138132   12.063866    7.937840
 C    1.171577   12.057418    8.107382
 N    1.265236    0.666337   10.984195
 N    3.649854    0.646107   10.993213
 N    6.107837    0.741822   11.298544
 N    8.565893    0.666211   11.626550
 N   10.950438    0.645854   11.627838
 N   13.408348    0.741695   11.313231
 N   -0.026134    2.907102   11.639434
 N    4.924653    2.903182   11.350077
 N    7.273939    2.906723   10.982907
 N   12.226624    2.903309   11.257318
 N   -1.196105    4.953529   11.317869
 N    1.148509    4.983621   11.628097
 N    3.739644    4.959724   11.231810
 N    6.104041    4.952770   11.307562
 N    8.447926    4.983115   10.996562
 N   11.039572    4.958586   11.378935
 N   -2.384764    6.987565   10.984195
 N    0.000073    6.967207   10.992440
 N    2.457837    7.063555   11.299576
 N    4.915674    6.987817   11.630672
 N    7.300511    6.967461   11.631703
 N    9.758129    7.063555   11.313746
 N   -3.676061    9.229214   11.636084
 N    1.274507    9.225168   11.348273
 N    3.624158    9.228329   10.983422
 N    8.576332    9.225547   11.256545
 N   -4.846032   11.275893   11.317353
 N   -2.501126   11.305227   11.623458
 N    0.089790   11.281710   11.230264
 N    2.454187   11.274755   11.305759
 N    4.798144   11.304722   10.996562
 N    7.389644   11.280951   11.377131
 N   -0.042997    0.074979   14.672390
 N    1.434304    0.656728   17.441757
 N    2.291616    0.078393   14.219675
 N    3.824397    0.644463   17.400274
 N    6.299973    0.720580   17.738586
 N    7.254156    0.075358   14.475277
 N    8.756642    0.642820   18.023561
 N    9.593442    0.073714   14.901196
 N   11.130821    0.618922   18.059891
 N   13.583110    0.729810   17.890865
 N   13.368417    2.127095   14.543301
 N    0.142058    2.881055   18.155228
 N    1.131281    2.125072   14.577571
 N    3.471661    2.153648   14.254203
 N    5.109489    2.878906   17.838045
 N    6.069074    2.130003   14.599987
 N    7.473668    2.908240   17.488653
 N    8.432669    2.122923   14.552577
 N   10.771954    2.147831   14.890116
 N   12.371603    2.884596   17.975121
 N   12.087414    4.230293   14.594576
 N   -1.044338    4.924321   17.869738
 N   -0.057086    4.156832   14.935464
 N    1.300057    4.958839   18.133327
 N    2.328116    4.140142   14.890889
 N    3.877030    4.904596   17.772081
 N    4.786829    4.237627   14.560565
 N    6.271503    4.947712   17.779039
 N    7.246054    4.161510   14.221736
 N    8.641302    4.987793   17.531683
 N    9.630525    4.139763   14.264252
 N   11.202143    4.958460   18.092617
 N   10.908682    6.392539   14.678574
 N   -2.233216    6.936230   17.455929
 N   -1.356559    6.392160   14.221736
 N    0.146584    6.927126   17.443304
 N    2.594712    7.015381   17.793983
 N    3.605324    6.396838   14.479657
 N    5.061528    6.929402   17.996508
 N    5.944025    6.402780   14.925416
 N    7.435269    6.968725   18.084629
 N    9.923547    7.061784   17.866901
 N    9.715862    8.442127   14.552835
 N   -3.468449    9.215558   17.947292
 N   -2.517770    8.441368   14.564428
 N   -0.175346    8.465138   14.245957
 N    1.440071    9.181673   17.839331
 N    2.419074    8.450472   14.600760
 N    3.819872    9.172568   17.643251
 N    4.782449    8.447058   14.544589
 N    7.117866    8.481196   14.919489
 N    8.777812    9.261204   18.186920
 N    8.434420   10.554428   14.588134
 N   -4.665065   11.267928   17.743481
 N   -3.704239   10.481726   14.871565
 N   -2.303150   11.287273   17.953478
 N   -1.322395   10.462507   14.835492
 N    0.274334   11.242007   17.733690
 N    1.136464   10.553417   14.540209
 N    2.645229   11.230375   17.819492
 N    3.594739   10.482990   14.209626
 N    5.012034   11.238214   17.635521
 N    5.980087   10.463518   14.246987
 N    7.612221   11.328366   18.173780
 N   -0.020951    0.056013    8.027506
 N    2.338409    0.052978    7.742530
 N    7.304892    0.041852    7.873681
 N    9.622276    0.049817    8.425339
 N   -1.196762    2.120394    7.886822
 N    1.162817    2.102313    8.044512
 N    3.508088    2.129750    7.759794
 N    6.103311    2.091692    8.014623
 N    8.467342    2.094221    8.042451
 N   10.811081    2.124061    8.394677
 N   12.117709    4.212213    8.044770
 N   -0.029565    4.125349    8.426627
 N    2.360528    4.118647    8.389524
 N    4.822161    4.205258    8.037297
 N    7.280801    4.137992    7.742530
 N    9.663521    4.112704    7.764432
 N   -3.670878    6.377872    8.027506
 N   -1.311664    6.374837    7.741500
 N    3.654964    6.363963    7.873681
 N    5.972276    6.372056    8.426370
 N   -4.846835    8.442253    7.886822
 N   -2.487256    8.424172    8.044254
 N   -0.141912    8.451484    7.758764
 N    2.453311    8.413678    8.014108
 N    4.817416    8.416333    8.042966
 N    7.160935    8.446300    8.395707
 N    8.467854   10.534199    8.045027
 N   -3.679565   10.447334    8.426111
 N   -1.289326   10.440380    8.389266
 N    1.172088   10.527117    8.036782
 N    3.630947   10.459978    7.742530
 N    6.013667   10.434690    7.764432
Pd    7.332120    8.485370   19.523678

229
Pd1/mpg-C2H2
 H    5.630344    7.696891   21.900623
 H    7.204662   10.426977   21.869963
 C    6.918430    9.503840   21.383236
 C    6.283694    8.397620   21.397150
 C   -7.163709   12.620074   11.220988
 C    2.470101    0.023391   11.089321
 C   -2.518938   12.615648   11.302667
 C    0.136948   12.621212   11.382285
 C    9.770174    0.024276   11.520135
 C    4.780989   12.616281   11.307820
 C   -1.186688    2.268834   11.391303
 C    6.112217    2.268961   11.214031
 C   -2.402284    4.253179   11.308078
 C    0.022338    4.265823   11.518332
 C    4.897278    4.254443   11.296226
 C    7.321608    4.266329   11.089580
 C   -3.513709    6.298089   11.222276
 C   -1.180045    6.345630   11.089064
 C    1.131062    6.293916   11.301378
 C    3.786802    6.299226   11.383316
 C    6.120028    6.346009   11.522197
 C    8.430842    6.294043   11.309881
 C   -4.836907    8.590693   11.393622
 C    2.462436    8.591072   11.212742
 C   -6.052430   10.575165   11.308594
 C   -3.627808   10.587809   11.520651
 C    1.247351   10.576555   11.294422
 C    3.671900   10.588314   11.088806
 C    0.305140    0.010874   17.785223
 C   -0.072854    1.393113   14.572160
 C    2.631650    0.046277   17.549461
 C    2.345636    1.404239   14.332532
 C   -2.347242   12.623740   17.720806
 C    0.311783   12.608441   17.907871
 C    7.230066    1.391595   14.555154
 C    9.938439    0.021874   18.005011
 C    9.648775    1.402343   14.775198
 C    4.952393   12.612488   17.797075
 C   -1.038863    2.280846   17.927454
 C   -1.182454    3.435367   14.660537
 C    1.146757    3.483541   14.780867
 C    3.453703    3.427401   14.558760
 C    6.289023    2.263397   17.742193
 C    6.120101    3.433218   14.467547
 C    8.448874    3.481897   14.329956
 C   10.753411    3.429172   14.562883
 C   -2.257744    4.265570   17.917147
 C   -2.508280    5.732523   14.480173
 C    0.173959    4.266202   18.010420
 C    5.052768    4.227638   17.907354
 C    4.793035    5.731007   14.655385
 C    7.478996    4.262536   17.551006
 C   -3.356686    6.306560   17.777235
 C   -3.720956    7.713581   14.583240
 C   -1.029519    6.351952   17.601252
 C   -1.302393    7.723569   14.332532
 C    1.284435    6.296065   17.788572
 C    3.933094    6.274191   17.914570
 C    3.579628    7.712569   14.554896
 C    6.251940    6.318572   17.991611
 C    5.996512    7.724708   14.794007
 C    8.595605    6.294674   17.792696
 C   -4.678424    8.600177   17.954508
 C   -4.830410    9.757353   14.659764
 C   -2.500615    9.806032   14.762057
 C   -0.193815    9.747617   14.548197
 C    2.637709    8.584372   17.761261
 C    2.470173    9.754571   14.464198
 C    4.798874    9.802618   14.332275
 C    7.102754    9.751284   14.574993
 C   -5.885479   10.630166   18.005783
 C   -6.159959   12.056406   14.477855
 C   -3.462828   10.595901   17.897564
 C    1.425909   10.561635   17.908644
 C    1.143619   12.053245   14.647397
 C    3.847465   10.577567   17.592234
 C   -0.054750    1.407021    7.981127
 C    2.371770    1.408033    7.847657
 C    7.254011    1.392101    7.973139
 C    9.671478    1.407780    8.292384
 C   -1.158291    3.448896    8.110731
 C    1.167927    3.493656    8.289807
 C    3.477793    3.439539    8.063064
 C    6.143169    3.436758    7.931140
 C    8.467927    3.493403    7.848688
 C   10.779545    3.435999    8.068475
 C   -2.489373    5.745041    7.936294
 C    4.820774    5.737834    8.105836
 C   -3.704896    7.729007    7.981642
 C   -1.278303    7.730145    7.847657
 C    3.604011    7.714087    7.973139
 C    6.021332    7.729765    8.292384
 C   -4.808437    9.770882    8.111247
 C   -2.482219    9.815641    8.290581
 C   -0.172426    9.761652    8.063321
 C    2.493023    9.758743    7.931140
 C    4.817781    9.815389    7.848688
 C    7.129545    9.757984    8.068732
 C   -6.139300   12.066900    7.936294
 C    1.170847   12.059693    8.105836
 N    1.275310    0.667855   10.977495
 N    3.660147    0.648004   10.987544
 N    6.117619    0.744098   11.297771
 N    8.575675    0.668487   11.629642
 N   10.960804    0.648130   11.626808
 N   13.417766    0.743845   11.305759
 N   -0.016571    2.909251   11.629127
 N    4.935238    2.906343   11.356519
 N    7.282773    2.909378   10.977239
 N   12.236334    2.905458   11.246754
 N   -1.186031    4.955298   11.304728
 N    1.157926    4.985518   11.619078
 N    3.750083    4.962632   11.229748
 N    6.113823    4.955805   11.303183
 N    8.457196    4.985771   10.990894
 N   11.049791    4.960862   11.373010
 N   -2.374982    6.990093   10.978011
 N    0.009928    6.970369   10.986772
 N    2.467619    7.066337   11.297256
 N    4.925456    6.990346   11.631446
 N    7.310804    6.969610   11.629899
 N    9.767619    7.065578   11.308078
 N   -3.667082    9.231111   11.632733
 N    1.285092    9.228581   11.353942
 N    3.633064    9.231363   10.976980
 N    8.586187    9.227191   11.248300
 N   -4.836031   11.277031   11.305759
 N   -2.492147   11.307377   11.620881
 N    0.100229   11.284618   11.228203
 N    2.464042   11.277917   11.301637
 N    4.807342   11.307756   10.989863
 N    7.399718   11.282722   11.372236
 N   14.564814    0.045013   14.647139
 N    1.431019    0.677843   17.433512
 N    2.302128    0.046783   14.209885
 N    3.824032    0.666337   17.424236
 N    6.289680    0.736385   17.788315
 N    7.266420    0.043495   14.495891
 N    8.749414    0.672280   18.075611
 N    9.608844    0.045013   14.898103
 N   11.130603    0.645348   18.088493
 N   13.577635    0.758006   17.830572
 N   13.377834    2.098141   14.512897
 N    0.142715    2.913297   18.092358
 N    1.140625    2.094474   14.556957
 N    3.482757    2.120773   14.241836
 N    5.123140    2.881308   18.005011
 N    6.080900    2.097129   14.626783
 N    7.437824    2.910389   17.426041
 N    8.443837    2.091692   14.545877
 N   10.783414    2.121658   14.873367
 N   12.375545    2.919746   17.868706
 N   12.095370    4.203109   14.569840
 N   -1.039228    4.965794   17.858915
 N   -0.048107    4.127625   14.906348
 N    1.311664    4.985012   18.077414
 N    2.337241    4.107900   14.873110
 N    3.901120    4.922804   17.905552
 N    4.796830    4.201592   14.562110
 N    6.269459    4.939620   17.807898
 N    7.251820    4.125222   14.211173
 N    8.606700    5.004231   17.425009
 N    9.637315    4.109797   14.245957
 N   11.197544    4.983621   18.011194
 N   10.917662    6.366113   14.658992
 N   -2.227230    6.983013   17.472162
 N   -1.346412    6.365987   14.209626
 N    0.160527    6.979093   17.479635
 N    2.625445    7.051669   17.817173
 N    3.616785    6.364343   14.494861
 N    5.077880    6.977196   18.045979
 N    5.956728    6.368136   14.916397
 N    7.457681    6.945080   18.155743
 N    9.913838    7.077842   17.841137
 N    9.727469    8.417471   14.534799
 N   -3.505460    9.240213   17.906841
 N   -2.507404    8.414816   14.556185
 N   -0.164396    8.438334   14.241061
 N    1.474673    9.213029   18.003206
 N    2.431046    8.417850   14.620342
 N    3.792423    9.223904   17.454384
 N    4.793691    8.412666   14.551805
 N    7.130203    8.446678   14.906091
 N    8.740290    9.271066   18.133327
 N    8.444640   10.525094   14.576797
 N   -4.677475   11.300550   17.811762
 N   -3.694238   10.453277   14.878006
 N   -2.322057   11.301814   17.957600
 N   -1.311445   10.431403   14.848116
 N    0.275137   11.262617   17.865099
 N    1.147998   10.521807   14.554122
 N    2.641140   11.265526   17.845516
 N    3.603791   10.446070   14.211430
 N    4.987141   11.299032   17.478088
 N    5.988847   10.427862   14.245185
 N    7.576452   11.346574   18.101376
 N   -0.022192    0.059174    8.026733
 N    2.337241    0.055507    7.742273
 N    7.304453    0.043875    7.871105
 N    9.620890    0.052472    8.425339
 N   -1.197930    2.123429    7.882184
 N    1.161503    2.105601    8.038071
 N    3.507212    2.132026    7.759536
 N    6.102946    2.093589    8.015139
 N    8.466905    2.096244    8.036782
 N   10.809767    2.127095    8.394677
 N   12.116541    4.214994    8.042708
 N   -0.030806    4.127751    8.423535
 N    2.359725    4.120797    8.388235
 N    4.821285    4.207281    8.036524
 N    7.279706    4.140142    7.743045
 N    9.662572    4.115360    7.763144
 N   -3.672192    6.381159    8.027506
 N   -1.312832    6.377619    7.742015
 N    3.654454    6.365860    7.871105
 N    5.970890    6.374458    8.425339
 N   -4.847930    8.445415    7.882957
 N   -2.488497    8.427587    8.038328
 N   -0.142861    8.454139    7.759536
 N    2.452800    8.415574    8.015139
 N    4.816978    8.418103    8.036782
 N    7.159622    8.449080    8.394677
 N    8.466540   10.536980    8.042966
 N   -3.680879   10.449610    8.424309
 N   -1.290421   10.442781    8.388750
 N    1.171285   10.529267    8.036782
 N    3.629705   10.462128    7.743045
 N    6.012426   10.437346    7.763401
Pd    7.262697    8.548209   19.611284

231
Pd1/mpg-C2H3-Htran
 H   -5.063353    9.502830   21.768959
 H    6.724176   10.625741   21.117327
 H   -5.836862   11.079280   22.371376
 H    6.643001    7.887309   20.911196
 C    8.679482   10.180799   21.748087
 C    7.572290    9.931334   21.030752
 C   -7.137064   12.610845   11.198829
 C    2.496600    0.013655   11.063556
 C   -2.492585   12.605660   11.280251
 C    0.163155   12.609453   11.364507
 C    9.796674    0.013276   11.501326
 C    4.807342   12.605786   11.285661
 C   -1.160262    2.259478   11.373266
 C    6.140176    2.258466   11.191872
 C   -2.375566    4.244328   11.288754
 C    0.048253    4.256593   11.501583
 C    4.924872    4.243569   11.278189
 C    7.348400    4.256087   11.063040
 C   -3.487137    6.288985   11.198571
 C   -1.153327    6.336020   11.061751
 C    1.157196    6.284054   11.278705
 C    3.813301    6.287973   11.365537
 C    6.146673    6.335515   11.504160
 C    8.457196    6.283801   11.286434
 C   -4.810554    8.581210   11.373782
 C    2.490322    8.580199   11.191357
 C   -6.025858   10.566061   11.288754
 C   -3.601820   10.578198   11.502614
 C    1.274726   10.565049   11.277674
 C    3.698472   10.577693   11.063297
 C   -7.051727   12.643339   17.784708
 C   -0.066065    1.361376   14.567006
 C    2.575002    0.033633   17.566467
 C    2.352352    1.371365   14.332017
 C   -2.406956   12.614384   17.753016
 C    0.255573   12.600097   17.902460
 C    7.237074    1.358721   14.548712
 C    9.882521    0.011506   18.012224
 C    9.654981    1.370101   14.778547
 C    4.896767   12.602119   17.808155
 C   -1.093686    2.269340   17.946777
 C   -1.175446    3.402998   14.660537
 C    1.153619    3.451172   14.786277
 C    3.460127    3.394274   14.558503
 C    6.230550    2.253156   17.734980
 C    6.126890    3.400470   14.460590
 C    8.455153    3.450034   14.327121
 C   10.760127    3.395792   14.561853
 C   -2.312348    4.253938   17.929773
 C   -2.503170    5.699649   14.476566
 C    0.118114    4.254949   18.040567
 C    4.996339    4.220178   17.885712
 C    4.800115    5.698258   14.657187
 C    7.424246    4.253938   17.570332
 C   -3.411071    6.294548   17.793211
 C   -3.715627    7.681086   14.576024
 C   -1.084780    6.340193   17.613104
 C   -1.296845    7.690696   14.332532
 C    1.228663    6.283169   17.809702
 C    3.877906    6.266605   17.935698
 C    3.586709    7.679821   14.552577
 C    6.194707    6.304410   18.054482
 C    6.002790    7.692845   14.801222
 C    8.542606    6.282537   17.830572
 C   -4.730035    8.588923   17.982851
 C   -4.825008    9.723972   14.662084
 C   -2.495286    9.772273   14.774167
 C   -0.188559    9.714490   14.551805
 C    2.581718    8.573876   17.768217
 C    2.476014    9.721191   14.460849
 C    4.804933    9.770123   14.331501
 C    7.109105    9.719042   14.575509
 C   -5.943660   10.616890   17.975895
 C   -6.154119   12.024037   14.475019
 C   -3.518454   10.587809   17.968422
 C    1.367509   10.553038   17.893442
 C    1.149969   12.020750   14.646109
 C    3.791913   10.566061   17.605631
 C   -0.060006    1.395642    7.953300
 C    2.366660    1.398676    7.799474
 C    7.247440    1.383756    7.948403
 C    9.665492    1.398929    8.254766
 C   -1.164423    3.438022    8.078782
 C    1.162160    3.483161    8.251674
 C    3.472318    3.429804    8.022353
 C    6.137621    3.428666    7.894036
 C    8.462598    3.483161    7.793548
 C   10.773632    3.426516    8.023126
 C   -2.493242    5.734799    7.899963
 C    4.814496    5.728477    8.075174
 C   -3.710298    7.717627    7.954587
 C   -1.283705    7.720788    7.800247
 C    3.597294    7.705742    7.946599
 C    6.015200    7.721168    8.252705
 C   -4.814861    9.760008    8.079039
 C   -2.488278    9.805400    8.251674
 C   -0.178047    9.751915    8.023384
 C    2.487548    9.750777    7.894036
 C    4.812306    9.805400    7.792517
 C    7.123194    9.749008    8.022096
 C   -6.143242   12.056786    7.898932
 C    1.164277   12.050337    8.076978
 N    1.301663    0.657866   10.949925
 N    3.687449    0.637383   10.960748
 N    6.144702    0.733350   11.277416
 N    8.601736    0.656981   11.613667
 N   10.987450    0.636877   11.606968
 N   13.444338    0.734488   11.285404
 N    0.009052    2.900021   11.615986
 N    4.963708    2.895217   11.341832
 N    7.309198    2.899263   10.948122
 N   12.262978    2.896481   11.227944
 N   -1.159605    4.946195   11.283857
 N    1.183476    4.977173   11.602329
 N    3.777093    4.951252   11.211453
 N    6.140979    4.945436   11.282054
 N    8.483403    4.976793   10.962551
 N   11.076437    4.952391   11.355488
 N   -2.348556    6.979978   10.948122
 N    0.037376    6.959495   10.957398
 N    2.494848    7.055589   11.276901
 N    4.951736    6.978966   11.617274
 N    7.337887    6.958610   11.611348
 N    9.794191    7.056474   11.285919
 N   -3.641240    9.221501   11.617532
 N    1.313635    9.216824   11.341316
 N    3.659271    9.220869   10.948122
 N    8.612760    9.218087   11.227687
 N   -4.809678   11.267801   11.284631
 N   -2.466378   11.298400   11.602845
 N    0.126947   11.272733   11.211712
 N    2.490687   11.266916   11.281539
 N    4.833914   11.297894   10.964097
 N    7.426290   11.274123   11.354973
 N   14.570508    0.013403   14.640956
 N    1.379408    0.670636   17.452065
 N    2.308771    0.013782   14.208596
 N    3.771472    0.650406   17.435059
 N    6.233397    0.729178   17.794241
 N    7.274012    0.010368   14.486873
 N    8.692767    0.662165   18.083597
 N    9.614246    0.012391   14.903515
 N   11.074246    0.635486   18.096222
 N   13.522666    0.747006   17.841909
 N   13.384988    2.067289   14.504136
 N    0.085921    2.902929   18.127914
 N    1.147341    2.062358   14.557215
 N    3.489546    2.088025   14.241577
 N    5.058389    2.874607   17.959146
 N    6.087470    2.064507   14.616220
 N    7.384315    2.903941   17.439697
 N    8.450261    2.059577   14.546650
 N   10.790058    2.088910   14.876717
 N   12.321524    2.908366   17.878239
 N   12.101429    4.170614   14.568809
 N   -1.094124    4.954414   17.872829
 N   -0.041829    4.093739   14.916140
 N    1.255527    4.976541   18.117094
 N    2.344906    4.074899   14.877234
 N    3.845275    4.921413   17.857111
 N    4.804130    4.169223   14.559791
 N    6.212957    4.930769   17.834951
 N    7.258536    4.093106   14.204988
 N    8.548738    4.999679   17.440727
 N    9.644834    4.076290   14.242608
 N   11.143304    4.972368   18.025366
 N   10.921822    6.333618   14.649199
 N   -2.282929    6.972518   17.483757
 N   -1.340645    6.333491   14.209369
 N    0.107237    6.964173   17.489683
 N    2.572812    7.043198   17.834951
 N    3.625545    6.331469   14.488934
 N    5.023277    6.963793   18.130751
 N    5.962275    6.335767   14.929538
 N    7.405923    6.918907   18.234072
 N    9.859527    7.066969   17.865356
 N    9.733017    8.386367   14.521657
 N   -3.556122    9.230100   18.013256
 N   -2.502148    8.382195   14.557215
 N   -0.159067    8.406597   14.240805
 N    1.414594    9.204306   17.983883
 N    2.437032    8.384723   14.615705
 N    3.740520    9.211891   17.473450
 N    4.800115    8.380551   14.555154
 N    7.136261    8.415701   14.912275
 N    8.679482    9.259560   18.063757
 N    8.450553   10.492599   14.576540
 N   -4.731203   11.289928   17.826708
 N   -3.689858   10.417621   14.897589
 N   -2.381625   11.299285   18.040825
 N   -1.305021   10.396758   14.861516
 N    0.218051   11.255790   17.832890
 N    1.154203   10.489059   14.554122
 N    2.584273   11.255283   17.852987
 N    3.609777   10.412942   14.207824
 N    4.931223   11.287399   17.494322
 N    5.996001   10.394988   14.243638
 N    7.516956   11.328999   18.061954
 N   -0.025404    0.047794    8.004831
 N    2.331328    0.046277    7.691513
 N    7.296131    0.035530    7.854872
 N    9.616508    0.043875    8.390554
 N   -1.203916    2.110785    7.860798
 N    1.156320    2.095359    7.997360
 N    3.501737    2.124061    7.709292
 N    6.097179    2.087140    7.998906
 N    8.461211    2.087140    7.994783
 N   10.802175    2.120267    8.358346
 N   12.112452    4.204879    8.004831
 N   -0.035551    4.118015    8.387463
 N    2.354542    4.109038    8.351647
 N    4.816029    4.199189    8.001225
 N    7.273647    4.128889    7.685329
 N    9.658776    4.103221    7.701819
 N   -3.675331    6.369653    8.007151
 N   -1.318818    6.368263    7.692029
 N    3.645985    6.357515    7.853325
 N    5.966655    6.366113    8.388493
 N   -4.854354    8.432517    7.862344
 N   -2.494045    8.417471    7.997617
 N   -0.148555    8.446047    7.711353
 N    2.447033    8.409126    7.997617
 N    4.810992    8.409252    7.993237
 N    7.151810    8.442633    8.357058
 N    8.462014   10.527117    8.004831
 N   -3.686062   10.440380    8.386947
 N   -1.295969   10.431403    8.351647
 N    1.165883   10.521174    8.002255
 N    3.623428   10.451254    7.685587
 N    6.008266   10.425586    7.700789
Pd    7.353144    8.516220   19.666424

231
Pd1/mpg-C2H3
 H    6.128350    7.939149   20.857346
 H    7.634559   10.686811   21.314697
 H    5.746268    8.869999   22.400749
 H    5.018896    7.959127   17.894472
 C    6.346474    8.889217   21.488106
 C    7.221379    9.734719   20.992619
 C   -7.161592   12.625005   11.224079
 C    2.471707    0.028449   11.090610
 C   -2.516675   12.620833   11.299317
 C    0.138919   12.626649   11.376874
 C    9.771708    0.028955   11.517558
 C    4.782595   12.620327   11.308851
 C   -1.184352    2.273133   11.396457
 C    6.113239    2.273513   11.209651
 C   -2.400167    4.257605   11.313489
 C    0.024528    4.270375   11.525804
 C    4.898592    4.259248   11.290814
 C    7.322995    4.271007   11.088291
 C   -3.511373    6.302388   11.223823
 C   -1.178074    6.349549   11.090610
 C    1.133033    6.298341   11.302409
 C    3.788628    6.304410   11.380482
 C    6.121561    6.350435   11.522197
 C    8.432376    6.298215   11.310655
 C   -4.834425    8.595245   11.394395
 C    2.463458    8.595371   11.209651
 C   -6.050240   10.579969   11.312974
 C   -3.625253   10.592740   11.520135
 C    1.248738   10.581487   11.287980
 C    3.673579   10.592740   11.088291
 C   -6.954126   12.620201   17.852474
 C   -0.098112    1.447735   14.597926
 C    2.663989    0.001138   17.531425
 C    2.319648    1.461390   14.344127
 C   -2.309063   12.573797   17.669533
 C    0.331785   12.560395   17.824389
 C    7.201524    1.451907   14.532222
 C    2.662456   12.610338   17.959919
 C    9.619064    1.459367   14.771849
 C    4.988528   12.558498   17.862265
 C   -1.016817    2.219902   18.009390
 C   -1.209537    3.489357   14.681666
 C    1.120915    3.539680   14.799419
 C    3.426912    3.486196   14.565203
 C    6.325231    2.203971   17.683702
 C    6.093894    3.496058   14.458014
 C    8.423179    3.543599   14.325060
 C   10.727058    3.484173   14.570097
 C   -2.233435    4.204500   17.986973
 C   -2.531202    5.786387   14.491769
 C    0.195275    4.203741   18.059635
 C    5.058243    4.163786   17.788572
 C    4.761644    5.788663   14.648944
 C    7.545791    4.200201   17.571878
 C   -3.321938    6.242329   17.798880
 C   -3.746214    7.765675   14.596122
 C   -1.011050    6.279755   17.583731
 C   -1.327286    7.776548   14.331758
 C    1.286552    6.225891   17.779812
 C    3.879220    6.193270   17.823872
 C    3.548968    7.772249   14.529387
 C    6.315230    6.261295   17.907871
 C    5.968334    7.783628   14.793751
 C    8.667363    6.248019   17.779554
 C   -4.618199    8.531519   17.980017
 C   -4.856617    9.809572   14.664403
 C   -2.525873    9.860654   14.749947
 C   -0.219876    9.804135   14.530933
 C    2.634862    8.509393   17.753016
 C    2.441558    9.818549   14.445645
 C    4.773616    9.866849   14.315784
 C    7.078664    9.811469   14.578085
 C   -5.838613   10.605131   18.071745
 C   -6.183611   12.113557   14.492541
 C   -3.409903   10.536347   17.867933
 C    1.437370   10.504611   17.791149
 C    1.113323   12.113051   14.627042
 C    3.894988   10.516497   17.689888
 C   -0.054823    1.407906    7.983189
 C    2.371770    1.409044    7.845080
 C    7.253937    1.392986    7.972366
 C    9.671697    1.409171    8.291612
 C   -1.157853    3.450161    8.111505
 C    1.168219    3.494920    8.291612
 C    3.477866    3.440677    8.060745
 C    6.142731    3.437769    7.928048
 C    8.467781    3.494667    7.846111
 C   10.779838    3.437263    8.066929
 C   -2.489227    5.745800    7.935005
 C    4.821504    5.738846    8.103774
 C   -3.704604    7.729765    7.983189
 C   -1.278157    7.730903    7.845080
 C    3.603937    7.714972    7.972366
 C    6.021624    7.731030    8.292900
 C   -4.807707    9.772146    8.111247
 C   -2.481562    9.816780    8.291096
 C   -0.172061    9.762536    8.060745
 C    2.492732    9.759755    7.928048
 C    4.817781    9.816653    7.846626
 C    7.129838    9.759249    8.067701
 C   -6.139227   12.067785    7.935262
 C    1.171504   12.060831    8.103002
 N    1.276843    0.672280   10.976465
 N    3.661607    0.652555   10.985483
 N    6.118933    0.749661   11.292618
 N    8.577499    0.673671   11.624230
 N   10.962483    0.652302   11.625519
 N   13.420101    0.748397   11.309109
 N   -0.014454    2.913677   11.636856
 N    4.935530    2.911401   11.347242
 N    7.284451    2.914309   10.976465
 N   12.238961    2.910010   11.250361
 N   -1.183987    4.959851   11.311943
 N    1.160116    4.990828   11.624746
 N    3.751616    4.968575   11.223307
 N    6.115211    4.960483   11.301121
 N    8.458875    4.990449   10.989863
 N   11.051908    4.965540   11.377131
 N   -2.372792    6.993381   10.975692
 N    0.012118    6.973150   10.984710
 N    2.469152    7.071268   11.294680
 N    4.927427    6.995024   11.630415
 N    7.312702    6.973403   11.631446
 N    9.769881    7.070256   11.309109
 N   -3.664016    9.235662   11.630415
 N    1.285530    9.233387   11.344924
 N    3.635108    9.235662   10.978269
 N    8.588305    9.232122   11.250876
 N   -4.834133   11.282342   11.310396
 N   -2.489154   11.312056   11.616243
 N    0.101908   11.290561   11.220472
 N    2.465429   11.282595   11.299060
 N    4.809532   11.311803   10.991152
 N    7.401981   11.287906   11.377131
 N   14.541528    0.100267   14.675482
 N    1.450729    0.632072   17.452837
 N    2.274972    0.104186   14.215295
 N    3.842136    0.618037   17.401304
 N    6.323114    0.687579   17.724672
 N    7.236636    0.105198   14.467547
 N    8.780806    0.612853   18.019180
 N    9.577162    0.103428   14.887024
 N   11.155057    0.592623   18.064529
 N   13.606251    0.707430   17.905552
 N   13.351627    2.151372   14.540209
 N    0.167681    2.857917   18.163731
 N    1.115075    2.150107   14.577054
 N    3.454944    2.180073   14.247503
 N    5.137594    2.842618   17.825676
 N    6.052576    2.160349   14.599471
 N    7.500677    2.874101   17.459021
 N    8.416097    2.152130   14.535830
 N   10.753996    2.177924   14.881097
 N   12.396568    2.861836   17.984138
 N   12.071426    4.256972   14.586073
 N   -1.017036    4.901309   17.877726
 N   -0.074095    4.182499   14.927477
 N    1.329476    4.933424   18.131781
 N    2.311326    4.165936   14.887540
 N    3.910172    4.873745   17.757395
 N    4.768652    4.265570   14.554896
 N    6.305521    4.907505   17.788572
 N    7.228387    4.191097   14.210657
 N    8.671451    4.950494   17.492517
 N    9.614027    4.168591   14.246987
 N   11.228057    4.934310   18.088493
 N   -3.704969    6.418712   14.679604
 N   -2.204746    6.911700   17.453094
 N   -1.371816    6.418586   14.211430
 N    0.175857    6.900700   17.438408
 N    2.627416    6.987817   17.784966
 N    3.586636    6.425666   14.471414
 N    5.098758    6.902091   17.971256
 N    5.923731    6.430091   14.928250
 N    7.469872    6.933827   18.033867
 N    9.946980    7.028783   17.853504
 N    9.700021    8.467035   14.553608
 N   -3.460346    9.188121   17.902203
 N   -2.532735    8.467288   14.556957
 N   -0.190457    8.492071   14.234620
 N    1.472264    9.152212   17.835209
 N    2.402284    8.481070   14.595349
 N    3.853086    9.146397   17.641190
 N    4.766389    8.474116   14.534283
 N    7.099469    8.508254   14.923354
 N    8.804458    9.242617   18.234846
 N    8.418725   10.579590   14.586073
 N   -4.649662   11.246559   17.767445
 N   -3.719715   10.507772   14.862546
 N   -2.282929   11.251996   17.910448
 N   -1.338309   10.489312   14.823896
 N    0.302439   11.210271   17.730598
 N    1.120331   10.582624   14.529130
 N    2.673771   11.203444   17.804033
 N    3.580504   10.511439   14.199061
 N    5.041526   11.214697   17.636036
 N    5.966290   10.488680   14.235650
 N    7.635727   11.313952   18.228403
 N   -0.021827    0.060059    8.028021
 N    2.336949    0.057024    7.736604
 N    7.304892    0.045139    7.868270
 N    9.621765    0.053737    8.421731
 N   -1.197492    2.124440    7.883214
 N    1.161868    2.106233    8.040648
 N    3.506847    2.133670    7.753868
 N    6.102800    2.094600    8.012819
 N    8.466686    2.097635    8.038071
 N   10.809914    2.128360    8.392873
 N   12.116979    4.216259    8.041420
 N   -0.030295    4.129142    8.423793
 N    2.360163    4.121808    8.387978
 N    4.821651    4.208419    8.033175
 N    7.279925    4.140774    7.737377
 N    9.662864    4.116118    7.758764
 N   -3.671827    6.382045    8.028021
 N   -1.312978    6.378883    7.736604
 N    3.655110    6.366998    7.868012
 N    5.971547    6.375596    8.423535
 N   -4.847492    8.446425    7.883214
 N   -2.487986    8.428219    8.040390
 N   -0.143080    8.455529    7.753610
 N    2.452727    8.416460    8.012304
 N    4.816686    8.419621    8.038586
 N    7.159767    8.450345    8.394419
 N    8.467051   10.538118    8.041677
 N   -3.680076   10.451254    8.423019
 N   -1.289618   10.443667    8.387720
 N    1.171723   10.530279    8.032917
 N    3.629926   10.462759    7.737892
 N    6.012937   10.437978    7.759279
Pd    7.370738    8.497128   19.462612

231
Pd1/mpg-C2H4
 H    7.880350    9.700455   21.895729
 H    6.462325   10.579337   21.110628
 H    6.534960    7.576015   21.954733
 H    5.120512    8.449460   21.161646
 C    6.949527    9.623959   21.326550
 C    6.196386    8.427460   21.358757
 C   -7.161738   12.618430   11.218410
 C    2.472072    0.022253   11.087519
 C   -2.516456   12.614637   11.299832
 C    0.139138   12.619442   11.381513
 C    9.772437    0.022380   11.519619
 C    4.783325   12.614258   11.306789
 C   -1.184352    2.267064   11.388726
 C    6.114772    2.267064   11.212742
 C   -2.400094    4.251409   11.303698
 C    0.024382    4.264053   11.518847
 C    4.899687    4.252294   11.297256
 C    7.323872    4.264432   11.088291
 C   -3.511592    6.296192   11.217896
 C   -1.177636    6.343733   11.088806
 C    1.133398    6.292146   11.302667
 C    3.788919    6.297077   11.383574
 C    6.122437    6.344112   11.520135
 C    8.433252    6.292399   11.306532
 C   -4.834352    8.589302   11.388211
 C    2.464772    8.589049   11.213515
 C   -6.050167   10.573773   11.304728
 C   -3.625472   10.586544   11.515755
 C    1.249541   10.574533   11.295968
 C    3.674163   10.586164   11.089321
 C    0.310907    0.017828   17.770794
 C   -0.065554    1.383756   14.562110
 C    2.639315    0.053737   17.545080
 C    2.353082    1.394124   14.328409
 C   -2.341329   12.631454   17.728022
 C    0.313754   12.617419   17.901686
 C    7.236709    1.381101   14.548453
 C    9.940994    0.030346   18.001144
 C    9.655053    1.391975   14.772879
 C    4.955605   12.621339   17.790634
 C   -1.034337    2.289950   17.913540
 C   -1.175446    3.425505   14.652035
 C    1.154057    3.473425   14.774426
 C    3.461587    3.417286   14.554122
 C    6.293111    2.270478   17.743481
 C    6.127110    3.422596   14.459560
 C    8.455664    3.470391   14.322227
 C   10.760346    3.417665   14.555926
 C   -2.252853    4.274548   17.894732
 C   -2.502367    5.722535   14.469094
 C    0.178485    4.275306   17.991354
 C    5.058608    4.233960   17.915087
 C    4.800480    5.721397   14.647913
 C    7.485639    4.266455   17.536577
 C   -3.351576    6.315411   17.747347
 C   -3.714605    7.704351   14.565459
 C   -1.024190    6.360170   17.574711
 C   -1.295312    7.713834   14.329182
 C    1.289472    6.304537   17.769247
 C    3.938569    6.281146   17.900656
 C    3.587001    7.703340   14.552319
 C    6.257925    6.325399   17.952446
 C    6.005054    7.715224   14.780351
 C    8.601517    6.301376   17.754560
 C   -4.669956    8.607511   17.931318
 C   -4.823767    9.747617   14.649974
 C   -2.494118    9.795538   14.761541
 C   -0.186734    9.737628   14.548197
 C    2.638950    8.592084   17.746058
 C    2.477182    9.744962   14.460590
 C    4.805736    9.793262   14.324544
 C    7.110200    9.742433   14.563140
 C   -5.878325   10.635730   17.970739
 C   -6.153097   12.046290   14.469351
 C   -3.454068   10.601970   17.914055
 C    1.427223   10.570233   17.889835
 C    1.149458   12.042876   14.644562
 C    3.848560   10.587050   17.582443
 C   -0.053947    1.406895    7.978807
 C    2.372354    1.408033    7.845854
 C    7.254521    1.392228    7.972624
 C    9.671989    1.407906    8.289035
 C   -1.157707    3.448643    8.108413
 C    1.168511    3.493403    8.288520
 C    3.478304    3.439666    8.062291
 C    6.143169    3.436758    7.930367
 C    8.468074    3.493403    7.847657
 C   10.780129    3.436252    8.065640
 C   -2.488570    5.744915    7.933201
 C    4.821213    5.737834    8.105062
 C   -3.703947    7.728880    7.979323
 C   -1.277500    7.730019    7.845854
 C    3.604595    7.714087    7.973397
 C    6.022062    7.729765    8.290066
 C   -4.807707    9.770629    8.108413
 C   -2.481416    9.815515    8.288004
 C   -0.171550    9.761652    8.061776
 C    2.493315    9.758743    7.930367
 C    4.818073    9.815389    7.848172
 C    7.130202    9.758111    8.066155
 C   -6.138570   12.066900    7.933201
 C    1.171358   12.059820    8.104548
 N    1.277354    0.666590   10.975949
 N    3.662191    0.646992   10.985742
 N    6.120101    0.742580   11.295968
 N    8.578012    0.666969   11.627323
 N   10.963140    0.646360   11.625519
 N   13.420175    0.741948   11.303440
 N   -0.014673    2.907481   11.628353
 N    4.937720    2.904320   11.356776
 N    7.284889    2.907481   10.974919
 N   12.238962    2.903435   11.241601
 N   -1.183841    4.953529   11.304728
 N    1.159970    4.983748   11.620366
 N    3.751981    4.960104   11.232582
 N    6.116159    4.953782   11.303183
 N    8.459240    4.984001   10.988576
 N   11.051763    4.958460   11.364763
 N   -2.372281    6.988449   10.976980
 N    0.012556    6.968345   10.987544
 N    2.470028    7.064187   11.298286
 N    4.927938    6.988576   11.628612
 N    7.313286    6.968093   11.625777
 N    9.770175    7.063934   11.303183
 N   -3.664235    9.229719   11.625519
 N    1.287501    9.226432   11.355488
 N    3.635181    9.229214   10.976465
 N    8.588816    9.225674   11.243662
 N   -4.833914   11.275893   11.303955
 N   -2.489665   11.305860   11.615471
 N    0.102419   11.282595   11.229491
 N    2.466305   11.275766   11.303440
 N    4.809386   11.305733   10.989606
 N    7.401835   11.280825   11.367083
 N   14.571312    0.035530   14.635287
 N    1.437808    0.685050   17.426298
 N    2.310085    0.036541   14.206535
 N    3.831332    0.673924   17.422691
 N    6.294571    0.743339   17.789087
 N    7.272917    0.032748   14.489192
 N    8.752408    0.679740   18.079473
 N    9.614392    0.034644   14.898361
 N   11.134326    0.653314   18.087204
 N   13.582526    0.765466   17.821039
 N   13.384915    2.088658   14.502590
 N    0.146876    2.922528   18.077671
 N    1.147852    2.084738   14.549742
 N    3.490641    2.110152   14.239516
 N    5.129345    2.888515   18.019438
 N    6.087762    2.086761   14.618023
 N    7.439577    2.914182   17.415991
 N    8.450626    2.080692   14.540724
 N   10.790057    2.110911   14.870790
 N   12.380508    2.927838   17.849638
 N   12.101794    4.192741   14.560822
 N   -1.034264    4.974391   17.837528
 N   -0.041099    4.117257   14.899650
 N    1.316117    4.993231   18.056801
 N    2.344760    4.097658   14.867699
 N    3.907252    4.930896   17.922558
 N    4.803984    4.191224   14.556185
 N    6.274788    4.945057   17.795015
 N    7.258829    4.114095   14.202412
 N    8.613343    5.004357   17.406199
 N    9.644542    4.097279   14.236681
 N   11.203238    4.992472   17.984913
 N   10.922042    6.356504   14.636317
 N   -2.221536    6.990852   17.439180
 N   -1.338601    6.356251   14.207565
 N    0.166221    6.986932   17.456444
 N    2.628876    7.059887   17.802486
 N    3.623428    6.354860   14.495118
 N    5.085253    6.987690   17.999083
 N    5.966144    6.358148   14.899907
 N    7.461403    6.957093   18.093390
 N    9.921868    7.085176   17.807640
 N    9.734477    8.409126   14.512639
 N   -3.493269    9.247674   17.940594
 N   -2.500980    8.405207   14.548197
 N   -0.157242    8.428724   14.240546
 N    1.474600    9.220995   17.981821
 N    2.438273    8.408874   14.619826
 N    3.794832    9.233639   17.446911
 N    4.800991    8.403310   14.544073
 N    7.138670    8.437069   14.889859
 N    8.743575    9.275996   18.061954
 N    8.451283   10.516117   14.565975
 N   -4.669518   11.307756   17.804548
 N   -3.688690   10.441897   14.879552
 N   -2.316436   11.313572   17.983109
 N   -1.304875   10.420276   14.851467
 N    0.277838   11.272100   17.843454
 N    1.154276   10.511945   14.552319
 N    2.642891   11.274630   17.832890
 N    3.609849   10.436587   14.204988
 N    4.989112   11.307504   17.472420
 N    5.995272   10.419265   14.236681
 N    7.581415   11.349102   18.071228
 N   -0.021389    0.059047    8.022868
 N    2.338117    0.055760    7.739954
 N    7.304599    0.044127    7.871362
 N    9.621838    0.052599    8.421731
 N   -1.197127    2.123302    7.879865
 N    1.162233    2.105348    8.037040
 N    3.507796    2.132279    7.757990
 N    6.103238    2.093589    8.014623
 N    8.467271    2.096370    8.035494
 N   10.810497    2.126842    8.389524
 N   12.117270    4.214994    8.039617
 N   -0.030441    4.127625    8.421216
 N    2.360090    4.120670    8.387204
 N    4.821651    4.207408    8.036009
 N    7.279925    4.140016    7.742273
 N    9.662499    4.115739    7.762371
 N   -3.671243    6.381033    8.023642
 N   -1.311956    6.377619    7.739696
 N    3.654526    6.365987    7.871878
 N    5.971765    6.374458    8.422762
 N   -4.847200    8.445161    7.880380
 N   -2.487621    8.427333    8.037040
 N   -0.142204    8.454266    7.757990
 N    2.453238    8.415574    8.015139
 N    4.817343    8.418230    8.036009
 N    7.160570    8.448702    8.390297
 N    8.467343   10.536854    8.039874
 N   -3.680222   10.449737    8.420443
 N   -1.289837   10.442781    8.386432
 N    1.171796   10.529393    8.035494
 N    3.630071   10.462001    7.742530
 N    6.012718   10.437598    7.762886
Pd    7.232621    8.571728   19.529089

63
Pd1/mon-C2H4
 H    7.852975    9.776444   21.909128
 H    6.409109   10.598176   21.108824
 H    6.579563    7.607751   21.980757
 H    5.140003    8.426575   21.174013
 C    6.929087    9.662396   21.335567
 C    6.214782    8.443391   21.378082
 C    0.316017    0.013023   17.770021
 C    2.637490    0.046530   17.533228
 C   -2.342789   12.626649   17.750696
 C    0.317623   12.622856   17.875919
 C    9.939754    0.028449   18.047268
 C    4.956627   12.619315   17.831087
 C   -1.026453    2.285398   17.917662
 C    6.291505    2.269719   17.697618
 C   -2.250298    4.260512   17.821295
 C    0.175054    4.271386   18.063499
 C    5.048096    4.232949   17.815111
 C    7.485347    4.260133   17.527302
 C   -3.348802    6.306813   17.729824
 C   -1.027621    6.354480   17.572651
 C    1.284727    6.299859   17.807898
 C    3.934993    6.280513   17.877726
 C    6.250990    6.318192   17.993673
 C    8.597940    6.295686   17.790892
 C   -4.663605    8.603591   17.964815
 C    2.639388    8.596383   17.713850
 C   -5.878106   10.625993   17.949097
 C   -3.451002   10.597418   17.981821
 C    1.422843   10.576555   17.799137
 C    3.852575   10.583889   17.585018
 N    1.441969    0.684165   17.429905
 N    3.838340    0.655463   17.397697
 N    6.296104    0.746753   17.772341
 N    8.749196    0.669625   18.150074
 N   11.139216    0.644843   18.168884
 N   13.589315    0.763064   17.834436
 N    0.136291    2.922654   18.188467
 N    5.112920    2.890665   17.904779
 N    7.447971    2.911021   17.412899
 N   12.395839    2.913171   17.743223
 N   -1.032731    4.963138   17.819235
 N    1.307576    5.003978   18.171204
 N    3.896083    4.937344   17.780069
 N    6.267634    4.945310   17.764610
 N    8.610788    5.007771   17.417280
 N   11.203967    4.973001   17.900656
 N   -2.217959    6.993254   17.456186
 N    0.171185    6.971253   17.452065
 N    2.628657    7.061279   17.796560
 N    5.079486    6.974920   18.079990
 N    7.460090    6.943943   18.163731
 N    9.925883    7.080497   17.823359
 N   -3.488743    9.246409   18.048813
 N    1.463650    9.228076   17.873602
 N    3.808337    9.233006   17.464174
 N    8.742554    9.266387   18.030775
 N   -4.666306   11.297894   17.793983
 N   -2.317677   11.323055   18.080763
 N    0.279298   11.287779   17.711273
 N    2.641578   11.278422   17.810732
 N    4.991010   11.314837   17.484787
 N    7.583678   11.340378   18.050617
Pd    7.252258    8.594360   19.550991

57
Pd1/mon-surf
 C    0.344633    0.063599   17.823614
 C    2.671070    0.077634   17.577805
 C   -2.308698   12.607557   17.771824
 C    0.344049   12.604143   17.872313
 C    9.967639    0.021874   18.044949
 C    4.998528   12.618557   17.875662
 C   -1.023679    2.298295   17.970226
 C    6.308222    2.235454   17.728022
 C   -2.251247    4.268731   17.861492
 C    0.174689    4.282134   18.117609
 C    5.036417    4.186166   17.831087
 C    7.500896    4.230420   17.639385
 C   -3.349021    6.313261   17.757910
 C   -1.029957    6.366113   17.611300
 C    1.281442    6.303020   17.842682
 C    3.909880    6.232466   17.898336
 C    6.230039    6.266984   18.030775
 C    8.587355    6.310733   17.816143
 C   -4.691856    8.608016   17.974091
 C    2.674939    8.567934   17.733433
 C   -5.843212   10.679605   17.993156
 C   -3.431803   10.593246   18.042372
 C    1.450437   10.558348   17.768217
 C    3.881994   10.576176   17.639385
 N    1.475841    0.715775   17.461082
 N    3.876081    0.649268   17.419855
 N    6.324501    0.722856   17.786253
 N    8.779783    0.651797   18.148787
 N   11.168417    0.635486   18.166822
 N   13.612822    0.777984   17.883650
 N    0.136948    2.936183   18.245409
 N    5.113650    2.852227   17.875662
 N    7.475930    2.895217   17.498186
 N   12.395839    2.923286   17.794241
 N   -1.033753    4.974517   17.864325
 N    1.306408    5.013587   18.225054
 N    3.887104    4.896757   17.729052
 N    6.264349    4.899413   17.883135
 N    8.615241    4.996265   17.567755
 N   11.202069    4.983874   17.926422
 N   -2.221609    7.006151   17.494577
 N    0.169798    6.977196   17.486334
 N    2.636760    7.040669   17.817430
 N    5.060652    6.917011   18.145178
 N    7.395703    6.970495   18.038250
 N    9.892741    7.097693   17.847578
 N   -3.519038    9.245272   18.133583
 N    1.502997    9.209742   17.818975
 N    3.872066    9.221249   17.557962
 N    8.723281    9.319239   17.949354
 N   -4.636303   11.328872   17.876179
 N   -2.289499   11.297262   18.104727
 N    0.310542   11.265778   17.694267
 N    2.674355   11.266664   17.801197
 N    5.037365   11.283100   17.576775
 N    7.624120   11.384126   18.119154
Pd    6.613582    8.976335   17.865099

225
Pd1/mpg-surf
 C   -7.162833   12.611477   11.236962
 C    2.470685    0.012012   11.095506
 C   -2.518865   12.604395   11.313231
 C    0.136875   12.609200   11.396199
 C    9.769809    0.012770   11.540748
 C    4.780843   12.607177   11.325600
 C   -1.186688    2.260742   11.406248
 C    6.113385    2.256064   11.222018
 C   -2.401408    4.246099   11.329980
 C    0.022995    4.257857   11.529154
 C    4.897716    4.241041   11.300863
 C    7.324090    4.251915   11.093702
 C   -3.512176    6.290628   11.234386
 C   -1.179534    6.336653   11.094990
 C    1.131865    6.284939   11.303183
 C    3.786437    6.286709   11.370175
 C    6.119736    6.335388   11.487154
 C    8.431646    6.282537   11.297514
 C   -4.838075    8.581842   11.409339
 C    2.462948    8.580578   11.217896
 C   -6.052430   10.567072   11.332556
 C   -3.628757   10.578073   11.540491
 C    1.248081   10.565176   11.308078
 C    3.672120   10.578325   11.106070
 C    0.320470    0.037426   17.858400
 C   -0.115413    1.366940   14.555926
 C    2.650338    0.064737   17.634747
 C    2.299135    1.388435   14.310373
 C   -2.332861   12.632213   17.820780
 C    0.326602   12.615396   17.948839
 C    7.170352    1.369089   14.577312
 C    9.950557    0.036035   18.046494
 C    9.587601    1.379331   14.813848
 C    4.966264   12.633224   17.859688
 C   -1.015868    2.301961   17.990582
 C   -1.233554    3.406286   14.687592
 C    1.097628    3.455344   14.809467
 C    3.401216    3.402998   14.554638
 C    6.293111    2.260110   17.813824
 C    6.055058    3.406791   14.470383
 C    8.390402    3.456988   14.350826
 C   10.697931    3.408688   14.603336
 C   -2.228836    4.285295   17.964558
 C   -2.564709    5.723547   14.530161
 C    0.197392    4.286306   18.055511
 C    5.064011    4.232949   17.933123
 C    4.698718    5.692822   14.584270
 C    7.506225    4.246478   17.688341
 C   -3.324858    6.324767   17.827995
 C   -3.767092    7.713075   14.663115
 C   -1.006524    6.370539   17.624441
 C   -1.355829    7.713961   14.336139
 C    1.304218    6.310606   17.806866
 C    3.943533    6.282410   17.896276
 C    3.489400    7.682477   14.555669
 C    6.265736    6.324262   17.943428
 C    5.903875    7.669454   14.609777
 C    8.625681    6.293663   17.822327
 C   -4.667109    8.617751   18.030775
 C   -4.865450    9.778594   14.689138
 C   -2.540108    9.799836   14.793492
 C   -0.239586    9.734593   14.568809
 C    2.660120    8.601693   17.762291
 C    2.404766    9.734341   14.511094
 C    4.730838    9.795790   14.421684
 C    7.048515    9.727639   14.710010
 C   -5.866061   10.662028   18.069683
 C   -6.183538   12.033267   14.454664
 C   -3.447206   10.613349   18.082310
 C    1.440728   10.574659   17.892925
 C    1.078648   12.027957   14.682439
 C    3.864766   10.599189   17.631914
 C   -0.044165    1.392480    7.990660
 C    2.381917    1.393239    7.853325
 C    7.264303    1.377308    7.979323
 C    9.681479    1.392733    8.301918
 C   -1.147195    3.434482    8.119750
 C    1.178950    3.479115    8.297795
 C    3.488451    3.424620    8.066929
 C    6.153316    3.421964    7.935262
 C    8.478438    3.477977    7.855903
 C   10.790349    3.420573    8.076720
 C   -2.479226    5.729995    7.944539
 C    4.830994    5.722914    8.106352
 C   -3.694019    7.714466    7.991949
 C   -1.268010    7.715351    7.854357
 C    3.614084    7.699925    7.979839
 C    6.032063    7.714719    8.293930
 C   -4.797195    9.756721    8.120008
 C   -2.471342    9.801101    8.299599
 C   -0.161549    9.746605    8.070021
 C    2.503170    9.744708    7.939385
 C    4.828001    9.801228    7.858479
 C    7.140496    9.743065    8.074658
 C   -6.129153   12.052107    7.943250
 C    1.180629   12.044774    8.112793
 N    1.275310    0.655969   10.978526
 N    3.661534    0.634474   10.988317
 N    6.117911    0.731960   11.308335
 N    8.574653    0.656349   11.649482
 N   10.960001    0.638394   11.643813
 N   13.417911    0.736258   11.320704
 N   -0.015330    2.900780   11.638402
 N    4.936771    2.892814   11.367341
 N    7.284379    2.894458   10.983937
 N   12.235603    2.898378   11.268398
 N   -1.185520    4.947586   11.319673
 N    1.158583    4.977552   11.625262
 N    3.749134    4.946321   11.237994
 N    6.115064    4.942022   11.298802
 N    8.462525    4.967943   11.001974
 N   11.051690    4.955298   11.399806
 N   -2.374690    6.980484   10.978784
 N    0.010220    6.959748   10.985226
 N    2.467108    7.055083   11.293649
 N    4.926260    6.982127   11.584551
 N    7.307082    6.963920   11.575790
 N    9.768275    7.056348   11.314004
 N   -3.668250    9.220995   11.654635
 N    1.285311    9.217329   11.360641
 N    3.632699    9.223145   10.984968
 N    8.586115    9.220237   11.268140
 N   -4.836031   11.267675   11.321477
 N   -2.493242   11.298147   11.640464
 N    0.100813   11.273492   11.236705
 N    2.464554   11.266916   11.323795
 N    4.808146   11.298526   11.008415
 N    7.400229   11.276273   11.403671
 N   14.532330    0.022886   14.607458
 N    1.451751    0.688717   17.484529
 N    2.273220    0.037679   14.186438
 N    3.848487    0.666717   17.484529
 N    6.297929    0.743845   17.860460
 N    7.204370    0.023012   14.519854
 N    8.758759    0.676073   18.149817
 N    9.541392    0.024782   14.950409
 N   11.140311    0.664694   18.138737
 N   13.597711    0.780892   17.901430
 N   13.328778    2.073611   14.507228
 N    0.165199    2.934792   18.156258
 N    1.092956    2.073864   14.555410
 N    3.429905    2.108382   14.203700
 N    5.122775    2.887504   18.035156
 N    6.019289    2.073106   14.651005
 N    7.457096    2.903056   17.544823
 N    8.385802    2.068301   14.566491
 N   10.722971    2.100669   14.921808
 N   12.399050    2.940482   17.931576
 N   12.037481    4.181235   14.613644
 N   -1.014408    4.984759   17.886999
 N   -0.101178    4.096647   14.954789
 N    1.333199    5.007392   18.125854
 N    2.287090    4.073129   14.914595
 N    3.914771    4.932793   17.866644
 N    4.721859    4.166062   14.543817
 N    6.288585    4.935575   17.890348
 N    7.192617    4.094497   14.220963
 N    8.653420    4.966046   17.653814
 N    9.580155    4.089693   14.280999
 N   11.231270    5.008403   18.071745
 N   10.871598    6.359918   14.766953
 N   -2.205695    7.007415   17.509523
 N   -1.409995    6.351446   14.218903
 N    0.183376    6.991863   17.492775
 N    2.648294    7.063681   17.821812
 N    3.511665    6.328687   14.501302
 N    5.095181    6.984403   18.003979
 N    5.875989    6.313008   14.715678
 N    7.455783    6.989334   17.907354
 N    9.930555    7.090866   17.906582
 N    9.690166    8.424678   14.649199
 N   -3.497211    9.254249   18.165276
 N   -2.554635    8.407862   14.575766
 N   -0.221044    8.427460   14.229209
 N    1.490003    9.226937   17.975121
 N    2.350454    8.390286   14.676770
 N    3.821112    9.246284   17.499474
 N    4.702879    8.376505   14.500271
 N    7.088811    8.340090   14.534540
 N    8.741751    9.295848   18.020727
 N    8.441502   10.534072   14.548197
 N   -4.654553   11.326848   17.953220
 N   -3.720299   10.464024   14.901969
 N   -2.307311   11.321033   18.129461
 N   -1.350135   10.413196   14.899907
 N    0.288496   11.275135   17.844999
 N    1.078940   10.504359   14.585300
 N    2.654353   11.284112   17.856853
 N    3.517651   10.433679   14.293625
 N    5.008165   11.318251   17.559252
 N    5.882048   10.432035   14.511867
 N    7.596745   11.372367   18.176613
 N   -0.011753    0.044886    8.034463
 N    2.347169    0.040840    7.746395
 N    7.314965    0.029460    7.874454
 N    9.630379    0.037553    8.434099
 N   -1.187053    2.109141    7.890945
 N    1.172307    2.090934    8.047605
 N    3.517286    2.117106    7.762113
 N    6.113166    2.078922    8.018745
 N    8.477053    2.081450    8.046831
 N   10.820133    2.111670    8.403695
 N   12.127052    4.200074    8.051469
 N   -0.019564    4.113842    8.430492
 N    2.370894    4.106003    8.392873
 N    4.831432    4.192235    8.038843
 N    7.290802    4.124716    7.747684
 N    9.673522    4.099175    7.768812
 N   -3.661826    6.366745    8.036782
 N   -1.303196    6.362952    7.746653
 N    3.664162    6.351825    7.874712
 N    5.982423    6.359032    8.420701
 N   -4.836688    8.431252    7.891717
 N   -2.477620    8.412792    8.048892
 N   -0.132641    8.439219    7.763916
 N    2.463166    8.401413    8.022096
 N    4.827198    8.403941    8.045800
 N    7.171082    8.432770    8.394419
 N    8.477125   10.522439    8.050439
 N   -3.669637   10.435701    8.432038
 N   -1.279325   10.427862    8.395707
 N    1.181432   10.514473    8.043482
 N    3.640291   10.448092    7.752064
 N    6.022792   10.422931    7.772419
Pd    7.216635    8.711948   16.578070
