# Supplementary material for: Dynamic evolution of the active center driven by hemilabile coordination in Cu/CeO2 single-atom catalyst
Source: Nat Commun. 2023 May 2;14:2512. doi: 10.1038/s41467-023-38307-w (PMC10154346; doi:10.1038/s41467-023-38307-w)
Supplement: Supplementary file 6 — Source Code [file 41467_2023_38307_MOESM6_ESM.txt]

# This is a KMC simulation program for modeling CO oxidation on substituted Cu1/CeO2(111) surface
# The code is suitable for Python

import random
import math

t=0.0
tHD=0.0
step=0
stepMax=100000000000000


RT=0.033877

PCO=0.01
PO2=0.2
CO2gas=0

kadO2=3.457E8*0.1
kadCO=3.696E8
kadCO2=2.949E8

kdesO2=4.695E17*0.1
kdesCO=6.183E17
kdesCO2=4.786E18

A=8.192E12


OVac=1
COO=0
BCO2Vac=0
LCO2Vac=0
VacVac=0
O2Vac=0
COVac=0
O2CO=0
OCOO=0
CO2O=0


while step<stepMax:
    if step%100000==0:
     #print(step,t, tHD, OVac, COO, BCO2Vac, LCO2Vac, VacVac, O2Vac, COVac,O2CO, OCOO,CO2O, CO2gas)
     print(t, CO2gas)

    R1f=kadCO*PCO*OVac
    R1b=kdesCO*math.exp(-0.43/RT)*COO
    R2f=A*math.exp(-0.1/RT)*COO
    R2b=A*math.exp(-1.63/RT)*BCO2Vac
    R3f=A*BCO2Vac
    R3b=A*math.exp(-0.37/RT)*LCO2Vac
    R4f=kdesCO2*math.exp(-0.65/RT)*LCO2Vac
    
#########################    
#    Ratevb=kvb*v
    R5f=kadO2*PO2*VacVac
    R5b=kdesO2*math.exp(-1.34/RT)*O2Vac
    R6f=kadCO*PCO*O2Vac
    R6b=kdesCO*math.exp(-0.46/RT)*O2CO

    bR5f=kadCO*PCO*VacVac
    bR5b=kdesCO*math.exp(-0.46/RT)*COVac
    bR6f=kadO2*PO2*COVac
    bR6b=kdesO2*math.exp(-1.34/RT)*O2CO

##########################
    R7f=A*O2CO
    R7b=A*math.exp(-0.61/RT)*OCOO
    R8f=A*math.exp(-0.58/RT)*OCOO
    R9f=kdesCO2*math.exp(-0.56/RT)*CO2O


    Bar1=R1f
    Bar2=Bar1+R1b
    Bar3=Bar2+R2f
    Bar4=Bar3+R2b
    Bar5=Bar4+R3f
    Bar6=Bar5+R3b
    Bar7=Bar6+R4f

    Bar8=Bar7+R5f
    Bar9=Bar8+R5b
    Bar10=Bar9+R6f
    Bar11=Bar10+R6b
    Bar12=Bar11+bR5f
    Bar13=Bar12+bR5b
    Bar14=Bar13+bR6f
    Bar15=Bar14+bR6b

    Bar16=Bar15+R7f
    Bar17=Bar16+R7b
    Bar18=Bar17+R8f
    Bar19=Bar18+R9f

    r1=random.random()
    r2=random.random()

    dt=-math.log(r1)/Bar19
    t=t+dt
    R2=r2*Bar19

    if R2<=Bar1:
        OVac=OVac-1
        COO=COO+1
        dtHD=0
    elif R2<=Bar2:
        OVac=OVac+1
        COO=COO-1
        dtHD=0
    elif R2<=Bar3:
        COO=COO-1
        BCO2Vac=BCO2Vac+1
        dtHD=0
    elif R2<=Bar4:
        COO=COO+1
        BCO2Vac=BCO2Vac-1
        dtHD=dt
    elif R2<=Bar5:
        BCO2Vac=BCO2Vac-1
        LCO2Vac=LCO2Vac+1
        dtHD=dt
    elif R2<=Bar6:
        BCO2Vac=BCO2Vac+1
        LCO2Vac=LCO2Vac-1
        dtHD=0
    elif R2<=Bar7:
        LCO2Vac=LCO2Vac-1
        VacVac=VacVac+1
        dtHD=0
        CO2gas=CO2gas+1
    elif R2<=Bar8:
        VacVac=VacVac-1
        O2Vac=O2Vac+1
        dtHD=0
    elif R2<=Bar9:
        VacVac=VacVac+1
        O2Vac=O2Vac-1
        dtHD=0
    elif R2<=Bar10:
        O2Vac=O2Vac-1
        O2CO=O2CO+1
        dtHD=0
    elif R2<=Bar11:
        O2Vac=O2Vac+1
        O2CO=O2CO-1
        dtHD=0
    elif R2<=Bar12:
        VacVac=VacVac-1
        COVac=COVac+1
        dtHD=0
    elif R2<=Bar13:
        VacVac=VacVac+1
        COVac=COVac-1
        dtHD=0
    elif R2<=Bar14:
        COVac=COVac-1
        O2CO=O2CO+1
        dtHD=0
    elif R2<=Bar15:
        COVac=COVac+1
        O2CO=O2CO-1
        dtHD=0
    elif R2<=Bar16:
        O2CO=O2CO-1
        OCOO=OCOO+1
        dtHD=0
    elif R2<=Bar17:
        O2CO=O2CO+1
        OCOO=OCOO-1
        dtHD=dt
    elif R2<=Bar18:
        OCOO=OCOO-1
        CO2O=CO2O+1
        dtHD=0
    elif R2<=Bar19:
        CO2O=CO2O-1
        OVac=OVac+1
        dtHD=0
        CO2gas=CO2gas+1

    tHD=tHD+dtHD

    step=step+1
        
        
        
        


    


    
