# Supplementary material for: Dynamic evolution of the active center driven by hemilabile coordination in Cu/CeO2 single-atom catalyst
Source: Nat Commun. 2023 May 2;14:2512. doi: 10.1038/s41467-023-38307-w (PMC10154346; doi:10.1038/s41467-023-38307-w)
Supplement: Supplementary file 7 — Source Data [file 41467_2023_38307_MOESM7_ESM.xlsx]

## Sheet: Fig.4-Cu2O-DOS
Fig.4-Cu2O-DOS
Energy(X)	up(Y)	down(Y)
-12.8	0	0
-12.78	0	0
-12.76	0	0
-12.74	0	0
-12.72	0	0
-12.7	0	0
-12.68	0	0
-12.66	0	0
-12.64	0	0
-12.62	0	0
-12.6	0	0
-12.58	0	0
-12.56	0	0
-12.54	0	0
-12.52	0	0
-12.5	0	0
-12.48	0	0
-12.46	0	0
-12.44	0	0
-12.42	0	0
-12.4	0	0
-12.38	0	0
-12.36	0	0
-12.34	0	0
-12.32	0	0
-12.3	0	0
-12.28	0	0
-12.26	0	0
-12.24	0	0
-12.22	0	0
-12.2	0	0
-12.18	0	0
-12.16	0	0
-12.14	0	0
-12.12	0	0
-12.1	0	0
-12.08	0	0
-12.06	0	0
-12.04	0	0
-12.02	0	0
-12	0	0
-11.98	0	0
-11.96	0	0
-11.94	0	0
-11.92	0	0
-11.9	0	0
-11.88	0	0
-11.86	0	0
-11.84	0	0
-11.82	0	0
-11.8	0	0
-11.78	0	0
-11.76	0	0
-11.74	0	0
-11.72	0	0
-11.7	0	0
-11.68	0	0
-11.66	0	0
-11.64	0	0
-11.62	0	0
-11.6	0	0
-11.58	0	0
-11.56	0	0
-11.54	0	0
-11.52	0	0
-11.5	0	0
-11.48	0	0
-11.46	0	0
-11.44	0	0
-11.42	0	0
-11.4	0	0
-11.38	0	0
-11.36	0	0
-11.34	0	0
-11.32	0	0
-11.3	0	0
-11.28	0	0
-11.26	0	0
-11.24	0	0
-11.22	0	0
-11.2	0	0
-11.18	0	0
-11.16	0	0
-11.14	0	0
-11.12	0	0
-11.1	0	0
-11.08	0	0
-11.06	0	0
-11.04	0	0
-11.02	0	0
-11	0	0
-10.98	0	0
-10.96	0	0
-10.94	0	0
-10.92	0	0
-10.9	0	0
-10.88	0	0
-10.86	0	0
-10.84	0	0
-10.82	0	0
-10.8	0	0
-10.78	0	0
-10.76	0	0
-10.74	0	0
-10.72	0	0
-10.7	0	0
-10.68	0	0
-10.66	0	0
-10.64	0	0
-10.62	0	0
-10.6	0	0
-10.58	0	0
-10.56	0	0
-10.54	0	0
-10.52	0	0
-10.5	0	0
-10.48	0	0
-10.46	0	0
-10.44	0	0
-10.42	0	0
-10.4	0	0
-10.38	0	0
-10.36	0	0
-10.34	0	0
-10.32	0	0
-10.3	0	0
-10.28	0	0
-10.26	0	0
-10.24	0	0
-10.22	0	0
-10.2	0	0
-10.18	0	0
-10.16	0	0
-10.14	0	0
-10.12	0	0
-10.1	0	0
-10.08	0	0
-10.06	0	0
-10.04	0	0
-10.02	0	0
-10	0	0
-9.98	0	0
-9.96	0	0
-9.94	0	0
-9.92	0	0
-9.9	0	0
-9.88	0	0
-9.86	0	0
-9.84	0	0
-9.82	0	0
-9.8	0	0
-9.78	0	0
-9.76	0	0
-9.74	0	0
-9.72	0	0
-9.7	0	0
-9.68	0	0
-9.66	0	0
-9.64	0	0
-9.62	0	0
-9.6	0	0
-9.58	0	0
-9.56	0	0
-9.54	0	0
-9.52	0	0
-9.5	0	0
-9.48	0	0
-9.46	0	0
-9.44	0	0
-9.42	0	0
-9.4	0	0
-9.38	0	0
-9.36	0	0
-9.34	0	0
-9.32	0	0
-9.3	0	0
-9.28	0	0
-9.26	0	0
-9.24	0	0
-9.22	0	0
-9.2	0	0
-9.18	0	0
-9.16	0	0
-9.14	0	0
-9.12	0	0
-9.1	0	0
-9.08	0	0
-9.06	0	0
-9.04	0	0
-9.02	0	0
-9	0	0
-8.98	0	0
-8.96	0	0
-8.94	0	0
-8.92	0	0
-8.9	0	0
-8.88	0	0
-8.86	0	0
-8.84	0	0
-8.82	0	0
-8.8	0	0
-8.78	0	0
-8.76	0	0
-8.74	0	0
-8.72	0	0
-8.7	0	0
-8.68	0	0
-8.66	0	0
-8.64	0	0
-8.62	0	0
-8.6	0	0
-8.58	0	0
-8.56	0	0
-8.54	0	0
-8.52	0	0
-8.5	0	0
-8.48	0	0
-8.46	0	0
-8.44	0	0
-8.42	0	0
-8.4	0	0
-8.38	0	0
-8.36	0	0
-8.34	0	0
-8.32	0	0
-8.3	0	0
-8.28	0	0
-8.26	0	0
-8.24	0	0
-8.22	0	0
-8.2	0	0
-8.18	0	0
-8.16	0	0
-8.14	0	0
-8.12	0	0
-8.1	0	0
-8.08	0	0
-8.06	0	0
-8.04	0	0
-8.02	0	0
-8	0	0
-7.98	0	0
-7.96	0	0
-7.94	0	0
-7.92	0	0
-7.9	0	0
-7.88	0	0
-7.86	0	0
-7.84	0	0
-7.82	0	0
-7.8	0	0
-7.78	0	0
-7.76	0	0
-7.74	0	0
-7.72	0	0
-7.7	0	0
-7.68	0	0
-7.66	0	0
-7.64	0	0
-7.62	0	0
-7.6	0	0
-7.58	0	0
-7.56	0	0
-7.54	0	0
-7.52	0	0
-7.5	0	0
-7.48	0	0
-7.46	0	0
-7.44	0	0
-7.42	0	0
-7.4	0	0
-7.38	0	0
-7.36	0	0
-7.34	0	0
-7.32	0	0
-7.3	1e-07	-1e-07
-7.28	1.89e-06	-1.89e-06
-7.26	2.495e-05	-2.495e-05
-7.24	0.00024042	-0.00024042
-7.22	0.0017	-0.0017
-7.2	0.0088	-0.0088
-7.18	0.03367	-0.03367
-7.16	0.09618	-0.09618
-7.14	0.20921	-0.20921
-7.12	0.35888	-0.35888
-7.1	0.5078	-0.5078
-7.08	0.6145	-0.6145
-7.06	0.63941	-0.63941
-7.04	0.57391	-0.57391
-7.02	0.48271	-0.48271
-7	0.46684	-0.46684
-6.98	0.56428	-0.56428
-6.96	0.72011	-0.72011
-6.94	0.83042	-0.83042
-6.92	0.80956	-0.80956
-6.9	0.65933	-0.65933
-6.88	0.4676	-0.4676
-6.86	0.31804	-0.31804
-6.84	0.2295	-0.2295
-6.82	0.17675	-0.17675
-6.8	0.13502	-0.13502
-6.78	0.10677	-0.10677
-6.76	0.11529	-0.11529
-6.74	0.16796	-0.16796
-6.72	0.22803	-0.22803
-6.7	0.23947	-0.23947
-6.68	0.18618	-0.18618
-6.66	0.10621	-0.10621
-6.64	0.04437	-0.04437
-6.62	0.01357	-0.01357
-6.6	0.00304	-0.00304
-6.58	0.00049787	-0.00049787
-6.56	6.682e-05	-6.682e-05
-6.54	8.868e-05	-8.868e-05
-6.52	0.0006997	-0.0006997
-6.5	0.00428	-0.00428
-6.48	0.0192	-0.0192
-6.46	0.06294	-0.06294
-6.44	0.15108	-0.15108
-6.42	0.26555	-0.26555
-6.4	0.34189	-0.34189
-6.38	0.32389	-0.32389
-6.36	0.23218	-0.23218
-6.34	0.1493	-0.1493
-6.32	0.14188	-0.14188
-6.3	0.21018	-0.21018
-6.28	0.29093	-0.29093
-6.26	0.30715	-0.30715
-6.24	0.23882	-0.23882
-6.22	0.13609	-0.13609
-6.2	0.05684	-0.05684
-6.18	0.01783	-0.01783
-6.16	0.00667	-0.00667
-6.14	0.01223	-0.01223
-6.12	0.03531	-0.03531
-6.1	0.07841	-0.07841
-6.08	0.12772	-0.12772
-6.06	0.15236	-0.15236
-6.04	0.1331	-0.1331
-6.02	0.08513	-0.08513
-6	0.03987	-0.03987
-5.98	0.01367	-0.01367
-5.96	0.00343	-0.00343
-5.94	0.00062969	-0.00062969
-5.92	8.463e-05	-8.463e-05
-5.9	9.84e-06	-9.84e-06
-5.88	2.142e-05	-2.142e-05
-5.86	0.00020699	-0.00020699
-5.84	0.0015	-0.0015
-5.82	0.00799	-0.00799
-5.8	0.03105	-0.03105
-5.78	0.08833	-0.08833
-5.76	0.18397	-0.18397
-5.74	0.28051	-0.28051
-5.72	0.31323	-0.31323
-5.7	0.25616	-0.25616
-5.68	0.15361	-0.15361
-5.66	0.06894	-0.06894
-5.64	0.03055	-0.03055
-5.62	0.03998	-0.03998
-5.6	0.10122	-0.10122
-5.58	0.21537	-0.21537
-5.56	0.35198	-0.35198
-5.54	0.45482	-0.45482
-5.52	0.4875	-0.4875
-5.5	0.44854	-0.44854
-5.48	0.3516	-0.3516
-5.46	0.22497	-0.22497
-5.44	0.11242	-0.11242
-5.42	0.0442	-0.0442
-5.4	0.02064	-0.02064
-5.38	0.03149	-0.03149
-5.36	0.07157	-0.07157
-5.34	0.13096	-0.13096
-5.32	0.18283	-0.18283
-5.3	0.19701	-0.19701
-5.28	0.16706	-0.16706
-5.26	0.11387	-0.11387
-5.24	0.0636	-0.0636
-5.22	0.02959	-0.02959
-5.2	0.01157	-0.01157
-5.18	0.0038	-0.0038
-5.16	0.00103	-0.00103
-5.14	0.00022445	-0.00022445
-5.12	3.803e-05	-3.803e-05
-5.1	4.9e-06	-4.9e-06
-5.08	4.7e-07	-4.7e-07
-5.06	3e-08	-3e-08
-5.04	0	0
-5.02	0	0
-5	0	0
-4.98	0	0
-4.96	0	0
-4.94	0	0
-4.92	0	0
-4.9	4e-08	-4e-08
-4.88	8e-07	-8e-07
-4.86	9.66e-06	-9.66e-06
-4.84	8.682e-05	-8.682e-05
-4.82	0.00057052	-0.00057052
-4.8	0.00274	-0.00274
-4.78	0.00964	-0.00964
-4.76	0.02484	-0.02484
-4.74	0.0468	-0.0468
-4.72	0.06456	-0.06456
-4.7	0.06525	-0.06525
-4.68	0.04828	-0.04828
-4.66	0.02616	-0.02616
-4.64	0.01038	-0.01038
-4.62	0.00301	-0.00301
-4.6	0.00064026	-0.00064026
-4.58	9.951e-05	-9.951e-05
-4.56	1.131e-05	-1.131e-05
-4.54	9.4e-07	-9.4e-07
-4.52	6e-08	-6e-08
-4.5	0	0
-4.48	0	0
-4.46	1e-08	-1e-08
-4.44	2.6e-07	-2.6e-07
-4.42	3.94e-06	-3.94e-06
-4.4	4.282e-05	-4.282e-05
-4.38	0.00033967	-0.00033967
-4.36	0.00197	-0.00197
-4.34	0.00836	-0.00836
-4.32	0.02598	-0.02598
-4.3	0.05907	-0.05907
-4.28	0.09833	-0.09833
-4.26	0.11987	-0.11987
-4.24	0.107	-0.107
-4.22	0.06995	-0.06995
-4.2	0.03347	-0.03347
-4.18	0.01173	-0.01173
-4.16	0.00301	-0.00301
-4.14	0.00056415	-0.00056415
-4.12	7.741e-05	-7.741e-05
-4.1	7.77e-06	-7.77e-06
-4.08	5.6e-07	-5.6e-07
-4.06	3e-08	-3e-08
-4.04	0	0
-4.02	0	0
-4	0	0
-3.98	4e-08	-4e-08
-3.96	9.5e-07	-9.5e-07
-3.94	1.456e-05	-1.456e-05
-3.92	0.00016513	-0.00016513
-3.9	0.00137	-0.00137
-3.88	0.00829	-0.00829
-3.86	0.03677	-0.03677
-3.84	0.1193	-0.1193
-3.82	0.28327	-0.28327
-3.8	0.49316	-0.49316
-3.78	0.6311	-0.6311
-3.76	0.60325	-0.60325
-3.74	0.46207	-0.46207
-3.72	0.36142	-0.36142
-3.7	0.40348	-0.40348
-3.68	0.57955	-0.57955
-3.66	0.83028	-0.83028
-3.64	1.10411	-1.10411
-3.62	1.35659	-1.35659
-3.6	1.51181	-1.51181
-3.58	1.47316	-1.47316
-3.56	1.25423	-1.25423
-3.54	1.05698	-1.05698
-3.52	1.09502	-1.09502
-3.5	1.35159	-1.35159
-3.48	1.62157	-1.62157
-3.46	1.76068	-1.76068
-3.44	1.78988	-1.78988
-3.42	1.78802	-1.78802
-3.4	1.78013	-1.78013
-3.38	1.7209	-1.7209
-3.36	1.55899	-1.55899
-3.34	1.33765	-1.33765
-3.32	1.195	-1.195
-3.3	1.23	-1.23
-3.28	1.4218	-1.4218
-3.26	1.6636	-1.6636
-3.24	1.8011	-1.8011
-3.22	1.7385	-1.7385
-3.2	1.5845	-1.5845
-3.18	1.5687	-1.5687
-3.16	1.7813	-1.7813
-3.14	2.1062	-2.1062
-3.12	2.4515	-2.4515
-3.1	2.9201	-2.9201
-3.08	3.587	-3.587
-3.06	4.2384	-4.2384
-3.04	4.6425	-4.6425
-3.02	4.908	-4.908
-3	5.2214	-5.2214
-2.98	5.3558	-5.3558
-2.96	4.8953	-4.8953
-2.94	3.8847	-3.8847
-2.92	3.0097	-3.0097
-2.9	2.958	-2.958
-2.88	3.6403	-3.6403
-2.86	4.1693	-4.1693
-2.84	3.8229	-3.8229
-2.82	2.8846	-2.8846
-2.8	2.29	-2.29
-2.78	2.57573	-2.57573
-2.76	3.44879	-3.44879
-2.74	4.2703	-4.2703
-2.72	4.6811	-4.6811
-2.7	4.6463	-4.6463
-2.68	4.1976	-4.1976
-2.66	3.5414	-3.5414
-2.64	3.1868	-3.1868
-2.62	3.5097	-3.5097
-2.6	4.2136	-4.2136
-2.58	4.5446	-4.5446
-2.56	4.1207	-4.1207
-2.54	3.2546	-3.2546
-2.52	2.4675	-2.4675
-2.5	1.9805	-1.9805
-2.48	1.7248	-1.7248
-2.46	1.5552	-1.5552
-2.44	1.3798	-1.3798
-2.42	1.18216	-1.18216
-2.4	0.97543	-0.97543
-2.38	0.75798	-0.75798
-2.36	0.52545	-0.52545
-2.34	0.30473	-0.30473
-2.32	0.14057	-0.14057
-2.3	0.05176	-0.05176
-2.28	0.0236	-0.0236
-2.26	0.03851	-0.03851
-2.24	0.0907	-0.0907
-2.22	0.16727	-0.16727
-2.2	0.23219	-0.23219
-2.18	0.26119	-0.26119
-2.16	0.29785	-0.29785
-2.14	0.42813	-0.42813
-2.12	0.65748	-0.65748
-2.1	0.84244	-0.84244
-2.08	0.82844	-0.82844
-2.06	0.65876	-0.65876
-2.04	0.57005	-0.57005
-2.02	0.75901	-0.75901
-2	1.16064	-1.16064
-1.98	1.45919	-1.45919
-1.96	1.392	-1.392
-1.94	1.05576	-1.05576
-1.92	0.79304	-0.79304
-1.9	0.7969	-0.7969
-1.88	0.9274	-0.9274
-1.86	0.91966	-0.91966
-1.84	0.69052	-0.69052
-1.82	0.38228	-0.38228
-1.8	0.15516	-0.15516
-1.78	0.04658	-0.04658
-1.76	0.01365	-0.01365
-1.74	0.02141	-0.02141
-1.72	0.08026	-0.08026
-1.7	0.23864	-0.23864
-1.68	0.52305	-0.52305
-1.66	0.8427	-0.8427
-1.64	0.99796	-0.99796
-1.62	0.87559	-0.87559
-1.6	0.59859	-0.59859
-1.58	0.40232	-0.40232
-1.56	0.40171	-0.40171
-1.54	0.51455	-0.51455
-1.52	0.56917	-0.56917
-1.5	0.47525	-0.47525
-1.48	0.29202	-0.29202
-1.46	0.13147	-0.13147
-1.44	0.04349	-0.04349
-1.42	0.01165	-0.01165
-1.4	0.00796	-0.00796
-1.38	0.02299	-0.02299
-1.36	0.06194	-0.06194
-1.34	0.12332	-0.12332
-1.32	0.17996	-0.17996
-1.3	0.19225	-0.19225
-1.28	0.15042	-0.15042
-1.26	0.08614	-0.08614
-1.24	0.03613	-0.03613
-1.22	0.01109	-0.01109
-1.2	0.0025	-0.0025
-1.18	0.00047211	-0.00047211
-1.16	0.00058654	-0.00058654
-1.14	0.00337	-0.00337
-1.12	0.01544	-0.01544
-1.1	0.05178	-0.05178
-1.08	0.12713	-0.12713
-1.06	0.22852	-0.22852
-1.04	0.30086	-0.30086
-1.02	0.29135	-0.29135
-1	0.21234	-0.21234
-0.98	0.13826	-0.13826
-0.96	0.14046	-0.14046
-0.94	0.2383	-0.2383
-0.92	0.37881	-0.37881
-0.9	0.45889	-0.45889
-0.88	0.41542	-0.41542
-0.86	0.29689	-0.29689
-0.84	0.20489	-0.20489
-0.82	0.18268	-0.18268
-0.8	0.19282	-0.19282
-0.78	0.19422	-0.19422
-0.76	0.21486	-0.21486
-0.74	0.34236	-0.34236
-0.72	0.6412	-0.6412
-0.7	1.06011	-1.06011
-0.68	1.40845	-1.40845
-0.66	1.46435	-1.46435
-0.64	1.17665	-1.17665
-0.62	0.73671	-0.73671
-0.6	0.40083	-0.40083
-0.58	0.27484	-0.27484
-0.56	0.29445	-0.29445
-0.54	0.36266	-0.36266
-0.52	0.47569	-0.47569
-0.5	0.69758	-0.69758
-0.48	0.9906	-0.9906
-0.46	1.14965	-1.14965
-0.44	1.00965	-1.00965
-0.42	0.65516	-0.65516
-0.4	0.3121	-0.3121
-0.38	0.10895	-0.10895
-0.36	0.02793	-0.02793
-0.34	0.00597	-0.00597
-0.32	0.00483	-0.00483
-0.3	0.01624	-0.01624
-0.28	0.04651	-0.04651
-0.26	0.09789	-0.09789
-0.24	0.15088	-0.15088
-0.22	0.17033	-0.17033
-0.2	0.14079	-0.14079
-0.18	0.08522	-0.08522
-0.16	0.03777	-0.03777
-0.14	0.01225	-0.01225
-0.12	0.00291	-0.00291
-0.1	0.00050515	-0.00050515
-0.08	6.416e-05	-6.416e-05
-0.06	5.96e-06	-5.96e-06
-0.04	4.1e-07	-4.1e-07
-0.02	1e-08	-1e-08
0	0	0
0.02	0	0
0.04	0	0
0.06	0	0
0.08	0	0
0.1	0	0
0.12	0	0
0.14	0	0
0.16	0	0
0.18	0	0
0.2	0	0
0.22	0	0
0.24	0	0
0.26	0	0
0.28	0	0
0.3	0	0
0.32	0	0
0.34	0	0
0.36	0	0
0.38	0	0
0.4	0	0
0.42	0	0
0.44	0	0
0.46	0	0
0.48	0	0
0.5	0	0
0.52	0	0
0.54	0	0
0.56	0	0
0.58	0	0
0.6	0	0
0.62	0	0
0.64	0	0
0.66	0	0
0.68	0	0
0.7	0	0
0.72	0	0
0.74	0	0
0.76	0	0
0.78	0	0
0.8	0	0
0.82	0	0
0.84	0	0
0.86	0	0
0.88	0	0
0.9	0	0
0.92	0	0
0.94	3e-08	-3e-08
0.96	5.5e-07	-5.5e-07
0.98	7.84e-06	-7.84e-06
1	8.068e-05	-8.068e-05
1.02	0.00060719	-0.00060719
1.04	0.00334	-0.00334
1.06	0.01347	-0.01347
1.08	0.0397	-0.0397
1.1	0.08567	-0.08567
1.12	0.13534	-0.13534
1.14	0.1566	-0.1566
1.16	0.13268	-0.13268
1.18	0.08232	-0.08232
1.2	0.0374	-0.0374
1.22	0.01244	-0.01244
1.24	0.00303	-0.00303
1.26	0.00053866	-0.00053866
1.28	7.014e-05	-7.014e-05
1.3	6.66e-06	-6.66e-06
1.32	4.6e-07	-4.6e-07
1.34	3e-08	-3e-08
1.36	0	0
1.38	0	0
1.4	0	0
1.42	0	0
1.44	0	0
1.46	0	0
1.48	0	0
1.5	0	0
1.52	0	0
1.54	0	0
1.56	0	0
1.58	0	0
1.6	0	0
1.62	0	0
1.64	0	0
1.66	0	0
1.68	0	0
1.7	0	0
1.72	0	0
1.74	0	0
1.76	0	0
1.78	0	0
1.8	0	0
1.82	0	0
1.84	0	0
1.86	0	0
1.88	0	0
1.9	0	0
1.92	3e-08	-3e-08
1.94	5.2e-07	-5.2e-07
1.96	7.74e-06	-7.74e-06
1.98	8.418e-05	-8.418e-05
2	0.00066889	-0.00066889
2.02	0.00389	-0.00389
2.04	0.01653	-0.01653
2.06	0.05144	-0.05144
2.08	0.11716	-0.11716
2.1	0.19538	-0.19538
2.12	0.23858	-0.23858
2.14	0.21335	-0.21335
2.16	0.13971	-0.13971
2.18	0.06699	-0.06699
2.2	0.02351	-0.02351
2.22	0.00604	-0.00604
2.24	0.00117	-0.00117
2.26	0.00044657	-0.00044657
2.28	0.00188	-0.00188
2.3	0.00872	-0.00872
2.32	0.0299	-0.0299
2.34	0.07505	-0.07505
2.36	0.1379	-0.1379
2.38	0.1855	-0.1855
2.4	0.18282	-0.18282
2.42	0.1319	-0.1319
2.44	0.06968	-0.06968
2.46	0.02695	-0.02695
2.48	0.00763	-0.00763
2.5	0.00158	-0.00158
2.52	0.00023945	-0.00023945
2.54	2.652e-05	-2.652e-05
2.56	2.14e-06	-2.14e-06
2.58	1.2e-07	-1.2e-07
2.6	0	0
2.62	4e-08	-4e-08
2.64	8.1e-07	-8.1e-07
2.66	1.028e-05	-1.028e-05
2.68	9.689e-05	-9.689e-05
2.7	0.00066856	-0.00066856
2.72	0.00337	-0.00337
2.74	0.01246	-0.01246
2.76	0.03367	-0.03367
2.78	0.06661	-0.06661
2.8	0.0965	-0.0965
2.82	0.10236	-0.10236
2.84	0.07953	-0.07953
2.86	0.04525	-0.04525
2.88	0.01886	-0.01886
2.9	0.00587	-0.00587
2.92	0.00205	-0.00205
2.94	0.00382	-0.00382
2.96	0.01293	-0.01293
2.98	0.03519	-0.03519
3	0.07341	-0.07341
3.02	0.11697	-0.11697
3.04	0.14176	-0.14176
3.06	0.12982	-0.12982
3.08	0.08923	-0.08923
3.1	0.04584	-0.04584
3.12	0.01828	-0.01828
3.14	0.01031	-0.01031
3.16	0.02503	-0.02503
3.18	0.07797	-0.07797
3.2	0.18457	-0.18457
3.22	0.32045	-0.32045
3.24	0.40756	-0.40756
3.26	0.37945	-0.37945
3.28	0.25867	-0.25867
3.3	0.12916	-0.12916
3.32	0.0472	-0.0472
3.34	0.01263	-0.01263
3.36	0.00249	-0.00249
3.38	0.00052742	-0.00052742
3.4	0.001	-0.001
3.42	0.00395	-0.00395
3.44	0.01178	-0.01178
3.46	0.02572	-0.02572
3.48	0.04114	-0.04114
3.5	0.04819	-0.04819
3.52	0.04133	-0.04133
3.54	0.02595	-0.02595
3.56	0.01193	-0.01193
3.58	0.00402	-0.00402
3.6	0.00099003	-0.00099003
3.62	0.00018299	-0.00018299
3.64	6.115e-05	-6.115e-05
3.66	0.00022539	-0.00022539
3.68	0.00096845	-0.00096845
3.7	0.00307	-0.00307
3.72	0.00714	-0.00714
3.74	0.01216	-0.01216
3.76	0.01515	-0.01515
3.78	0.01382	-0.01382
3.8	0.00923	-0.00923
3.82	0.00452	-0.00452
3.84	0.00162	-0.00162
3.86	0.00042408	-0.00042408
3.88	8.132e-05	-8.132e-05
3.9	1.14e-05	-1.14e-05
3.92	1.24e-06	-1.24e-06
3.94	1.49e-06	-1.49e-06
3.96	1.984e-05	-1.984e-05
3.98	0.00020614	-0.00020614
4	0.00157	-0.00157
4.02	0.0087	-0.0087
4.04	0.03534	-0.03534
4.06	0.10511	-0.10511
4.08	0.22882	-0.22882
4.1	0.3647	-0.3647
4.12	0.42577	-0.42577
4.14	0.3639	-0.3639
4.16	0.2278	-0.2278
4.18	0.1044	-0.1044
4.2	0.03502	-0.03502
4.22	0.0086	-0.0086
4.24	0.00154	-0.00154
4.26	0.0002029	-0.0002029
4.28	1.949e-05	-1.949e-05
4.3	1.36e-06	-1.36e-06
4.32	7e-08	-7e-08
4.34	0	0
4.36	0	0
4.38	0	0
4.4	1.3e-07	-1.3e-07
4.42	2.02e-06	-2.02e-06
4.44	2.324e-05	-2.324e-05
4.46	0.00019503	-0.00019503
4.48	0.0012	-0.0012
4.5	0.00537	-0.00537
4.52	0.01762	-0.01762
4.54	0.04235	-0.04235
4.56	0.07452	-0.07452
4.58	0.09609	-0.09609
4.6	0.09108	-0.09108
4.62	0.06488	-0.06488
4.64	0.03949	-0.03949
4.66	0.03132	-0.03132
4.68	0.03907	-0.03907
4.7	0.04878	-0.04878
4.72	0.04739	-0.04739
4.74	0.03403	-0.03403
4.76	0.01792	-0.01792
4.78	0.00691	-0.00691
4.8	0.00195	-0.00195
4.82	0.00040261	-0.00040261
4.84	6.08e-05	-6.08e-05
4.86	6.71e-06	-6.71e-06
4.88	5.4e-07	-5.4e-07
4.9	3e-08	-3e-08
4.92	0	0
4.94	0	0
4.96	0	0
4.98	0	0
5	0	0
5.02	0	0
5.04	0	0
5.06	0	0
5.08	0	0
5.1	0	0
5.12	0	0
5.14	0	0
5.16	3.1e-07	-3.1e-07
5.18	4.84e-06	-4.84e-06
5.2	5.402e-05	-5.402e-05
5.22	0.00044178	-0.00044178
5.24	0.00264	-0.00264
5.26	0.01155	-0.01155
5.28	0.03698	-0.03698
5.3	0.08663	-0.08663
5.32	0.14863	-0.14863
5.34	0.1867	-0.1867
5.36	0.17174	-0.17174
5.38	0.1157	-0.1157
5.4	0.05706	-0.05706
5.42	0.0206	-0.0206
5.44	0.00545	-0.00545
5.46	0.00106	-0.00106
5.48	0.00020761	-0.00020761
5.5	0.0004878	-0.0004878
5.52	0.00278	-0.00278
5.54	0.01195	-0.01195
5.56	0.03763	-0.03763
5.58	0.08675	-0.08675
5.6	0.14639	-0.14639
5.62	0.18088	-0.18088
5.64	0.16367	-0.16367
5.66	0.10846	-0.10846
5.68	0.05262	-0.05262
5.7	0.01869	-0.01869
5.72	0.00486	-0.00486
5.74	0.00092398	-0.00092398
5.76	0.00012852	-0.00012852
5.78	1.306e-05	-1.306e-05
5.8	9.7e-07	-9.7e-07
5.82	5e-08	-5e-08
5.84	0	0
5.86	0	0
5.88	0	0
5.9	0	0
5.92	0	0
5.94	0	0
5.96	0	0
5.98	0	0
6	0	0
6.02	0	0
6.04	0	0
6.06	0	0
6.08	0	0
6.1	0	0
6.12	2e-08	-2e-08
6.14	3.8e-07	-3.8e-07
6.16	5.33e-06	-5.33e-06
6.18	5.626e-05	-5.626e-05
6.2	0.00043297	-0.00043297
6.22	0.00244	-0.00244
6.24	0.01004	-0.01004
6.26	0.03026	-0.03026
6.28	0.06678	-0.06678
6.3	0.10787	-0.10787
6.32	0.12762	-0.12762
6.34	0.11055	-0.11055
6.36	0.07014	-0.07014
6.38	0.03257	-0.03257
6.4	0.01108	-0.01108
6.42	0.00276	-0.00276
6.44	0.00050172	-0.00050172
6.46	6.68e-05	-6.68e-05
6.48	6.51e-06	-6.51e-06
6.5	4.8e-07	-4.8e-07
6.52	3.7e-07	-3.7e-07
6.54	5.09e-06	-5.09e-06
6.56	5.616e-05	-5.616e-05
6.58	0.0004532	-0.0004532
6.6	0.00268	-0.00268
6.62	0.01169	-0.01169
6.64	0.03771	-0.03771
6.66	0.09085	-0.09085
6.68	0.16609	-0.16609
6.7	0.23552	-0.23552
6.72	0.26565	-0.26565
6.74	0.24285	-0.24285
6.76	0.18002	-0.18002
6.78	0.10633	-0.10633
6.8	0.0488	-0.0488
6.82	0.01702	-0.01702
6.84	0.00444	-0.00444
6.86	0.0008564	-0.0008564
6.88	0.00012166	-0.00012166
6.9	1.268e-05	-1.268e-05
6.92	1.27e-06	-1.27e-06
6.94	3.94e-06	-3.94e-06
6.96	3.716e-05	-3.716e-05
6.98	0.00025905	-0.00025905
7	0.00132	-0.00132
7.02	0.00493	-0.00493
7.04	0.01346	-0.01346
7.06	0.02692	-0.02692
7.08	0.03941	-0.03941
7.1	0.04225	-0.04225
7.12	0.03316	-0.03316
7.14	0.01907	-0.01907
7.16	0.00803	-0.00803
7.18	0.00247	-0.00247
7.2	0.00055724	-0.00055724
7.22	9.19e-05	-9.19e-05
7.24	1.108e-05	-1.108e-05
7.26	9.9e-07	-9.9e-07
7.28	2e-07	-2e-07
7.3	2.04e-06	-2.04e-06
7.32	2.142e-05	-2.142e-05
7.34	0.00016446	-0.00016446
7.36	0.00092355	-0.00092355
7.38	0.0038	-0.0038
7.4	0.01141	-0.01141
7.42	0.02512	-0.02512
7.44	0.0405	-0.0405
7.46	0.0478	-0.0478
7.48	0.0413	-0.0413
7.5	0.02614	-0.02614
7.52	0.01211	-0.01211
7.54	0.00411	-0.00411
7.56	0.00102	-0.00102
7.58	0.00018527	-0.00018527
7.6	2.461e-05	-2.461e-05
7.62	2.38e-06	-2.38e-06
7.64	1.7e-07	-1.7e-07
7.66	0	0
7.68	0	0
7.7	0	0
7.72	0	0
7.74	0	0
7.76	0	0
7.78	0	0
7.8	0	0
7.82	0	0
7.84	0	0
7.86	0	0
7.88	0	0
7.9	0	0
7.92	1e-08	-1e-08
7.94	3.3e-07	-3.3e-07
7.96	4.47e-06	-4.47e-06
7.98	4.369e-05	-4.369e-05
8	0.00031179	-0.00031179
8.02	0.00163	-0.00163
8.04	0.00621	-0.00621
8.06	0.01737	-0.01737
8.08	0.03553	-0.03553
8.1	0.05322	-0.05322
8.12	0.05838	-0.05838
8.14	0.0469	-0.0469
8.16	0.02759	-0.02759
8.18	0.01188	-0.01188
8.2	0.00375	-0.00375
8.22	0.00086425	-0.00086425
8.24	0.00014584	-0.00014584
8.26	1.799e-05	-1.799e-05
8.28	1.63e-06	-1.63e-06
8.3	1e-07	-1e-07
8.32	0	0
8.34	0	0
8.36	0	0
8.38	0	0
8.4	0	0
8.42	0	0
8.44	0	0
8.46	0	0
8.48	0	0
8.5	0	0
8.52	0	0
8.54	0	0
8.56	0	0
8.58	0	0
8.6	0	0
8.62	0	0
8.64	0	0
8.66	1.4e-07	-1.4e-07
8.68	2.06e-06	-2.06e-06
8.7	2.348e-05	-2.348e-05
8.72	0.00019603	-0.00019603
8.74	0.0012	-0.0012
8.76	0.00536	-0.00536
8.78	0.01764	-0.01764
8.8	0.04296	-0.04296
8.82	0.07869	-0.07869
8.84	0.11252	-0.11252
8.86	0.13405	-0.13405
8.88	0.14303	-0.14303
8.9	0.13869	-0.13869
8.92	0.11518	-0.11518
8.94	0.07614	-0.07614
8.96	0.03824	-0.03824
8.98	0.01428	-0.01428
9	0.00392	-0.00392
9.02	0.00079117	-0.00079117
9.04	0.00011675	-0.00011675
9.06	1.262e-05	-1.262e-05
9.08	1.19e-06	-1.19e-06
9.1	2.26e-06	-2.26e-06
9.12	1.758e-05	-1.758e-05
9.14	0.00010269	-0.00010269
9.16	0.00043887	-0.00043887
9.18	0.00137	-0.00137
9.2	0.00314	-0.00314
9.22	0.00527	-0.00527
9.24	0.00648	-0.00648
9.26	0.0059	-0.0059
9.28	0.00441	-0.00441
9.3	0.0048	-0.0048
9.32	0.01161	-0.01161
9.34	0.02987	-0.02987
9.36	0.05896	-0.05896
9.38	0.08563	-0.08563
9.4	0.09108	-0.09108
9.42	0.07097	-0.07097
9.44	0.04069	-0.04069
9.46	0.01837	-0.01837
9.48	0.01228	-0.01228
9.5	0.02644	-0.02644
9.52	0.06594	-0.06594
9.54	0.12518	-0.12517
9.56	0.17441	-0.17441
9.58	0.17801	-0.17801
9.6	0.13307	-0.13308
9.62	0.07282	-0.07283
9.64	0.02918	-0.02918
9.66	0.00856	-0.00856
9.68	0.00187	-0.00187
9.7	0.00043448	-0.00043449
9.72	0.0005475	-0.0005475
9.74	0.00133	-0.00133
9.76	0.0025	-0.0025
9.78	0.00345	-0.00345
9.8	0.00349	-0.00349
9.82	0.00258	-0.00258
9.84	0.0014	-0.0014
9.86	0.00055661	-0.00055661
9.88	0.00016177	-0.00016176
9.9	3.439e-05	-3.439e-05
9.92	5.35e-06	-5.35e-06
9.94	6e-07	-6e-07
9.96	4e-08	-4e-08
9.98	0	0
10	0	0
10.02	0	0
10.04	0	0
10.06	0	0
10.08	0	0
10.1	0	0
10.12	0	0
10.14	8e-08	-8e-08
10.16	1.36e-06	-1.36e-06
10.18	1.557e-05	-1.557e-05
10.2	0.00013141	-0.00013141
10.22	0.00081057	-0.00081059
10.24	0.00366	-0.00366
10.26	0.01208	-0.01208
10.28	0.02919	-0.02919
10.3	0.05166	-0.05166
10.32	0.06695	-0.06695
10.34	0.06352	-0.06352
10.36	0.04414	-0.04414
10.38	0.02246	-0.02246
10.4	0.00837	-0.00837
10.42	0.00228	-0.00228
10.44	0.00045493	-0.00045493
10.46	6.638e-05	-6.637e-05
10.48	7.09e-06	-7.09e-06
10.5	5.5e-07	-5.5e-07
10.52	2e-08	-2e-08
10.54	0	0
10.56	0	0
10.58	0	0
10.6	0	0
10.62	0	0
10.64	0	0
10.66	0	0
10.68	0	0
10.7	0	0
10.72	0	0
10.74	0	0
10.76	0	0
10.78	0	0
10.8	0	0
10.82	0	0
10.84	0	0
10.86	0	0
10.88	0	0
10.9	0	0
10.92	0	0
10.94	0	0
10.96	0	0
10.98	0	0
11	0	0
11.02	0	0
11.04	0	0
11.06	0	0
11.08	0	0
11.1	0	0
11.12	0	0
11.14	0	0
11.16	0	0
11.18	0	0
11.2	0	0
11.22	0	0
11.24	0	0
11.26	0	0
11.28	0	0
11.3	0	0
11.32	0	0
11.34	0	0
11.36	0	0
11.38	0	0
11.4	0	0
11.42	0	0
11.44	0	0
11.46	0	0
11.48	0	0
11.5	0	0
11.52	0	0
11.54	0	0
11.56	0	0
11.58	0	0
11.6	0	0
11.62	0	0
11.64	0	0
11.66	0	0
11.68	0	0
11.7	0	0
11.72	0	0
11.74	0	0
11.76	0	0
11.78	0	0
11.8	0	0
11.82	0	0
11.84	0	0
11.86	0	0
11.88	0	0
11.9	0	0
11.92	0	0
11.94	0	0
11.96	0	0
11.98	0	0
12	0	0
12.02	0	0
12.04	0	0
12.06	0	0
12.08	0	0
12.1	0	0
12.12	0	0
12.14	0	0
12.16	0	0
12.18	0	0
12.2	0	0
12.22	0	0
12.24	0	0
12.26	0	0
12.28	0	0
12.3	0	0
12.32	0	0
12.34	0	0
12.36	0	0
12.38	0	0
12.4	0	0
12.42	0	0
12.44	0	0
12.46	0	0
12.48	0	0
12.5	0	0
12.52	0	0
12.54	0	0
12.56	0	0
12.58	0	0
12.6	0	0
12.62	0	0
12.64	0	0
12.66	0	0
12.68	0	0
12.7	0	0
12.72	0	0
12.74	0	0
12.76	0	0
12.78	0	0
12.8	0	0
12.82	0	0
12.84	0	0
12.86	0	0
12.88	0	0
12.9	0	0
12.92	0	0
12.94	0	0
12.96	0	0
12.98	0	0
13	0	0
13.02	0	0
13.04	0	0
13.06	0	0
13.08	0	0
13.1	0	0
13.12	0	0
13.14	0	0
13.16	0	0
13.18	0	0
13.2	0	0
13.22	0	0
13.24	0	0
13.26	0	0
13.28	0	0
13.3	0	0
13.32	0	0
13.34	0	0
13.36	0	0
13.38	0	0
13.4	0	0
13.42	0	0
13.44	0	0
13.46	0	0
13.48	0	0
13.5	0	0
13.52	0	0
13.54	0	0
13.56	0	0
13.58	0	0
13.6	0	0
13.62	0	0
13.64	0	0
13.66	0	0
13.68	0	0
13.7	0	0
13.72	0	0
13.74	0	0
13.76	0	0
13.78	0	0
13.8	0	0
13.82	0	0
13.84	0	0
13.86	0	0
13.88	0	0
13.9	0	0
13.92	0	0
13.94	0	0
13.96	0	0
13.98	0	0
14	0	0
14.02	0	0
14.04	0	0
14.06	0	0
14.08	0	0
14.1	0	0
14.12	0	0
14.14	0	0
14.16	0	0
14.18	0	0
14.2	0	0
14.22	0	0
14.24	0	0
14.26	0	0
14.28	0	0
14.3	0	0
14.32	0	0
14.34	0	0
14.36	0	0
14.38	0	0
14.4	0	0
14.42	0	0
14.44	0	0
14.46	0	0
14.48	0	0
14.5	0	0
14.52	0	0
14.54	0	0
14.56	0	0
14.58	0	0
14.6	0	0
14.62	0	0
14.64	0	0
14.66	0	0
14.68	0	0
14.7	0	0
14.72	0	0
14.74	0	0
14.76	0	0
14.78	0	0
14.8	0	0
14.82	0	0
14.84	0	0
14.86	0	0
14.88	0	0
14.9	0	0
14.92	0	0
14.94	0	0
14.96	0	0
14.98	0	0
15	0	0
15.02	0	0
15.04	0	0
15.06	0	0
15.08	0	0
15.1	0	0
15.12	0	0
15.14	0	0
15.16	0	0
15.18	0	0
15.2	0	0
15.22	0	0
15.24	0	0
15.26	0	0
15.28	0	0
15.3	0	0
15.32	0	0
15.34	0	0
15.36	0	0
15.38	0	0
15.4	0	0
15.42	0	0
15.44	0	0
15.46	0	0
15.48	0	0
15.5	0	0
15.52	0	0
15.54	0	0
15.56	0	0
15.58	0	0
15.6	0	0
15.62	0	0
15.64	0	0
15.66	0	0
15.68	0	0
15.7	0	0
15.72	0	0
15.74	0	0
15.76	0	0
15.78	0	0
15.8	0	0
15.82	0	0
15.84	0	0
15.86	0	0
15.88	0	0
15.9	0	0
15.92	0	0
15.94	0	0
15.96	0	0
15.98	0	0
16	0	0
16.02	0	0
16.04	0	0
16.06	0	0
16.08	0	0
16.1	0	0
16.12	0	0
16.14	0	0
16.16	0	0
16.18	0	0
16.2	0	0
16.22	0	0
16.24	0	0
16.26	0	0
16.28	0	0
16.3	0	0
16.32	0	0
16.34	0	0
16.36	0	0
16.38	0	0
16.4	0	0
16.42	0	0
16.44	0	0
16.46	0	0
16.48	0	0
16.5	0	0
16.52	0	0
16.54	0	0
16.56	0	0
16.58	0	0
16.6	0	0
16.62	0	0
16.64	0	0
16.66	0	0
16.68	0	0
16.7	0	0
16.72	0	0
16.74	0	0
16.76	0	0
16.78	0	0
16.8	0	0
16.82	0	0
16.84	0	0
16.86	0	0
16.88	0	0
16.9	0	0
16.92	0	0
16.94	0	0
16.96	0	0
16.98	0	0
17	0	0
17.02	0	0
17.04	0	0
17.06	0	0
17.08	0	0
17.1	0	0
17.12	0	0
17.14	0	0
17.16	0	0
17.18	0	0
17.2	0	0
17.22	0	0
17.24	0	0
17.26	0	0
17.28	0	0
17.3	0	0
17.32	0	0
17.34	0	0
17.36	0	0
17.38	0	0
17.4	0	0
17.42	0	0
17.44	0	0
17.46	0	0
17.48	0	0
17.5	0	0
17.52	0	0
17.54	0	0
17.56	0	0
17.58	0	0
17.6	0	0
17.62	0	0
17.64	0	0
17.66	0	0
17.68	0	0
17.7	0	0
17.72	0	0
17.74	0	0
17.76	0	0
17.78	0	0
17.8	0	0
17.82	0	0
17.84	0	0
17.86	0	0
17.88	0	0
17.9	0	0
17.92	0	0
17.94	0	0
17.96	0	0
17.98	0	0
18	0	0
18.02	0	0
18.04	0	0
18.06	0	0
18.08	0	0

## Sheet: Fig.4-CuO-DOS
Fig.4-CuO-DOS
Energy(X)	up(Y)	down(Y)
-12.1413	0	0
-12.1213	0	0
-12.1013	0	0
-12.0813	0	0
-12.0613	0	0
-12.0413	0	0
-12.0213	0	0
-12.0013	0	0
-11.9813	0	0
-11.9613	0	0
-11.9413	0	0
-11.9213	0	0
-11.9013	0	0
-11.8813	0	0
-11.8613	0	0
-11.8413	0	0
-11.8213	0	0
-11.8013	0	0
-11.7813	0	0
-11.7613	0	0
-11.7413	0	0
-11.7213	0	0
-11.7013	0	0
-11.6813	0	0
-11.6613	0	0
-11.6413	0	0
-11.6213	0	0
-11.6013	0	0
-11.5813	0	0
-11.5613	0	0
-11.5413	0	0
-11.5213	0	0
-11.5013	0	0
-11.4813	0	0
-11.4613	0	0
-11.4413	0	0
-11.4213	0	0
-11.4013	0	0
-11.3813	0	0
-11.3613	0	0
-11.3413	0	0
-11.3213	0	0
-11.3013	0	0
-11.2813	0	0
-11.2613	0	0
-11.2413	0	0
-11.2213	0	0
-11.2013	0	0
-11.1813	0	0
-11.1613	0	0
-11.1413	0	0
-11.1213	0	0
-11.1013	0	0
-11.0813	0	0
-11.0613	0	0
-11.0413	0	0
-11.0213	0	0
-11.0013	0	0
-10.9813	0	0
-10.9613	0	0
-10.9413	0	0
-10.9213	0	0
-10.9013	0	0
-10.8813	0	0
-10.8613	0	0
-10.8413	0	0
-10.8213	0	0
-10.8013	0	0
-10.7813	0	0
-10.7613	0	0
-10.7413	0	0
-10.7213	0	0
-10.7013	0	0
-10.6813	0	0
-10.6613	0	0
-10.6413	0	0
-10.6213	0	0
-10.6013	0	0
-10.5813	0	0
-10.5613	0	0
-10.5413	0	0
-10.5213	0	0
-10.5013	0	0
-10.4813	0	0
-10.4613	0	0
-10.4413	0	0
-10.4213	0	0
-10.4013	0	0
-10.3813	0	0
-10.3613	0	0
-10.3413	0	0
-10.3213	0	0
-10.3013	0	0
-10.2813	0	0
-10.2613	0	0
-10.2413	0	0
-10.2213	0	0
-10.2013	0	0
-10.1813	0	0
-10.1613	0	0
-10.1413	0	0
-10.1213	0	0
-10.1013	0	0
-10.0813	0	0
-10.0613	0	0
-10.0413	0	0
-10.0213	0	0
-10.0013	0	0
-9.9813	0	0
-9.9613	0	0
-9.9413	0	0
-9.9213	0	0
-9.9013	0	0
-9.8813	0	0
-9.8613	0	0
-9.8413	0	0
-9.8213	0	0
-9.8013	0	0
-9.7813	0	0
-9.7613	0	0
-9.7413	0	0
-9.7213	0	0
-9.7013	0	0
-9.6813	0	0
-9.6613	0	0
-9.6413	0	0
-9.6213	0	0
-9.6013	0	0
-9.5813	0	0
-9.5613	0	0
-9.5413	0	0
-9.5213	0	0
-9.5013	0	0
-9.4813	0	0
-9.4613	0	0
-9.4413	0	0
-9.4213	0	0
-9.4013	0	0
-9.3813	0	0
-9.3613	0	0
-9.3413	0	0
-9.3213	0	0
-9.3013	0	0
-9.2813	0	0
-9.2613	0	0
-9.2413	0	0
-9.2213	0	0
-9.2013	0	0
-9.1813	0	0
-9.1613	0	0
-9.1413	0	0
-9.1213	0	0
-9.1013	0	0
-9.0813	0	0
-9.0613	0	0
-9.0413	0	0
-9.0213	0	0
-9.0013	0	0
-8.9813	0	0
-8.9613	0	0
-8.9413	0	0
-8.9213	0	0
-8.9013	0	0
-8.8813	0	0
-8.8613	0	0
-8.8413	0	0
-8.8213	0	0
-8.8013	0	0
-8.7813	0	0
-8.7613	0	0
-8.7413	0	0
-8.7213	0	0
-8.7013	0	0
-8.6813	0	0
-8.6613	0	0
-8.6413	0	0
-8.6213	0	0
-8.6013	0	0
-8.5813	0	0
-8.5613	0	0
-8.5413	0	0
-8.5213	0	0
-8.5013	0	0
-8.4813	0	0
-8.4613	0	0
-8.4413	0	0
-8.4213	0	0
-8.4013	0	0
-8.3813	0	0
-8.3613	5e-08	0
-8.3413	8.5e-07	0
-8.3213	1.037e-05	0
-8.3013	9.308e-05	0
-8.2813	0.00061632	0
-8.2613	0.00302	0
-8.2413	0.01101	0
-8.2213	0.03	0
-8.2013	0.06141	0
-8.1813	0.09493	0
-8.1613	0.11119	0
-8.1413	0.09883	0
-8.1213	0.06657	0
-8.1013	0.03388	0
-8.0813	0.01297	0
-8.0613	0.00371	0
-8.0413	0.00079007	0
-8.0213	0.00012609	0
-8.0013	3.323e-05	0
-7.9813	0.00017322	0
-7.9613	0.00117	0
-7.9413	0.00585	-6e-08
-7.9213	0.02191	-9.8e-07
-7.9013	0.0617	-1.158e-05
-7.8813	0.13248	-0.00010052
-7.8613	0.22154	-0.00064223
-7.8413	0.2977	-0.00303
-7.8213	0.33597	-0.0106
-7.8013	0.34048	-0.02769
-7.7813	0.34215	-0.05461
-7.7613	0.37252	-0.08197
-7.7413	0.4331	-0.09461
-7.7213	0.49475	-0.0845
-7.7013	0.53835	-0.05842
-7.6813	0.57878	-0.03112
-7.6613	0.63715	-0.01265
-7.6413	0.70391	-0.00389
-7.6213	0.73815	-0.00089341
-7.6013	0.70599	-0.00015254
-7.5813	0.6128	-1.924e-05
-7.5613	0.49947	-1.78e-06
-7.5413	0.41966	-1.1e-07
-7.5213	0.41883	0
-7.5013	0.51949	0
-7.4813	0.71431	0
-7.4613	0.95707	0
-7.4413	1.15976	-3e-08
-7.4213	1.22762	-5.5e-07
-7.4013	1.12138	-7.24e-06
-7.3813	0.89544	-6.812e-05
-7.3613	0.68125	-0.00046832
-7.3413	0.60533	-0.00236
-7.3213	0.70344	-0.00873
-7.3013	0.91231	-0.02381
-7.2813	1.1385	-0.04834
-7.2613	1.30725	-0.07443
-7.2413	1.3525	-0.09042
-7.2213	1.22113	-0.09385
-7.2013	0.93515	-0.09439
-7.1813	0.60998	-0.10148
-7.1613	0.37006	-0.11269
-7.1413	0.27095	-0.11559
-7.1213	0.31029	-0.10327
-7.1013	0.45776	-0.08706
-7.0813	0.64734	-0.08719
-7.0613	0.7799	-0.11064
-7.0413	0.78334	-0.14689
-7.0213	0.67406	-0.18516
-7.0013	0.53676	-0.22438
-6.9813	0.44551	-0.25929
-6.9613	0.41279	-0.2701
-6.9413	0.4117	-0.24162
-6.9213	0.43286	-0.18693
-6.9013	0.49941	-0.13795
-6.8813	0.62002	-0.11867
-6.8613	0.74549	-0.13205
-6.8413	0.798	-0.15891
-6.8213	0.74623	-0.16932
-6.8013	0.62672	-0.14984
-6.7813	0.49243	-0.11535
-6.7613	0.37683	-0.08537
-6.7413	0.30567	-0.06246
-6.7213	0.29815	-0.042
-6.7013	0.3365	-0.02847
-6.6813	0.36379	-0.036
-6.6613	0.33882	-0.08138
-6.6413	0.27813	-0.17176
-6.6213	0.22341	-0.28658
-6.6013	0.19206	-0.37974
-6.5813	0.17876	-0.41588
-6.5613	0.1813	-0.40184
-6.5413	0.2025	-0.37301
-6.5213	0.23357	-0.35626
-6.5013	0.25287	-0.35179
-6.4813	0.24998	-0.3428
-6.4613	0.24001	-0.31245
-6.4413	0.24614	-0.26071
-6.4213	0.27759	-0.21368
-6.4013	0.32557	-0.20434
-6.3813	0.36826	-0.23347
-6.3613	0.37984	-0.26172
-6.3413	0.34729	-0.2512
-6.3213	0.28597	-0.20594
-6.3013	0.23799	-0.16124
-6.2813	0.24814	-0.15003
-6.2613	0.32632	-0.18887
-6.2413	0.42105	-0.27288
-6.2213	0.45159	-0.36732
-6.2013	0.39348	-0.42296
-6.1813	0.30934	-0.41622
-6.1613	0.27601	-0.36259
-6.1413	0.31179	-0.28663
-6.1213	0.38954	-0.20392
-6.1013	0.48596	-0.13273
-6.0813	0.59808	-0.09494
-6.0613	0.72432	-0.10038
-6.0413	0.8437	-0.14278
-6.0213	0.9394	-0.20297
-6.0013	1.0351	-0.25051
-5.9813	1.1625	-0.26307
-5.9613	1.2718	-0.25264
-5.9413	1.2482	-0.25481
-5.9213	1.0481	-0.29063
-5.9013	0.75406	-0.35132
-5.8813	0.47774	-0.41166
-5.8613	0.27124	-0.44501
-5.8413	0.14086	-0.43265
-5.8213	0.08486	-0.38014
-5.8013	0.1022	-0.32441
-5.7813	0.18316	-0.30442
-5.7613	0.29791	-0.32094
-5.7413	0.39927	-0.34315
-5.7213	0.45199	-0.36332
-5.7013	0.46436	-0.4246
-5.6813	0.48074	-0.57073
-5.6613	0.52472	-0.77166
-5.6413	0.56159	-0.9229
-5.6213	0.55294	-0.93191
-5.6013	0.52718	-0.80481
-5.5813	0.53559	-0.64227
-5.5613	0.56854	-0.55201
-5.5413	0.58955	-0.56625
-5.5213	0.61255	-0.63888
-5.5013	0.67516	-0.70688
-5.4813	0.76746	-0.73746
-5.4613	0.84186	-0.73767
-5.4413	0.87848	-0.74107
-5.4213	0.90566	-0.76117
-5.4013	0.95591	-0.75764
-5.3813	1.0205	-0.68328
-5.3613	1.0537	-0.56283
-5.3413	1.0266	-0.48121
-5.3213	0.9686	-0.50158
-5.3013	0.9358	-0.62323
-5.2813	0.93018	-0.8096
-5.2613	0.90234	-1.0166
-5.2413	0.8544	-1.1863
-5.2213	0.8721	-1.2492
-5.2013	0.9983	-1.16803
-5.1813	1.1312	-0.98013
-5.1613	1.12086	-0.77078
-5.1413	0.94086	-0.60461
-5.1213	0.71167	-0.50995
-5.1013	0.56972	-0.50584
-5.0813	0.57164	-0.59971
-5.0613	0.70109	-0.75086
-5.0413	0.8908	-0.87783
-5.0213	1.05841	-0.92082
-5.0013	1.16693	-0.88918
-4.9813	1.23167	-0.82652
-4.9613	1.26469	-0.76036
-4.9413	1.2561	-0.70691
-4.9213	1.20158	-0.69358
-4.9013	1.13993	-0.73331
-4.8813	1.15916	-0.78953
-4.8613	1.34044	-0.80314
-4.8413	1.6927	-0.75234
-4.8213	2.1641	-0.66593
-4.8013	2.6661	-0.58538
-4.7813	3.0531	-0.52579
-4.7613	3.1699	-0.46813
-4.7413	3.0081	-0.39467
-4.7213	2.7592	-0.32839
-4.7013	2.6538	-0.31168
-4.6813	2.7977	-0.36029
-4.6613	3.1149	-0.45759
-4.6413	3.375	-0.57249
-4.6213	3.353	-0.67696
-4.6013	3.0515	-0.76123
-4.5813	2.7124	-0.82729
-4.5613	2.5736	-0.87082
-4.5413	2.6887	-0.89787
-4.5213	2.9973	-0.94041
-4.5013	3.4348	-1.02224
-4.4813	3.9009	-1.1243
-4.4613	4.2226	-1.2074
-4.4413	4.2598	-1.245
-4.4213	4.0231	-1.2207
-4.4013	3.634	-1.1317
-4.3813	3.2252	-0.9971
-4.3613	2.8515	-0.858
-4.3413	2.4789	-0.7752
-4.3213	2.0741	-0.8327
-4.3013	1.675	-1.09336
-4.2813	1.34972	-1.5057
-4.2613	1.10896	-1.8956
-4.2413	0.89659	-2.108
-4.2213	0.66034	-2.1103
-4.2013	0.41251	-1.9384
-4.1813	0.21019	-1.6471
-4.1613	0.09355	-1.3537
-4.1413	0.06392	-1.236
-4.1213	0.10355	-1.4129
-4.1013	0.18349	-1.8276
-4.0813	0.25625	-2.2802
-4.0613	0.27756	-2.6118
-4.0413	0.24913	-2.8339
-4.0213	0.21881	-3.0397
-4.0013	0.22414	-3.2814
-3.9813	0.25437	-3.5642
-3.9613	0.28057	-3.8338
-3.9413	0.30207	-3.954
-3.9213	0.33493	-3.8388
-3.9013	0.37176	-3.5642
-3.8813	0.38451	-3.2715
-3.8613	0.35693	-3.0044
-3.8413	0.29765	-2.7174
-3.8213	0.23243	-2.3865
-3.8013	0.1924	-2.0864
-3.7813	0.20475	-1.9498
-3.7613	0.27167	-2.031
-3.7413	0.35193	-2.1854
-3.7213	0.39482	-2.1645
-3.7013	0.40957	-1.8812
-3.6813	0.47413	-1.4992
-3.6613	0.6544	-1.2357
-3.6413	0.9215	-1.15718
-3.6213	1.1567	-1.18794
-3.6013	1.2439	-1.223
-3.5813	1.1591	-1.1925
-3.5613	0.9694	-1.0946
-3.5413	0.77614	-1.00895
-3.5213	0.66146	-1.0199
-3.5013	0.66039	-1.1113
-3.4813	0.74271	-1.1715
-3.4613	0.81669	-1.1108
-3.4413	0.78836	-0.94417
-3.4213	0.65257	-0.75418
-3.4013	0.50047	-0.59896
-3.3813	0.42765	-0.49632
-3.3613	0.46164	-0.47771
-3.3413	0.57234	-0.57775
-3.3213	0.70834	-0.74919
-3.3013	0.81047	-0.8565
-3.2813	0.82935	-0.80613
-3.2613	0.75969	-0.6473
-3.2413	0.64726	-0.50256
-3.2213	0.54661	-0.44297
-3.2013	0.48023	-0.45665
-3.1813	0.45253	-0.50658
-3.1613	0.47381	-0.58412
-3.1413	0.53694	-0.69938
-3.1213	0.59905	-0.82279
-3.1013	0.62173	-0.87492
-3.0813	0.61596	-0.80505
-3.0613	0.62481	-0.65735
-3.0413	0.66851	-0.53825
-3.0213	0.72212	-0.5181
-3.0013	0.75606	-0.57863
-2.9813	0.76674	-0.65735
-2.9613	0.75434	-0.72415
-2.9413	0.69974	-0.7874
-2.9213	0.58634	-0.8533
-2.9013	0.43092	-0.9114
-2.8813	0.2822	-0.9426
-2.8613	0.18314	-0.924
-2.8413	0.13816	-0.8412
-2.8213	0.12681	-0.71993
-2.8013	0.143	-0.6272
-2.7813	0.19902	-0.60524
-2.7613	0.29522	-0.6177
-2.7413	0.40636	-0.5949
-2.7213	0.49592	-0.53157
-2.7013	0.53318	-0.50749
-2.6813	0.505	-0.59881
-2.6613	0.42191	-0.77888
-2.6413	0.31408	-0.92494
-2.6213	0.21949	-0.93312
-2.6013	0.16578	-0.8017
-2.5813	0.15429	-0.60533
-2.5613	0.16874	-0.4275
-2.5413	0.194	-0.32723
-2.5213	0.21761	-0.32778
-2.5013	0.22764	-0.41373
-2.4813	0.22311	-0.54845
-2.4613	0.21792	-0.69916
-2.4413	0.22625	-0.84432
-2.4213	0.24835	-0.96363
-2.4013	0.27562	-1.0286
-2.3813	0.31011	-1.0058
-2.3613	0.36296	-0.88214
-2.3413	0.42452	-0.69269
-2.3213	0.45631	-0.51008
-2.3013	0.43168	-0.39698
-2.2813	0.36825	-0.3675
-2.2613	0.30964	-0.38908
-2.2413	0.28495	-0.41783
-2.2213	0.2894	-0.43807
-2.2013	0.29779	-0.45989
-2.1813	0.2915	-0.48156
-2.1613	0.26836	-0.4758
-2.1413	0.23362	-0.42276
-2.1213	0.19922	-0.34425
-2.1013	0.18739	-0.28787
-2.0813	0.21042	-0.28087
-2.0613	0.24663	-0.30681
-2.0413	0.26009	-0.33263
-2.0213	0.24064	-0.34399
-2.0013	0.20317	-0.34535
-1.9813	0.16296	-0.34356
-1.9613	0.13191	-0.3398
-1.9413	0.1196	-0.32827
-1.9213	0.12424	-0.3001
-1.9013	0.13807	-0.26121
-1.8813	0.15878	-0.23703
-1.8613	0.18204	-0.24979
-1.8413	0.1978	-0.2944
-1.8213	0.20486	-0.3455
-1.8013	0.20983	-0.38119
-1.7813	0.2052	-0.3909
-1.7613	0.17349	-0.3684
-1.7413	0.11683	-0.31232
-1.7213	0.06006	-0.23565
-1.7013	0.02313	-0.16958
-1.6813	0.00663	-0.1467
-1.6613	0.0015	-0.17499
-1.6413	0.00081093	-0.23391
-1.6213	0.00255	-0.2958
-1.6013	0.00804	-0.34226
-1.5813	0.01946	-0.35946
-1.5613	0.03714	-0.33456
-1.5413	0.05878	-0.266
-1.5213	0.08143	-0.17401
-1.5013	0.10223	-0.09068
-1.4813	0.11887	-0.03675
-1.4613	0.13489	-0.01138
-1.4413	0.16026	-0.00266
-1.4213	0.19737	-0.00046723
-1.4013	0.23277	-6.105e-05
-1.3813	0.25352	-5.91e-06
-1.3613	0.26307	-4.3e-07
-1.3413	0.27057	-2e-08
-1.3213	0.27828	0
-1.3013	0.2838	0
-1.2813	0.28655	0
-1.2613	0.28309	0
-1.2413	0.26274	0
-1.2213	0.21552	0
-1.2013	0.14776	0
-1.1813	0.08157	0
-1.1613	0.03749	0
-1.1413	0.02273	0
-1.1213	0.03694	0
-1.1013	0.07727	0
-1.0813	0.13185	0
-1.0613	0.17917	0
-1.0413	0.20516	0
-1.0213	0.21215	0
-1.0013	0.20321	0
-0.9813	0.17625	0
-0.9613	0.13898	0
-0.9413	0.10729	0
-0.9213	0.08809	0
-0.9013	0.08134	0
-0.8813	0.09006	0
-0.8613	0.11439	0
-0.8413	0.14438	0
-0.8213	0.1653	0
-0.8013	0.16722	0
-0.7813	0.15224	0
-0.7613	0.13278	0
-0.7413	0.1175	0
-0.7213	0.10529	0
-0.7013	0.09957	0
-0.6813	0.11723	0
-0.6613	0.16938	0
-0.6413	0.23731	0
-0.6213	0.28173	0
-0.6013	0.27786	0
-0.5813	0.23654	0
-0.5613	0.19061	0
-0.5413	0.17008	0
-0.5213	0.18503	0
-0.5013	0.21884	0
-0.4813	0.24195	0
-0.4613	0.24008	0
-0.4413	0.22401	0
-0.4213	0.2085	0
-0.4013	0.19613	0
-0.3813	0.18634	0
-0.3613	0.17908	0
-0.3413	0.17004	0
-0.3213	0.15601	0
-0.3013	0.14076	0
-0.2813	0.12324	0
-0.2613	0.09597	0
-0.2413	0.06114	0
-0.2213	0.03286	0
-0.2013	0.02244	0
-0.1813	0.02987	0
-0.1613	0.0452	0
-0.1413	0.05396	0
-0.1213	0.04759	0
-0.1013	0.03078	0
-0.0813	0.01458	0
-0.0613	0.00505	0
-0.0413	0.00128	-2e-08
-0.0213	0.00023796	-4.7e-07
-0.0013	3.231e-05	-6.92e-06
0.0187	3.2e-06	-7.266e-05
0.0387	2.3e-07	-0.00055683
0.0587	1e-08	-0.00312
0.0787	0	-0.0128
0.0987	0	-0.03842
0.1187	0	-0.08445
0.1387	0	-0.13628
0.1587	0	-0.16319
0.1787	0	-0.15273
0.1987	0	-0.13567
0.2187	0	-0.15676
0.2387	0	-0.21851
0.2587	0	-0.26896
0.2787	0	-0.26114
0.2987	0	-0.21846
0.3187	0	-0.21917
0.3387	0	-0.31176
0.3587	0	-0.45234
0.3787	0	-0.53778
0.3987	0	-0.51666
0.4187	0	-0.44604
0.4387	0	-0.4157
0.4587	0	-0.44721
0.4787	0	-0.50531
0.4987	0	-0.56204
0.5187	0	-0.59845
0.5387	0	-0.57725
0.5587	0	-0.46826
0.5787	0	-0.30165
0.5987	0	-0.15021
0.6187	0	-0.06314
0.6387	0	-0.04417
0.6587	0	-0.07956
0.6787	0	-0.15207
0.6987	0	-0.23447
0.7187	0	-0.30121
0.7387	0	-0.3458
0.7587	0	-0.366
0.7787	0	-0.35046
0.7987	0	-0.3034
0.8187	0	-0.25527
0.8387	0	-0.23153
0.8587	0	-0.23554
0.8787	0	-0.26148
0.8987	0	-0.30634
0.9187	0	-0.36425
0.9387	0	-0.41264
0.9587	0	-0.41612
0.9787	0	-0.35804
0.9987	0	-0.26869
1.0187	0	-0.21354
1.0387	0	-0.24713
1.0587	0	-0.36165
1.0787	0	-0.47221
1.0987	0	-0.48099
1.1187	0	-0.37908
1.1387	0	-0.25494
1.1587	0	-0.19899
1.1787	0	-0.22897
1.1987	0	-0.31211
1.2187	0	-0.42041
1.2387	0	-0.52935
1.2587	0	-0.58214
1.2787	0	-0.52475
1.2987	0	-0.37701
1.3187	0	-0.22162
1.3387	0	-0.12822
1.3587	0	-0.11742
1.3787	0	-0.17582
1.3987	0	-0.26827
1.4187	0	-0.34384
1.4387	0	-0.3626
1.4587	0	-0.3274
1.4787	0	-0.26901
1.4987	0	-0.21156
1.5187	0	-0.16598
1.5387	0	-0.14364
1.5587	0	-0.1615
1.5787	0	-0.23352
1.5987	0	-0.35806
1.6187	0	-0.50444
1.6387	0	-0.61075
1.6587	0	-0.61708
1.6787	0	-0.51659
1.6987	0	-0.36554
1.7187	0	-0.24193
1.7387	0	-0.19014
1.7587	0	-0.19788
1.7787	0	-0.22402
1.7987	0	-0.2471
1.8187	0	-0.27389
1.8387	0	-0.31171
1.8587	0	-0.35303
1.8787	0	-0.38357
1.8987	0	-0.39185
1.9187	0	-0.38453
1.9387	0	-0.38117
1.9587	0	-0.38377
1.9787	0	-0.37271
1.9987	0	-0.3365
2.0187	0	-0.2821
2.0387	0	-0.21828
2.0587	0	-0.15408
2.0787	0	-0.10713
2.0987	0	-0.09216
2.1187	0	-0.10056
2.1387	0	-0.10427
2.1587	0	-0.08537
2.1787	0	-0.05281
2.1987	0	-0.02737
2.2187	0	-0.0217
2.2387	0	-0.03707
2.2587	0	-0.06497
2.2787	0	-0.08688
2.2987	0	-0.08543
2.3187	0	-0.06153
2.3387	0	-0.03246
2.3587	0	-0.01253
2.3787	0	-0.00354
2.3987	0	-0.0007325
2.4187	0	-0.0001108
2.4387	0	-1.225e-05
2.4587	4e-08	-9.9e-07
2.4787	7.2e-07	-5e-08
2.4987	7.64e-06	0
2.5187	5.927e-05	0
2.5387	0.0003359	0
2.5587	0.00139	0
2.5787	0.00423	0
2.5987	0.00939	0
2.6187	0.01527	0
2.6387	0.01821	0
2.6587	0.01599	0
2.6787	0.01079	0
2.6987	0.00724	0
2.7187	0.00861	0
2.7387	0.01467	0
2.7587	0.0214	0
2.7787	0.02336	-5e-08
2.7987	0.01872	-8.1e-07
2.8187	0.01099	-8.5e-06
2.8387	0.00472	-6.572e-05
2.8587	0.00149	-0.00037178
2.8787	0.00034204	-0.00154
2.8987	5.761e-05	-0.00466
2.9187	7.1e-06	-0.01034
2.9387	6.3e-07	-0.01678
2.9587	3e-08	-0.01994
2.9787	0	-0.01737
2.9987	0	-0.01107
3.0187	0	-0.00521
3.0387	0	-0.00202
3.0587	0	-0.00172
3.0787	0	-0.0047
3.0987	0	-0.01221
3.1187	0	-0.02359
3.1387	0	-0.0334
3.1587	0	-0.03463
3.1787	0	-0.02629
3.1987	0	-0.01462
3.2187	0	-0.00595
3.2387	0	-0.00177
3.2587	0	-0.00038664
3.2787	0	-6.167e-05
3.2987	0	-7.19e-06
3.3187	0	-6.1e-07
3.3387	0	-3e-08
3.3587	0	0
3.3787	0	0
3.3987	0	0
3.4187	0	0
3.4387	0	0
3.4587	0	0
3.4787	0	0
3.4987	0	0
3.5187	0	0
3.5387	0	0
3.5587	0	0
3.5787	6e-08	0
3.5987	8.7e-07	0
3.6187	9.36e-06	0
3.6387	7.25e-05	0
3.6587	0.00041082	0
3.6787	0.0017	0
3.6987	0.00517	0
3.7187	0.01147	0
3.7387	0.01866	0
3.7587	0.02226	0
3.7787	0.0197	0
3.7987	0.0137	0
3.8187	0.00961	0
3.8387	0.00998	0
3.8587	0.01276	0
3.8787	0.01393	0
3.8987	0.01192	0
3.9187	0.00929	0
3.9387	0.01014	0
3.9587	0.01582	-1e-08
3.9787	0.02282	-2.1e-07
3.9987	0.02538	-2.68e-06
4.0187	0.02166	-2.451e-05
4.0387	0.01625	-0.00016425
4.0587	0.01506	-0.0008053
4.0787	0.0187	-0.00289
4.0987	0.0221	-0.00763
4.1187	0.02034	-0.0149
4.1387	0.01388	-0.02191
4.1587	0.00695	-0.02531
4.1787	0.00255	-0.02496
4.1987	0.00068411	-0.02297
4.2187	0.00013436	-0.01981
4.2387	1.929e-05	-0.01471
4.2587	2.03e-06	-0.00863
4.2787	1.6e-07	-0.0039
4.2987	3e-08	-0.00176
4.3187	2.8e-07	-0.00251
4.3387	3.03e-06	-0.00709
4.3587	2.332e-05	-0.01648
4.3787	0.00013086	-0.02865
4.3987	0.00053734	-0.03798
4.4187	0.00162	-0.04074
4.4387	0.00356	-0.03921
4.4587	0.00575	-0.03651
4.4787	0.0069	-0.03184
4.4987	0.00648	-0.02435
4.5187	0.00586	-0.01703
4.5387	0.00743	-0.0127
4.5587	0.01228	-0.01043
4.5787	0.0185	-0.0081
4.5987	0.0218	-0.00567
4.6187	0.01932	-0.00429
4.6387	0.01283	-0.00403
4.6587	0.00679	-0.00384
4.6787	0.00424	-0.00297
4.6987	0.0054	-0.00172
4.7187	0.00844	-0.00073568
4.7387	0.01056	-0.00023047
4.7587	0.00982	-5.284e-05
4.7787	0.00694	-8.86e-06
4.7987	0.0046	-1.08e-06
4.8187	0.00514	-1e-07
4.8387	0.00917	0
4.8587	0.01528	0
4.8787	0.02121	-2e-08
4.8987	0.02585	-3.2e-07
4.9187	0.02885	-3.79e-06
4.9387	0.02851	-3.353e-05
4.9587	0.02346	-0.00022011
4.9787	0.01647	-0.00107
4.9987	0.01287	-0.00389
5.0187	0.01518	-0.01053
5.0387	0.02084	-0.02129
5.0587	0.02554	-0.03234
5.0787	0.02808	-0.03749
5.0987	0.03032	-0.03507
5.1187	0.03228	-0.03087
5.1387	0.03046	-0.03129
5.1587	0.02312	-0.03584
5.1787	0.01356	-0.03939
5.1987	0.00677	-0.03962
5.2187	0.00534	-0.03826
5.2387	0.00937	-0.03625
5.2587	0.01723	-0.03169
5.2787	0.02539	-0.02344
5.2987	0.03021	-0.01387
5.3187	0.03106	-0.00649
5.3387	0.03027	-0.0028
5.3587	0.0305	-0.00226
5.3787	0.03243	-0.00392
5.3987	0.03406	-0.00737
5.4187	0.03202	-0.01362
5.4387	0.02522	-0.02496
5.4587	0.01678	-0.04106
5.4787	0.012	-0.05475
5.4987	0.01494	-0.05644
5.5187	0.02617	-0.04478
5.5387	0.04169	-0.02853
5.5587	0.05421	-0.01699
5.5787	0.05734	-0.01253
5.5987	0.04939	-0.0125
5.6187	0.03438	-0.01532
5.6387	0.0192	-0.02265
5.6587	0.00894	-0.03502
5.6787	0.00503	-0.04762
5.6987	0.00712	-0.05384
5.7187	0.01418	-0.05191
5.7387	0.02282	-0.04516
5.7587	0.02718	-0.03723
5.7787	0.02373	-0.02973
5.7987	0.01518	-0.02355
5.8187	0.00718	-0.0199
5.8387	0.00285	-0.01882
5.8587	0.00217	-0.018
5.8787	0.00443	-0.0158
5.8987	0.00884	-0.01479
5.9187	0.01354	-0.0199
5.9387	0.01651	-0.03299
5.9587	0.01832	-0.05035
5.9787	0.02178	-0.06483
5.9987	0.02698	-0.06975
6.0187	0.02945	-0.0619
6.0387	0.02614	-0.04427
6.0587	0.02061	-0.02495
6.0787	0.01912	-0.01114
6.0987	0.02282	-0.00444
6.1187	0.02663	-0.00238
6.1387	0.02603	-0.00215
6.1587	0.02331	-0.00247
6.1787	0.02472	-0.00334
6.1987	0.03214	-0.00542
6.2187	0.03998	-0.01012
6.2387	0.0411	-0.01939
6.2587	0.03391	-0.03316
6.2787	0.02318	-0.04696
6.2987	0.01527	-0.05412
6.3187	0.01353	-0.05141
6.3387	0.01727	-0.04227
6.3587	0.02361	-0.03359
6.3787	0.02965	-0.02908
6.3987	0.03299	-0.02669
6.4187	0.03266	-0.02303
6.4387	0.03018	-0.0183
6.4587	0.02754	-0.01504
6.4787	0.02436	-0.01417
6.4987	0.01987	-0.0148
6.5187	0.01704	-0.01763
6.5387	0.02111	-0.02536
6.5587	0.03354	-0.03819
6.5787	0.04863	-0.05093
6.5987	0.05801	-0.05656
6.6187	0.05873	-0.05221
6.6387	0.0539	-0.04168
6.6587	0.0463	-0.03224
6.6787	0.03646	-0.02783
6.6987	0.02657	-0.02593
6.7187	0.02104	-0.02258
6.7387	0.02263	-0.01925
6.7587	0.02993	-0.02188
6.7787	0.03766	-0.03304
6.7987	0.04041	-0.04648
6.8187	0.0383	-0.05218
6.8387	0.03684	-0.04752
6.8587	0.03962	-0.03918
6.8787	0.04364	-0.03322
6.8987	0.04297	-0.02963
6.9187	0.03524	-0.02767
6.9387	0.02352	-0.02838
6.9587	0.01271	-0.03085
6.9787	0.00554	-0.03233
6.9987	0.00209	-0.03421
7.0187	0.00139	-0.0414
7.0387	0.00291	-0.05303
7.0587	0.00648	-0.05936
7.0787	0.0109	-0.0523
7.0987	0.01345	-0.03582
7.1187	0.01215	-0.02145
7.1387	0.00804	-0.01722
7.1587	0.0039	-0.02281
7.1787	0.00138	-0.03107
7.1987	0.00035896	-0.03338
7.2187	6.818e-05	-0.02693
7.2387	9.48e-06	-0.01635
7.2587	9.6e-07	-0.00762
7.2787	9e-08	-0.00293
7.2987	3e-07	-0.00151
7.3187	3.41e-06	-0.00252
7.3387	2.862e-05	-0.00582
7.3587	0.00017595	-0.01055
7.3787	0.00079091	-0.01409
7.3987	0.0026	-0.01379
7.4187	0.00627	-0.00989
7.4387	0.01105	-0.0052
7.4587	0.01427	-0.00208
7.4787	0.0135	-0.001
7.4987	0.00941	-0.00177
7.5187	0.00502	-0.00458
7.5387	0.0026	-0.0092
7.5587	0.00228	-0.01358
7.5787	0.00293	-0.01469
7.5987	0.00329	-0.01164
7.6187	0.00278	-0.00675
7.6387	0.00178	-0.00287
7.6587	0.00104	-0.00089139
7.6787	0.00098475	-0.00020678
7.6987	0.00151	-6.129e-05
7.7187	0.00213	-0.00013885
7.7387	0.00226	-0.00048237
7.7587	0.00177	-0.00126
7.7787	0.00101	-0.00242
7.7987	0.00042465	-0.00339
7.8187	0.00013033	-0.00349
7.8387	2.928e-05	-0.00263
7.8587	4.8e-06	-0.00149
7.8787	5.7e-07	-0.00077633
7.8987	5e-08	-0.00074333
7.9187	0	-0.00128
7.9387	0	-0.00197
7.9587	0	-0.00228
7.9787	0	-0.00194
7.9987	0	-0.00121
8.0187	0	-0.00055278
8.0387	0	-0.00018468
8.0587	0	-4.514e-05
8.0787	0	-8.08e-06
8.0987	0	-1.07e-06
8.1187	0	-1.1e-07
8.1387	0	0
8.1587	3e-08	0
8.1787	5.2e-07	0
8.1987	5.54e-06	0
8.2187	4.29e-05	0
8.2387	0.00024289	0
8.2587	0.00101	0
8.2787	0.00305	-3e-08
8.2987	0.00677	-4.7e-07
8.3187	0.01103	-5.11e-06
8.3387	0.01325	-4.043e-05
8.3587	0.01203	-0.0002342
8.3787	0.00897	-0.00099239
8.3987	0.00671	-0.00308
8.4187	0.00588	-0.00699
8.4387	0.00521	-0.01161
8.4587	0.00381	-0.01413
8.4787	0.00212	-0.01259
8.4987	0.00096374	-0.00822
8.5187	0.00082119	-0.00393
8.5387	0.00235	-0.00138
8.5587	0.00687	-0.0003639
8.5787	0.01525	-0.00014053
8.5987	0.02542	-0.00034451
8.6187	0.03263	-0.0011
8.6387	0.03386	-0.00266
8.6587	0.03028	-0.00468
8.6787	0.02449	-0.00604
8.6987	0.01811	-0.00571
8.7187	0.01242	-0.00397
8.7387	0.00829	-0.00211
8.7587	0.00542	-0.00132
8.7787	0.0032	-0.00244
8.7987	0.00162	-0.00668
8.8187	0.00107	-0.01518
8.8387	0.00211	-0.02709
8.8587	0.00559	-0.03808
8.8787	0.01187	-0.04238
8.8987	0.01908	-0.03783
8.9187	0.02317	-0.02822
8.9387	0.02153	-0.01903
8.9587	0.01636	-0.01235
8.9787	0.01249	-0.00744
8.9987	0.01213	-0.00379
9.0187	0.01296	-0.00169
9.0387	0.01174	-0.0013
9.0587	0.00819	-0.00262
9.0787	0.0046	-0.00565
9.0987	0.00283	-0.00989
9.1187	0.00282	-0.01452
9.1387	0.00344	-0.01888
9.1587	0.00388	-0.02215
9.1787	0.0044	-0.02327
9.1987	0.00548	-0.02217
9.2187	0.00665	-0.01968
9.2387	0.007	-0.01598
9.2587	0.00688	-0.01135
9.2787	0.00819	-0.00722
9.2987	0.01218	-0.00499
9.3187	0.01753	-0.00449
9.3387	0.02124	-0.00488
9.3587	0.02203	-0.00579
9.3787	0.02183	-0.00684
9.3987	0.02324	-0.00716
9.4187	0.02665	-0.00664
9.4387	0.03129	-0.00705
9.4587	0.03626	-0.01078
9.4787	0.03931	-0.01792
9.4987	0.03802	-0.02535
9.5187	0.03248	-0.02934
9.5387	0.0248	-0.02889
9.5587	0.01725	-0.02553
9.5787	0.01237	-0.0211
9.5987	0.01236	-0.01728
9.6187	0.0169	-0.01613
9.6387	0.02233	-0.0184
9.6587	0.02481	-0.02165
9.6787	0.02452	-0.02272
9.6987	0.02483	-0.0222
9.7187	0.02788	-0.02331
9.7387	0.03322	-0.02698
9.7587	0.0403	-0.03059
9.7787	0.04802	-0.03126
9.7987	0.05269	-0.02819
9.8187	0.05153	-0.02252
9.8387	0.04622	-0.01691
9.8587	0.03931	-0.01466
9.8787	0.03106	-0.01792
9.8987	0.0223	-0.02628
9.9187	0.01536	-0.03645
9.9387	0.01097	-0.04375
9.9587	0.00769	-0.04582
9.9787	0.00464	-0.04387
9.9987	0.00242	-0.03963
10.0187	0.00191	-0.0335
10.0387	0.00369	-0.02626
10.0587	0.00804	-0.01953
10.0787	0.01425	-0.01501
10.0987	0.02001	-0.0148
10.1187	0.02236	-0.02032
10.1387	0.02004	-0.029
10.1587	0.0148	-0.0343
10.1787	0.01034	-0.03139
10.1987	0.00968	-0.02187
10.2187	0.013	-0.01158
10.2387	0.01753	-0.00475
10.2587	0.01969	-0.00192
10.2787	0.01806	-0.00186
10.2987	0.01406	-0.0034
10.3187	0.01049	-0.00556
10.3387	0.00906	-0.00771
10.3587	0.00899	-0.01056
10.3787	0.00827	-0.01618
10.3987	0.00641	-0.02543
10.4187	0.00497	-0.03523
10.4387	0.00552	-0.03954
10.4587	0.00788	-0.03467
10.4787	0.01053	-0.02341
10.4987	0.01252	-0.0123
10.5187	0.01388	-0.00586
10.5387	0.01439	-0.00452
10.5587	0.01347	-0.0063
10.5787	0.01164	-0.00847
10.5987	0.01005	-0.00896
10.6187	0.00897	-0.00794
10.6387	0.0084	-0.00756
10.6587	0.00917	-0.00934
10.6787	0.01195	-0.01264
10.6987	0.01644	-0.01548
10.7187	0.02281	-0.01627
10.7387	0.03175	-0.01509
10.7587	0.04193	-0.01407
10.7787	0.04979	-0.01544
10.7987	0.05247	-0.01841
10.8187	0.04929	-0.01986
10.8387	0.04093	-0.01864
10.8587	0.02919	-0.01704
10.8787	0.0174	-0.01725
10.8987	0.00908	-0.01946
10.9187	0.00595	-0.02396
10.9387	0.00731	-0.03194
10.9587	0.0109	-0.04277
10.9787	0.0143	-0.05199
10.9987	0.01605	-0.05336
11.0187	0.0156	-0.04425
11.0387	0.013	-0.02913
11.0587	0.00919	-0.01609
11.0787	0.00565	-0.01037
11.0987	0.00316	-0.01185
11.1187	0.00167	-0.01669
11.1387	0.00111	-0.02002
11.1587	0.00208	-0.01884
11.1787	0.006	-0.0137
11.1987	0.01413	-0.00766
11.2187	0.025	-0.00333
11.2387	0.03415	-0.00135
11.2587	0.03889	-0.00103
11.2787	0.0415	-0.00148
11.2987	0.04359	-0.00205
11.3187	0.04141	-0.00278
11.3387	0.03182	-0.00496
11.3587	0.0186	-0.01073
11.3787	0.00806	-0.02067
11.3987	0.00257	-0.0316
11.4187	0.00060123	-0.03935
11.4387	0.0001116	-0.04362
11.4587	7.382e-05	-0.04609
11.4787	0.00030615	-0.04453
11.4987	0.00114	-0.0357
11.5187	0.00321	-0.02212
11.5387	0.00715	-0.01024
11.5587	0.01321	-0.00353
11.5787	0.02105	-0.00105
11.5987	0.02885	-0.00087179
11.6187	0.03251	-0.00212
11.6387	0.02868	-0.00454
11.6587	0.01915	-0.00718
11.6787	0.00951	-0.00836
11.6987	0.00348	-0.00739
11.7187	0.00093581	-0.00594
11.7387	0.00018426	-0.00722
11.7587	2.662e-05	-0.01346
11.7787	3.72e-06	-0.02308
11.7987	9.39e-06	-0.0301
11.8187	6.642e-05	-0.02889
11.8387	0.00035158	-0.02032
11.8587	0.00136	-0.01046
11.8787	0.00386	-0.00395
11.8987	0.00802	-0.00109
11.9187	0.01219	-0.0002204
11.9387	0.01357	-3.767e-05
11.9587	0.01106	-4.431e-05
11.9787	0.0066	-0.00023506
11.9987	0.00288	-0.000988
12.0187	0.0009224	-0.00304
12.0387	0.00021591	-0.00686
12.0587	3.697e-05	-0.01132
12.0787	4.63e-06	-0.01368
12.0987	4.2e-07	-0.01211
12.1187	2e-08	-0.00785
12.1387	0	-0.00373
12.1587	0	-0.00129
12.1787	0	-0.00032911
12.1987	0	-6.121e-05
12.2187	0	-8.33e-06
12.2387	0	-8.2e-07
12.2587	0	-7e-08
12.2787	0	0
12.2987	0	0
12.3187	0	0
12.3387	0	0
12.3587	0	0
12.3787	6e-08	0
12.3987	1.01e-06	0
12.4187	1.031e-05	0
12.4387	7.753e-05	0
12.4587	0.0004285	0
12.4787	0.00175	0
12.4987	0.0053	0
12.5187	0.01202	0
12.5387	0.0206	0
12.5587	0.02699	-1.8e-07
12.5787	0.02732	-2.19e-06
12.5987	0.0215	-2.033e-05
12.6187	0.01316	-0.0001383
12.6387	0.00622	-0.00068878
12.6587	0.00224	-0.00251
12.6787	0.00061176	-0.00675
12.6987	0.00012468	-0.01344
12.7187	1.886e-05	-0.02016
12.7387	2.1e-06	-0.02367
12.7587	1.7e-07	-0.02319
12.7787	0	-0.02025
12.7987	0	-0.0159
12.8187	0	-0.01059
12.8387	0	-0.0056
12.8587	0	-0.00224
12.8787	0	-0.00066889
12.8987	0	-0.00014673
12.9187	0	-2.36e-05
12.9387	0	-2.78e-06
12.9587	0	-2.3e-07
12.9787	0	-1e-08
12.9987	0	0
13.0187	0	0
13.0387	0	0
13.0587	0	0
13.0787	0	0
13.0987	0	0
13.1187	0	0
13.1387	0	0
13.1587	0	0
13.1787	0	0
13.1987	0	0
13.2187	0	0
13.2387	0	0
13.2587	0	0
13.2787	0	0
13.2987	0	0
13.3187	0	0
13.3387	0	0
13.3587	0	0
13.3787	0	0
13.3987	0	0
13.4187	0	0
13.4387	0	0
13.4587	0	0
13.4787	0	0
13.4987	0	0
13.5187	0	0
13.5387	0	0
13.5587	0	0
13.5787	0	0
13.5987	0	0
13.6187	0	0
13.6387	0	0
13.6587	0	0
13.6787	0	0
13.6987	0	0
13.7187	0	0
13.7387	0	0
13.7587	0	0
13.7787	0	0
13.7987	0	0
13.8187	0	0
13.8387	0	0
13.8587	0	0
13.8787	0	0
13.8987	0	0
13.9187	0	0
13.9387	0	0
13.9587	0	0
13.9787	0	0
13.9987	0	0
14.0187	0	0
14.0387	0	0
14.0587	0	0
14.0787	0	0
14.0987	0	0
14.1187	0	0
14.1387	0	0
14.1587	0	0
14.1787	0	0
14.1987	0	0
14.2187	0	0
14.2387	0	0
14.2587	0	0
14.2787	0	0
14.2987	0	0
14.3187	0	0
14.3387	0	0
14.3587	0	0
14.3787	0	0
14.3987	0	0
14.4187	0	0
14.4387	0	0
14.4587	0	0
14.4787	0	0
14.4987	0	0
14.5187	0	0
14.5387	0	0
14.5587	0	0
14.5787	0	0
14.5987	0	0
14.6187	0	0
14.6387	0	0
14.6587	0	0
14.6787	0	0
14.6987	0	0
14.7187	0	0
14.7387	0	0
14.7587	0	0
14.7787	0	0
14.7987	0	0
14.8187	0	0
14.8387	0	0
14.8587	0	0
14.8787	0	0
14.8987	0	0
14.9187	0	0
14.9387	0	0
14.9587	0	0
14.9787	0	0
14.9987	0	0
15.0187	0	0
15.0387	0	0
15.0587	0	0
15.0787	0	0
15.0987	0	0
15.1187	0	0
15.1387	0	0
15.1587	0	0
15.1787	0	0
15.1987	0	0
15.2187	0	0
15.2387	0	0
15.2587	0	0
15.2787	0	0
15.2987	0	0
15.3187	0	0
15.3387	0	0
15.3587	0	0
15.3787	0	0
15.3987	0	0
15.4187	0	0
15.4387	0	0
15.4587	0	0
15.4787	0	0
15.4987	0	0
15.5187	0	0
15.5387	0	0
15.5587	0	0
15.5787	0	0
15.5987	0	0
15.6187	0	0
15.6387	0	0
15.6587	0	0
15.6787	0	0
15.6987	0	0
15.7187	0	0
15.7387	0	0
15.7587	0	0
15.7787	0	0
15.7987	0	0
15.8187	0	0
15.8387	0	0
15.8587	0	0
15.8787	0	0
15.8987	0	0
15.9187	0	0
15.9387	0	0
15.9587	0	0
15.9787	0	0
15.9987	0	0
16.0187	0	0
16.0387	0	0
16.0587	0	0
16.0787	0	0
16.0987	0	0
16.1187	0	0
16.1387	0	0
16.1587	0	0
16.1787	0	0
16.1987	0	0
16.2187	0	0
16.2387	0	0
16.2587	0	0
16.2787	0	0
16.2987	0	0
16.3187	0	0
16.3387	0	0
16.3587	0	0
16.3787	0	0
16.3987	0	0
16.4187	0	0
16.4387	0	0
16.4587	0	0
16.4787	0	0
16.4987	0	0
16.5187	0	0
16.5387	0	0
16.5587	0	0
16.5787	0	0
16.5987	0	0
16.6187	0	0
16.6387	0	0
16.6587	0	0
16.6787	0	0
16.6987	0	0
16.7187	0	0
16.7387	0	0
16.7587	0	0
16.7787	0	0
16.7987	0	0

## Sheet: Fig.4-State iii-DOS
Fig.4-State iii-DOS
Energy(X)	up(Y)	down(Y)
-13.16	0	0
-13.15	0	0
-13.14	0	0
-13.13	0	0
-13.12	0	0
-13.11	0	0
-13.1	0	0
-13.09	0	0
-13.08	0	0
-13.07	0	0
-13.06	0	0
-13.05	0	0
-13.04	0	0
-13.03	0	0
-13.02	0	0
-13.01	0	0
-13	0	0
-12.99	0	0
-12.98	0	0
-12.97	0	0
-12.96	0	0
-12.95	0	0
-12.94	0	0
-12.93	0	0
-12.92	0	0
-12.91	0	0
-12.9	0	0
-12.89	0	0
-12.88	0	0
-12.87	0	0
-12.86	0	0
-12.85	0	0
-12.84	0	0
-12.83	0	0
-12.82	0	0
-12.81	0	0
-12.8	0	0
-12.79	0	0
-12.78	0	0
-12.77	0	0
-12.76	0	0
-12.75	0	0
-12.74	0	0
-12.73	0	0
-12.72	0	0
-12.71	0	0
-12.7	0	0
-12.69	0	0
-12.68	0	0
-12.67	0	0
-12.66	0	0
-12.65	0	0
-12.64	0	0
-12.63	0	0
-12.62	0	0
-12.61	0	0
-12.6	0	0
-12.59	0	0
-12.58	0	0
-12.57	0	0
-12.56	0	0
-12.55	0	0
-12.54	0	0
-12.53	0	0
-12.52	0	0
-12.51	0	0
-12.5	0	0
-12.49	0	0
-12.48	0	0
-12.47	0	0
-12.46	0	0
-12.45	0	0
-12.44	0	0
-12.43	0	0
-12.42	0	0
-12.41	0	0
-12.4	0	0
-12.39	0	0
-12.38	0	0
-12.37	0	0
-12.36	0	0
-12.35	0	0
-12.34	0	0
-12.33	0	0
-12.32	0	0
-12.31	0	0
-12.3	0	0
-12.29	0	0
-12.28	0	0
-12.27	0	0
-12.26	0	0
-12.25	0	0
-12.24	0	0
-12.23	0	0
-12.22	0	0
-12.21	0	0
-12.2	0	0
-12.19	0	0
-12.18	0	0
-12.17	0	0
-12.16	0	0
-12.15	0	0
-12.14	0	0
-12.13	0	0
-12.12	0	0
-12.11	0	0
-12.1	0	0
-12.09	0	0
-12.08	0	0
-12.07	0	0
-12.06	0	0
-12.05	0	0
-12.04	0	0
-12.03	0	0
-12.02	0	0
-12.01	0	0
-12	0	0
-11.99	0	0
-11.98	0	0
-11.97	0	0
-11.96	0	0
-11.95	0	0
-11.94	0	0
-11.93	0	0
-11.92	0	0
-11.91	0	0
-11.9	0	0
-11.89	0	0
-11.88	0	0
-11.87	0	0
-11.86	0	0
-11.85	0	0
-11.84	0	0
-11.83	0	0
-11.82	0	0
-11.81	0	0
-11.8	0	0
-11.79	0	0
-11.78	0	0
-11.77	0	0
-11.76	0	0
-11.75	0	0
-11.74	0	0
-11.73	0	0
-11.72	0	0
-11.71	0	0
-11.7	0	0
-11.69	0	0
-11.68	0	0
-11.67	0	0
-11.66	0	0
-11.65	0	0
-11.64	0	0
-11.63	0	0
-11.62	0	0
-11.61	0	0
-11.6	0	0
-11.59	0	0
-11.58	0	0
-11.57	0	0
-11.56	0	0
-11.55	0	0
-11.54	0	0
-11.53	0	0
-11.52	0	0
-11.51	0	0
-11.5	0	0
-11.49	0	0
-11.48	0	0
-11.47	0	0
-11.46	0	0
-11.45	0	0
-11.44	0	0
-11.43	0	0
-11.42	0	0
-11.41	0	0
-11.4	0	0
-11.39	0	0
-11.38	0	0
-11.37	0	0
-11.36	0	0
-11.35	0	0
-11.34	0	0
-11.33	0	0
-11.32	0	0
-11.31	0	0
-11.3	0	0
-11.29	0	0
-11.28	0	0
-11.27	0	0
-11.26	0	0
-11.25	0	0
-11.24	0	0
-11.23	0	0
-11.22	0	0
-11.21	0	0
-11.2	0	0
-11.19	0	0
-11.18	0	0
-11.17	0	0
-11.16	0	0
-11.15	0	0
-11.14	0	0
-11.13	0	0
-11.12	0	0
-11.11	0	0
-11.1	0	0
-11.09	0	0
-11.08	0	0
-11.07	0	0
-11.06	0	0
-11.05	0	0
-11.04	0	0
-11.03	0	0
-11.02	0	0
-11.01	0	0
-11	0	0
-10.99	0	0
-10.98	0	0
-10.97	0	0
-10.96	0	0
-10.95	0	0
-10.94	0	0
-10.93	0	0
-10.92	0	0
-10.91	0	0
-10.9	0	0
-10.89	0	0
-10.88	0	0
-10.87	0	0
-10.86	0	0
-10.85	0	0
-10.84	0	0
-10.83	0	0
-10.82	0	0
-10.81	0	0
-10.8	0	0
-10.79	0	0
-10.78	0	0
-10.77	0	0
-10.76	0	0
-10.75	0	0
-10.74	0	0
-10.73	0	0
-10.72	0	0
-10.71	0	0
-10.7	0	0
-10.69	0	0
-10.68	0	0
-10.67	0	0
-10.66	0	0
-10.65	0	0
-10.64	0	0
-10.63	0	0
-10.62	0	0
-10.61	0	0
-10.6	0	0
-10.59	0	0
-10.58	0	0
-10.57	0	0
-10.56	0	0
-10.55	0	0
-10.54	0	0
-10.53	0	0
-10.52	0	0
-10.51	0	0
-10.5	0	0
-10.49	0	0
-10.48	0	0
-10.47	0	0
-10.46	0	0
-10.45	0	0
-10.44	0	0
-10.43	0	0
-10.42	0	0
-10.41	0	0
-10.4	0	0
-10.39	0	0
-10.38	0	0
-10.37	0	0
-10.36	0	0
-10.35	0	0
-10.34	0	0
-10.33	0	0
-10.32	0	0
-10.31	0	0
-10.3	0	0
-10.29	0	0
-10.28	0	0
-10.27	0	0
-10.26	0	0
-10.25	0	0
-10.24	0	0
-10.23	0	0
-10.22	0	0
-10.21	0	0
-10.2	0	0
-10.19	0	0
-10.18	0	0
-10.17	0	0
-10.16	0	0
-10.15	0	0
-10.14	0	0
-10.13	0	0
-10.12	0	0
-10.11	0	0
-10.1	0	0
-10.09	0	0
-10.08	0	0
-10.07	0	0
-10.06	0	0
-10.05	0	0
-10.04	0	0
-10.03	0	0
-10.02	0	0
-10.01	0	0
-10	0	0
-9.99	0	0
-9.98	0	0
-9.97	0	0
-9.96	0	0
-9.95	0	0
-9.94	0	0
-9.93	0	0
-9.92	0	0
-9.91	0	0
-9.9	0	0
-9.89	0	0
-9.88	0	0
-9.87	0	0
-9.86	0	0
-9.85	0	0
-9.84	0	0
-9.83	0	0
-9.82	0	0
-9.81	0	0
-9.8	0	0
-9.79	0	0
-9.78	0	0
-9.77	0	0
-9.76	0	0
-9.75	0	0
-9.74	0	0
-9.73	0	0
-9.72	0	0
-9.71	0	0
-9.7	0	0
-9.69	0	0
-9.68	0	0
-9.67	0	0
-9.66	0	0
-9.65	0	0
-9.64	0	0
-9.63	0	0
-9.62	0	0
-9.61	0	0
-9.6	0	0
-9.59	0	0
-9.58	0	0
-9.57	0	0
-9.56	0	0
-9.55	0	0
-9.54	0	0
-9.53	0	0
-9.52	0	0
-9.51	0	0
-9.5	0	0
-9.49	0	0
-9.48	0	0
-9.47	0	0
-9.46	0	0
-9.45	0	0
-9.44	0	0
-9.43	0	0
-9.42	0	0
-9.41	0	0
-9.4	0	0
-9.39	0	0
-9.38	0	0
-9.37	0	0
-9.36	0	0
-9.35	0	0
-9.34	0	0
-9.33	0	0
-9.32	0	0
-9.31	0	0
-9.3	0	0
-9.29	0	0
-9.28	0	0
-9.27	0	0
-9.26	0	0
-9.25	0	0
-9.24	0	0
-9.23	0	0
-9.22	0	0
-9.21	0	0
-9.2	0	0
-9.19	0	0
-9.18	0	0
-9.17	0	0
-9.16	0	0
-9.15	0	0
-9.14	0	0
-9.13	0	0
-9.12	0	0
-9.11	0	0
-9.1	0	0
-9.09	0	0
-9.08	0	0
-9.07	0	0
-9.06	0	0
-9.05	0	0
-9.04	0	0
-9.03	0	0
-9.02	0	0
-9.01	0	0
-9	0	0
-8.99	0	0
-8.98	0	0
-8.97	0	0
-8.96	0	0
-8.95	0	0
-8.94	0	0
-8.93	0	0
-8.92	0	0
-8.91	0	0
-8.9	0	0
-8.89	0	0
-8.88	0	0
-8.87	0	0
-8.86	0	0
-8.85	0	0
-8.84	0	0
-8.83	0	0
-8.82	0	0
-8.81	0	0
-8.8	0	0
-8.79	0	0
-8.78	0	0
-8.77	0	0
-8.76	0	0
-8.75	0	0
-8.74	0	0
-8.73	0	0
-8.72	0	0
-8.71	0	0
-8.7	0	0
-8.69	0	0
-8.68	0	0
-8.67	0	0
-8.66	0	0
-8.65	0	0
-8.64	0	0
-8.63	0	0
-8.62	0	0
-8.61	0	0
-8.6	0	0
-8.59	0	0
-8.58	0	0
-8.57	0	0
-8.56	0	0
-8.55	0	0
-8.54	0	0
-8.53	0	0
-8.52	0	0
-8.51	0	0
-8.5	0	0
-8.49	0	0
-8.48	0	0
-8.47	0	0
-8.46	0	0
-8.45	0	0
-8.44	0	0
-8.43	0	0
-8.42	0	0
-8.41	0	0
-8.4	0	0
-8.39	0	0
-8.38	0	0
-8.37	0	0
-8.36	0	0
-8.35	0	0
-8.34	0	0
-8.33	0	0
-8.32	0	0
-8.31	0	0
-8.3	0	0
-8.29	0	0
-8.28	0	0
-8.27	0	0
-8.26	0	0
-8.25	0	0
-8.24	0	0
-8.23	0	0
-8.22	0	0
-8.21	0	0
-8.2	0	0
-8.19	0	0
-8.18	0	0
-8.17	0	0
-8.16	0	0
-8.15	0	0
-8.14	0	0
-8.13	0	0
-8.12	0	0
-8.11	0	0
-8.1	0	0
-8.09	0	0
-8.08	0	0
-8.07	0	0
-8.06	0	0
-8.05	0	0
-8.04	0	0
-8.03	0	0
-8.02	0	0
-8.01	0	0
-8	0	0
-7.99	0	0
-7.98	0	0
-7.97	0	0
-7.96	0	0
-7.95	0	0
-7.94	0	0
-7.93	0	0
-7.92	0	0
-7.91	0	0
-7.9	0	0
-7.89	0	0
-7.88	0	0
-7.87	0	0
-7.86	0	0
-7.85	0	0
-7.84	0	0
-7.83	0	0
-7.82	0	0
-7.81	0	0
-7.8	0	0
-7.79	0	0
-7.78	0	0
-7.77	0	0
-7.76	0	0
-7.75	0	0
-7.74	0	0
-7.73	0	0
-7.72	0	0
-7.71	0	0
-7.7	0	0
-7.69	0	0
-7.68	0	0
-7.67	0	0
-7.66	0	0
-7.65	0	0
-7.64	0	0
-7.63	0	0
-7.62	0	0
-7.61	0	0
-7.6	0	0
-7.59	0	0
-7.58	0	0
-7.57	0	0
-7.56	0	0
-7.55	0	0
-7.54	0	0
-7.53	0	0
-7.52	0	0
-7.51	0	0
-7.5	0	0
-7.49	0	0
-7.48	0	0
-7.47	0	0
-7.46	0	0
-7.45	0	0
-7.44	0	0
-7.43	0	0
-7.42	0	0
-7.41	0	0
-7.4	0	0
-7.39	0	0
-7.38	0	0
-7.37	0	0
-7.36	0	0
-7.35	0	0
-7.34	0	0
-7.33	0	0
-7.32	0	0
-7.31	0	0
-7.3	0	0
-7.29	0	0
-7.28	0	0
-7.27	0	0
-7.26	0	0
-7.25	0	0
-7.24	0	0
-7.23	0	0
-7.22	0	0
-7.21	0	0
-7.2	0	0
-7.19	0	0
-7.18	0	0
-7.17	0	0
-7.16	0	0
-7.15	0	0
-7.14	0	0
-7.13	0	0
-7.12	0	0
-7.11	0	0
-7.1	0	0
-7.09	0	0
-7.08	0	0
-7.07	0	0
-7.06	0	0
-7.05	0	0
-7.04	0	0
-7.03	0	0
-7.02	0	0
-7.01	0	0
-7	0	0
-6.99	0	0
-6.98	0	0
-6.97	0	0
-6.96	0	0
-6.95	0	0
-6.94	0	0
-6.93	0	0
-6.92	0	0
-6.91	0	0
-6.9	0	0
-6.89	0	0
-6.88	0	0
-6.87	0	0
-6.86	0	0
-6.85	0	0
-6.84	0	0
-6.83	0	0
-6.82	0	0
-6.81	0	0
-6.8	0	0
-6.79	0	0
-6.78	0	0
-6.77	0	0
-6.76	0	0
-6.75	0	0
-6.74	0	0
-6.73	0	0
-6.72	0	0
-6.71	0	0
-6.7	0	0
-6.69	0	0
-6.68	0	0
-6.67	0	0
-6.66	0	0
-6.65	0	0
-6.64	0	0
-6.63	0	0
-6.62	0	0
-6.61	0	0
-6.6	0	0
-6.59	0	0
-6.58	0	0
-6.57	0	0
-6.56	0	0
-6.55	0	0
-6.54	0	0
-6.53	0	0
-6.52	0	0
-6.51	0	0
-6.5	0	0
-6.49	0	0
-6.48	0	0
-6.47	0	0
-6.46	0	0
-6.45	0	0
-6.44	0	0
-6.43	0	0
-6.42	0	0
-6.41	0	0
-6.4	0	0
-6.39	0	0
-6.38	0	0
-6.37	0	0
-6.36	0	0
-6.35	0	0
-6.34	0	0
-6.33	0	0
-6.32	0	0
-6.31	0	0
-6.3	0	0
-6.29	0	0
-6.28	0	0
-6.27	0	0
-6.26	0	0
-6.25	0	0
-6.24	0	0
-6.23	0	0
-6.22	0	0
-6.21	0	0
-6.2	0	0
-6.19	0	0
-6.18	0	0
-6.17	0	0
-6.16	0	0
-6.15	0	0
-6.14	0	0
-6.13	0	0
-6.12	0	0
-6.11	0	0
-6.1	0	0
-6.09	0	0
-6.08	0	0
-6.07	0	0
-6.06	0	0
-6.05	0	0
-6.04	0	0
-6.03	0	0
-6.02	0	0
-6.01	0	0
-6	0	0
-5.99	0	0
-5.98	0	0
-5.97	0	0
-5.96	0	0
-5.95	0	0
-5.94	0	0
-5.93	0	0
-5.92	0	0
-5.91	0	0
-5.9	0	0
-5.89	0	0
-5.88	1e-08	-1e-08
-5.87	3e-08	-3e-08
-5.86	5e-08	-5e-08
-5.85	1.4e-07	-1.4e-07
-5.84	2.6e-07	-2.4e-07
-5.83	4.9e-07	-4.8e-07
-5.82	9.5e-07	-9.3e-07
-5.81	1.77e-06	-1.73e-06
-5.8	3.26e-06	-3.17e-06
-5.79	5.88e-06	-5.73e-06
-5.78	1.04e-05	-1.015e-05
-5.77	1.803e-05	-1.762e-05
-5.76	3.068e-05	-3e-05
-5.75	5.118e-05	-5.01e-05
-5.74	8.381e-05	-8.209e-05
-5.73	0.00013459	-0.00013194
-5.72	0.00021201	-0.00020806
-5.71	0.00032781	-0.00032181
-5.7	0.00049719	-0.0004885
-5.69	0.00073985	-0.00072742
-5.68	0.00108	-0.00106
-5.67	0.00155	-0.00152
-5.66	0.00218	-0.00215
-5.65	0.003	-0.00296
-5.64	0.00407	-0.00402
-5.63	0.00541	-0.00534
-5.62	0.00707	-0.00698
-5.61	0.00906	-0.00896
-5.6	0.0114	-0.01128
-5.59	0.01409	-0.01395
-5.58	0.01711	-0.01696
-5.57	0.02041	-0.02025
-5.56	0.02394	-0.02376
-5.55	0.02759	-0.0274
-5.54	0.03128	-0.03109
-5.53	0.03489	-0.03469
-5.52	0.03831	-0.03811
-5.51	0.04144	-0.04124
-5.5	0.04418	-0.044
-5.49	0.04648	-0.04632
-5.48	0.04832	-0.04817
-5.47	0.04969	-0.04956
-5.46	0.05065	-0.05051
-5.45	0.05125	-0.05113
-5.44	0.0516	-0.05149
-5.43	0.05182	-0.05169
-5.42	0.05204	-0.05191
-5.41	0.05237	-0.05221
-5.4	0.0529	-0.05275
-5.39	0.05376	-0.05358
-5.38	0.05497	-0.05477
-5.37	0.05658	-0.05635
-5.36	0.05857	-0.05833
-5.35	0.06094	-0.06068
-5.34	0.06364	-0.06336
-5.33	0.0666	-0.06632
-5.32	0.06979	-0.0695
-5.31	0.07319	-0.07286
-5.3	0.07672	-0.07641
-5.29	0.08043	-0.0801
-5.28	0.08432	-0.08399
-5.27	0.08843	-0.08809
-5.26	0.09282	-0.09246
-5.25	0.09754	-0.09716
-5.24	0.10265	-0.10227
-5.23	0.10819	-0.10778
-5.22	0.11417	-0.11375
-5.21	0.12056	-0.12012
-5.2	0.12732	-0.12688
-5.19	0.13436	-0.1339
-5.18	0.14156	-0.14112
-5.17	0.14878	-0.14836
-5.16	0.15591	-0.15551
-5.15	0.16274	-0.16241
-5.14	0.16917	-0.1689
-5.13	0.17503	-0.17484
-5.12	0.18023	-0.18012
-5.11	0.18462	-0.18462
-5.1	0.18814	-0.18826
-5.09	0.19076	-0.191
-5.08	0.19247	-0.19282
-5.07	0.19328	-0.19375
-5.06	0.19331	-0.19391
-5.05	0.19273	-0.19344
-5.04	0.19173	-0.19253
-5.03	0.19062	-0.19148
-5.02	0.18966	-0.19058
-5.01	0.18924	-0.1902
-5	0.18971	-0.19066
-4.99	0.19137	-0.19231
-4.98	0.19453	-0.19544
-4.97	0.19937	-0.20026
-4.96	0.20603	-0.20687
-4.95	0.2145	-0.21531
-4.94	0.22471	-0.22547
-4.93	0.23645	-0.23717
-4.92	0.24942	-0.25014
-4.91	0.26332	-0.26401
-4.9	0.27777	-0.2785
-4.89	0.29244	-0.29318
-4.88	0.30701	-0.30778
-4.87	0.32114	-0.32193
-4.86	0.33473	-0.33564
-4.85	0.34775	-0.34871
-4.84	0.36005	-0.36113
-4.83	0.37193	-0.37295
-4.82	0.38335	-0.3845
-4.81	0.39469	-0.39585
-4.8	0.40606	-0.40723
-4.79	0.41771	-0.41886
-4.78	0.42973	-0.43097
-4.77	0.44232	-0.44363
-4.76	0.45555	-0.45671
-4.75	0.46923	-0.47039
-4.74	0.48345	-0.48457
-4.73	0.49787	-0.49895
-4.72	0.51238	-0.51336
-4.71	0.52678	-0.52746
-4.7	0.54063	-0.54143
-4.69	0.55401	-0.55462
-4.68	0.56689	-0.56722
-4.67	0.57863	-0.57898
-4.66	0.5898	-0.58987
-4.65	0.59996	-0.59975
-4.64	0.60947	-0.60906
-4.63	0.61828	-0.61748
-4.62	0.62649	-0.62549
-4.61	0.63438	-0.63317
-4.6	0.64205	-0.64052
-4.59	0.64961	-0.64797
-4.58	0.65721	-0.65543
-4.57	0.66529	-0.66328
-4.56	0.67354	-0.67158
-4.55	0.68252	-0.68052
-4.54	0.69195	-0.69012
-4.53	0.70223	-0.70027
-4.52	0.71307	-0.7113
-4.51	0.7245	-0.72301
-4.5	0.73661	-0.73533
-4.49	0.74921	-0.74825
-4.48	0.7619	-0.76137
-4.47	0.77493	-0.77461
-4.46	0.78772	-0.78801
-4.45	0.80054	-0.80095
-4.44	0.81277	-0.8135
-4.43	0.82476	-0.82561
-4.42	0.83585	-0.83704
-4.41	0.84617	-0.84739
-4.4	0.85564	-0.8568
-4.39	0.86407	-0.86507
-4.38	0.87088	-0.87203
-4.37	0.87649	-0.87739
-4.36	0.88013	-0.88108
-4.35	0.88215	-0.88274
-4.34	0.88191	-0.88285
-4.33	0.88001	-0.88089
-4.32	0.87625	-0.87708
-4.31	0.87068	-0.87165
-4.3	0.86345	-0.86475
-4.29	0.85513	-0.85675
-4.28	0.846	-0.84795
-4.27	0.83666	-0.83901
-4.26	0.82718	-0.82993
-4.25	0.81794	-0.82119
-4.24	0.80932	-0.81306
-4.23	0.80137	-0.8056
-4.22	0.79425	-0.79895
-4.21	0.78768	-0.79296
-4.2	0.782	-0.78755
-4.19	0.77672	-0.78264
-4.18	0.77174	-0.77794
-4.17	0.76706	-0.77364
-4.16	0.76236	-0.76933
-4.15	0.75784	-0.765
-4.14	0.75354	-0.76079
-4.13	0.74923	-0.75628
-4.12	0.74485	-0.752
-4.11	0.74065	-0.7475
-4.1	0.73626	-0.743
-4.09	0.73171	-0.73795
-4.08	0.72715	-0.73298
-4.07	0.72203	-0.72734
-4.06	0.7164	-0.72119
-4.05	0.71004	-0.7143
-4.04	0.70303	-0.70677
-4.03	0.69518	-0.6984
-4.02	0.68676	-0.68916
-4.01	0.67755	-0.67933
-4	0.66761	-0.66908
-3.99	0.65735	-0.65853
-3.98	0.64718	-0.64799
-3.97	0.63712	-0.63766
-3.96	0.62756	-0.62786
-3.95	0.6187	-0.61897
-3.94	0.61097	-0.61109
-3.93	0.60434	-0.60432
-3.92	0.5991	-0.59913
-3.91	0.59541	-0.59529
-3.9	0.59295	-0.59293
-3.89	0.59207	-0.59193
-3.88	0.59241	-0.59216
-3.87	0.5937	-0.5935
-3.86	0.5958	-0.5957
-3.85	0.5985	-0.5981
-3.84	0.6012	-0.6008
-3.83	0.6037	-0.6034
-3.82	0.606	-0.6055
-3.81	0.6075	-0.607
-3.8	0.6082	-0.6077
-3.79	0.6077	-0.6073
-3.78	0.6061	-0.6059
-3.77	0.6034	-0.6031
-3.76	0.5997	-0.59952
-3.75	0.59498	-0.59486
-3.74	0.58946	-0.58945
-3.73	0.58317	-0.58339
-3.72	0.57649	-0.57677
-3.71	0.56951	-0.56998
-3.7	0.56244	-0.563
-3.69	0.55524	-0.55612
-3.68	0.54822	-0.54933
-3.67	0.54148	-0.54281
-3.66	0.5351	-0.53653
-3.65	0.52897	-0.53059
-3.64	0.5234	-0.52516
-3.63	0.51838	-0.52045
-3.62	0.5142	-0.51633
-3.61	0.51097	-0.51312
-3.6	0.50896	-0.51118
-3.59	0.50854	-0.51056
-3.58	0.50964	-0.51168
-3.57	0.51292	-0.51487
-3.56	0.51856	-0.52001
-3.55	0.52642	-0.52775
-3.54	0.53681	-0.53793
-3.53	0.54934	-0.55025
-3.52	0.564	-0.5648
-3.51	0.58044	-0.58105
-3.5	0.59813	-0.59855
-3.49	0.61642	-0.61686
-3.48	0.63497	-0.63535
-3.47	0.6529	-0.6533
-3.46	0.6698	-0.6703
-3.45	0.6851	-0.6858
-3.44	0.6985	-0.6992
-3.43	0.7098	-0.7105
-3.42	0.7187	-0.7196
-3.41	0.7257	-0.7263
-3.4	0.7303	-0.731
-3.39	0.7331	-0.7337
-3.38	0.7341	-0.73473
-3.37	0.73374	-0.73428
-3.36	0.73247	-0.73283
-3.35	0.73017	-0.73057
-3.34	0.72729	-0.72755
-3.33	0.72385	-0.7241
-3.32	0.71997	-0.72033
-3.31	0.71576	-0.71604
-3.3	0.7112	-0.71141
-3.29	0.70621	-0.70665
-3.28	0.70108	-0.70144
-3.27	0.69592	-0.6961
-3.26	0.69055	-0.69073
-3.25	0.6853	-0.68545
-3.24	0.6806	-0.6804
-3.23	0.6766	-0.6762
-3.22	0.6737	-0.673
-3.21	0.6723	-0.6713
-3.2	0.6727	-0.6714
-3.19	0.6752	-0.6738
-3.18	0.6803	-0.6786
-3.17	0.6881	-0.686
-3.16	0.6983	-0.696
-3.15	0.7109	-0.7088
-3.14	0.7257	-0.7238
-3.13	0.7425	-0.7407
-3.12	0.7605	-0.7591
-3.11	0.7794	-0.7784
-3.1	0.7985	-0.7979
-3.09	0.8171	-0.817
-3.08	0.8348	-0.8353
-3.07	0.8509	-0.8519
-3.06	0.8649	-0.8666
-3.05	0.8765	-0.8787
-3.04	0.8856	-0.8882
-3.03	0.8916	-0.8947
-3.02	0.8951	-0.8982
-3.01	0.8955	-0.8989
-3	0.8937	-0.8971
-2.99	0.8899	-0.8931
-2.98	0.8843	-0.8874
-2.97	0.8779	-0.8805
-2.96	0.8712	-0.8732
-2.95	0.8645	-0.8662
-2.94	0.8587	-0.8597
-2.93	0.8543	-0.8545
-2.92	0.8517	-0.8515
-2.91	0.8511	-0.8503
-2.9	0.853	-0.8517
-2.89	0.8576	-0.8558
-2.88	0.8646	-0.8626
-2.87	0.874	-0.8717
-2.86	0.8858	-0.8833
-2.85	0.8995	-0.8968
-2.84	0.9149	-0.9122
-2.83	0.9313	-0.9287
-2.82	0.9488	-0.9463
-2.81	0.9666	-0.9643
-2.8	0.9845	-0.9825
-2.79	1.0022	-1.0004
-2.78	1.0194	-1.0178
-2.77	1.0362	-1.0348
-2.76	1.0521	-1.0509
-2.75	1.0674	-1.0663
-2.74	1.0818	-1.0808
-2.73	1.0956	-1.0946
-2.72	1.1086	-1.1076
-2.71	1.1207	-1.1195
-2.7	1.1319	-1.1305
-2.69	1.142	-1.1403
-2.68	1.1509	-1.1489
-2.67	1.1581	-1.1558
-2.66	1.1635	-1.1609
-2.65	1.1664	-1.1637
-2.64	1.1669	-1.1641
-2.63	1.1647	-1.1617
-2.62	1.1597	-1.1567
-2.61	1.1519	-1.1488
-2.6	1.1416	-1.1386
-2.59	1.1292	-1.1264
-2.58	1.1153	-1.1127
-2.57	1.1004	-1.0982
-2.56	1.0858	-1.0836
-2.55	1.0717	-1.0698
-2.54	1.0594	-1.0574
-2.53	1.0491	-1.0475
-2.52	1.0418	-1.0403
-2.51	1.0377	-1.0362
-2.5	1.0371	-1.0356
-2.49	1.04	-1.0382
-2.48	1.0459	-1.0443
-2.47	1.0546	-1.0529
-2.46	1.0654	-1.0638
-2.45	1.0778	-1.0761
-2.44	1.0907	-1.089
-2.43	1.1036	-1.102
-2.42	1.1154	-1.1139
-2.41	1.1255	-1.1242
-2.4	1.1332	-1.1321
-2.39	1.1381	-1.1371
-2.38	1.1393	-1.1387
-2.37	1.1367	-1.1366
-2.36	1.1302	-1.1305
-2.35	1.1195	-1.1204
-2.34	1.1049	-1.1063
-2.33	1.0867	-1.0883
-2.32	1.0649	-1.0669
-2.31	1.0402	-1.0424
-2.3	1.0132	-1.0154
-2.29	0.9842	-0.9867
-2.28	0.9545	-0.9567
-2.27	0.9243	-0.9263
-2.26	0.8948	-0.8964
-2.25	0.8663	-0.8675
-2.24	0.8395	-0.8403
-2.23	0.815	-0.8153
-2.22	0.7934	-0.7931
-2.21	0.7745	-0.774
-2.2	0.7591	-0.7582
-2.19	0.7467	-0.7455
-2.18	0.7374	-0.7361
-2.17	0.7309	-0.7296
-2.16	0.7269	-0.7258
-2.15	0.7252	-0.7244
-2.14	0.72536	-0.7252
-2.13	0.72694	-0.7274
-2.12	0.72966	-0.73086
-2.11	0.73298	-0.7353
-2.1	0.73661	-0.7402
-2.09	0.74012	-0.74546
-2.08	0.7432	-0.75059
-2.07	0.74561	-0.75546
-2.06	0.74702	-0.75956
-2.05	0.74712	-0.76266
-2.04	0.74567	-0.76444
-2.03	0.74255	-0.76478
-2.02	0.73744	-0.76327
-2.01	0.73034	-0.75969
-2	0.72146	-0.75407
-1.99	0.71083	-0.74641
-1.98	0.69869	-0.73705
-1.97	0.68577	-0.72594
-1.96	0.67224	-0.71393
-1.95	0.65885	-0.70138
-1.94	0.64651	-0.68914
-1.93	0.63556	-0.67776
-1.92	0.62695	-0.66806
-1.91	0.62145	-0.66113
-1.9	0.61952	-0.65736
-1.89	0.62201	-0.65787
-1.88	0.62967	-0.66323
-1.87	0.6433	-0.67467
-1.86	0.66375	-0.69282
-1.85	0.69194	-0.71892
-1.84	0.72912	-0.75418
-1.83	0.77667	-0.79958
-1.82	0.83564	-0.85674
-1.81	0.90706	-0.92636
-1.8	0.99165	-1.00904
-1.79	1.08975	-1.10517
-1.78	1.20056	-1.21398
-1.77	1.32251	-1.33401
-1.76	1.45289	-1.46237
-1.75	1.58812	-1.59537
-1.74	1.72326	-1.72802
-1.73	1.8524	-1.855
-1.72	1.97002	-1.97009
-1.71	2.06969	-2.06737
-1.7	2.1464	-2.14143
-1.69	2.19578	-2.18809
-1.68	2.21561	-2.20521
-1.67	2.2054	-2.19238
-1.66	2.16723	-2.15136
-1.65	2.10547	-2.08668
-1.64	2.02659	-2.00471
-1.63	1.93866	-1.91356
-1.62	1.85061	-1.82206
-1.61	1.77178	-1.73953
-1.6	1.71066	-1.67464
-1.59	1.6744	-1.63477
-1.58	1.6684	-1.62509
-1.57	1.6949	-1.6484
-1.56	1.7538	-1.7045
-1.55	1.8416	-1.7906
-1.54	1.9531	-1.9013
-1.53	2.0805	-2.0292
-1.52	2.2153	-2.1651
-1.51	2.3474	-2.3014
-1.5	2.4703	-2.4283
-1.49	2.5767	-2.5397
-1.48	2.6617	-2.6303
-1.47	2.7258	-2.6987
-1.46	2.7682	-2.7462
-1.45	2.7931	-2.7749
-1.44	2.8064	-2.7905
-1.43	2.8157	-2.7999
-1.42	2.8248	-2.8098
-1.41	2.8405	-2.8251
-1.4	2.8667	-2.8485
-1.39	2.9017	-2.8826
-1.38	2.9453	-2.9244
-1.37	2.99209	-2.96946
-1.36	3.03497	-3.01187
-1.35	3.06669	-3.04439
-1.34	3.08028	-3.05973
-1.33	3.06966	-3.04958
-1.32	3.03095	-3.01077
-1.31	2.96298	-2.94197
-1.3	2.86897	-2.84454
-1.29	2.75464	-2.72415
-1.28	2.6291	-2.58753
-1.27	2.50072	-2.4454
-1.26	2.383	-2.31035
-1.25	2.28603	-2.19236
-1.24	2.21766	-2.10148
-1.23	2.18469	-2.0458
-1.22	2.19033	-2.03053
-1.21	2.23331	-2.05632
-1.2	2.30888	-2.12081
-1.19	2.409	-2.21716
-1.18	2.52265	-2.33705
-1.17	2.6368	-2.4669
-1.16	2.73866	-2.59485
-1.15	2.81662	-2.70614
-1.14	2.86008	-2.79094
-1.13	2.86019	-2.83707
-1.12	2.8143	-2.83922
-1.11	2.72157	-2.79171
-1.1	2.58319	-2.69622
-1.09	2.40637	-2.55648
-1.08	2.19902	-2.37781
-1.07	1.97157	-2.16837
-1.06	1.73274	-1.93979
-1.05	1.49331	-1.70179
-1.04	1.26167	-1.46326
-1.03	1.04511	-1.23341
-1.02	0.84866	-1.0194
-1.01	0.67566	-0.82598
-1	0.52728	-0.65596
-0.99	0.40335	-0.51071
-0.98	0.30255	-0.38976
-0.97	0.22244	-0.29159
-0.96	0.16033	-0.21392
-0.95	0.11322	-0.15377
-0.94	0.0784	-0.10836
-0.93	0.05323	-0.07486
-0.92	0.03543	-0.0507
-0.91	0.02312	-0.03365
-0.9	0.01481	-0.0219
-0.89	0.00931	-0.01397
-0.88	0.00577	-0.00873
-0.87	0.00357	-0.00535
-0.86	0.00226	-0.00322
-0.85	0.00155	-0.0019
-0.84	0.00128	-0.0011
-0.83	0.00134	-0.00062274
-0.82	0.0017	-0.000351
-0.81	0.00237	-0.00020184
-0.8	0.00342	-0.00012934
-0.79	0.00493	-0.00010973
-0.78	0.00702	-0.00013629
-0.77	0.00982	-0.00021763
-0.76	0.0135	-0.00037967
-0.75	0.01823	-0.00067099
-0.74	0.02417	-0.00117
-0.73	0.03152	-0.00202
-0.72	0.04042	-0.0034
-0.71	0.05104	-0.00562
-0.7	0.06358	-0.0091
-0.69	0.07825	-0.01445
-0.68	0.09534	-0.0225
-0.67	0.11531	-0.03433
-0.66	0.13877	-0.05135
-0.65	0.16662	-0.07529
-0.64	0.20007	-0.1082
-0.63	0.24065	-0.15244
-0.62	0.29025	-0.21047
-0.61	0.35114	-0.2849
-0.6	0.42545	-0.37805
-0.59	0.51542	-0.49175
-0.58	0.62287	-0.62701
-0.57	0.7486	-0.78351
-0.56	0.8929	-0.95983
-0.55	1.05417	-1.15269
-0.54	1.22939	-1.35681
-0.53	1.41385	-1.56564
-0.52	1.60109	-1.77094
-0.51	1.7836	-1.9631
-0.5	1.95319	-2.13298
-0.49	2.09983	-2.27258
-0.48	2.21622	-2.3727
-0.47	2.29598	-2.42934
-0.46	2.33314	-2.43746
-0.45	2.32606	-2.39656
-0.44	2.27334	-2.31076
-0.43	2.17921	-2.18374
-0.42	2.04755	-2.02321
-0.41	1.88692	-1.83636
-0.4	1.70429	-1.63467
-0.39	1.50891	-1.42626
-0.38	1.3099	-1.21975
-0.37	1.11474	-1.02266
-0.36	0.92983	-0.8403
-0.35	0.76027	-0.67691
-0.34	0.60948	-0.53452
-0.33	0.47882	-0.41371
-0.32	0.36876	-0.31387
-0.31	0.27845	-0.23343
-0.3	0.2061	-0.17013
-0.29	0.14948	-0.12158
-0.28	0.1063	-0.08516
-0.27	0.0741	-0.05847
-0.26	0.05063	-0.03936
-0.25	0.03391	-0.02596
-0.24	0.02226	-0.01679
-0.23	0.01433	-0.01064
-0.22	0.00904	-0.00661
-0.21	0.00559	-0.00403
-0.2	0.00339	-0.0024
-0.19	0.00201	-0.00141
-0.18	0.00117	-0.0008075
-0.17	0.00066923	-0.00045407
-0.16	0.00037447	-0.00025027
-0.15	0.00020546	-0.00013524
-0.14	0.00011046	-7.162e-05
-0.13	5.823e-05	-3.719e-05
-0.12	3.008e-05	-1.894e-05
-0.11	1.523e-05	-9.44e-06
-0.1	7.56e-06	-4.62e-06
-0.09	3.67e-06	-2.2e-06
-0.08	1.77e-06	-1.05e-06
-0.07	8.2e-07	-4.8e-07
-0.06	3.9e-07	-2.2e-07
-0.05	1.7e-07	-9e-08
-0.04	8e-08	-4e-08
-0.03	3e-08	-1e-08
-0.02	1e-08	0
-0.01	0	0
0	0	0
0.01	0	0
0.02	0	0
0.03	0	0
0.04	0	0
0.05	0	0
0.06	0	0
0.07	0	0
0.08	0	0
0.09	0	0
0.1	0	0
0.11	0	0
0.12	0	0
0.13	0	0
0.14	0	0
0.15	0	0
0.16	0	0
0.17	0	0
0.18	0	0
0.19	0	0
0.2	0	0
0.21	0	0
0.22	0	0
0.23	0	0
0.24	0	0
0.25	0	0
0.26	1e-08	-1e-08
0.27	2e-08	-2e-08
0.28	6e-08	-5e-08
0.29	1.1e-07	-1.1e-07
0.3	2.3e-07	-2.1e-07
0.31	4.5e-07	-4e-07
0.32	8.6e-07	-7.7e-07
0.33	1.61e-06	-1.46e-06
0.34	2.96e-06	-2.7e-06
0.35	5.37e-06	-4.88e-06
0.36	9.52e-06	-8.7e-06
0.37	1.662e-05	-1.518e-05
0.38	2.842e-05	-2.6e-05
0.39	4.771e-05	-4.374e-05
0.4	7.859e-05	-7.217e-05
0.41	0.00012708	-0.00011691
0.42	0.00020166	-0.0001859
0.43	0.00031416	-0.00029022
0.44	0.00048064	-0.00044475
0.45	0.00072193	-0.00066937
0.46	0.00106	-0.00098947
0.47	0.00154	-0.00144
0.48	0.0022	-0.00205
0.49	0.00307	-0.00287
0.5	0.00422	-0.00396
0.51	0.0057	-0.00536
0.52	0.00757	-0.00713
0.53	0.00989	-0.00933
0.54	0.01271	-0.01202
0.55	0.01606	-0.01522
0.56	0.01998	-0.01898
0.57	0.02446	-0.0233
0.58	0.0295	-0.02817
0.59	0.03504	-0.03354
0.6	0.04103	-0.03937
0.61	0.04735	-0.04555
0.62	0.05389	-0.05197
0.63	0.0605	-0.05851
0.64	0.06705	-0.06503
0.65	0.07339	-0.07133
0.66	0.07933	-0.07732
0.67	0.08476	-0.08281
0.68	0.08955	-0.08772
0.69	0.0936	-0.0919
0.7	0.09684	-0.09532
0.71	0.09925	-0.0979
0.72	0.10081	-0.09966
0.73	0.10157	-0.10059
0.74	0.10158	-0.1008
0.75	0.10095	-0.10033
0.76	0.0998	-0.09933
0.77	0.09825	-0.0979
0.78	0.09648	-0.09621
0.79	0.0946	-0.09439
0.8	0.09277	-0.09259
0.81	0.09112	-0.09094
0.82	0.08975	-0.08954
0.83	0.08876	-0.08849
0.84	0.08819	-0.08785
0.85	0.08805	-0.08763
0.86	0.08835	-0.08785
0.87	0.08904	-0.08847
0.88	0.09007	-0.08943
0.89	0.09135	-0.09065
0.9	0.09276	-0.09204
0.91	0.09423	-0.09349
0.92	0.09562	-0.0949
0.93	0.09683	-0.09615
0.94	0.09776	-0.09716
0.95	0.09832	-0.09781
0.96	0.09841	-0.09803
0.97	0.09798	-0.09777
0.98	0.097	-0.09696
0.99	0.09541	-0.09557
1	0.0932	-0.09358
1.01	0.09037	-0.09098
1.02	0.08694	-0.0878
1.03	0.08294	-0.08404
1.04	0.07842	-0.07976
1.05	0.07347	-0.07501
1.06	0.06813	-0.06988
1.07	0.06253	-0.06444
1.08	0.05675	-0.05878
1.09	0.05092	-0.05303
1.1	0.04514	-0.04729
1.11	0.03953	-0.04165
1.12	0.03415	-0.03622
1.13	0.02911	-0.03108
1.14	0.02448	-0.02631
1.15	0.02029	-0.02196
1.16	0.01657	-0.01807
1.17	0.01333	-0.01465
1.18	0.01056	-0.01169
1.19	0.00824	-0.00919
1.2	0.00632	-0.00711
1.21	0.00477	-0.00541
1.22	0.00355	-0.00405
1.23	0.00259	-0.00299
1.24	0.00186	-0.00216
1.25	0.00132	-0.00154
1.26	0.0009132	-0.00108
1.27	0.00062308	-0.00074219
1.28	0.00041778	-0.00050189
1.29	0.00027517	-0.00033334
1.3	0.00017806	-0.00021753
1.31	0.00011318	-0.00013942
1.32	7.065e-05	-8.777e-05
1.33	4.33e-05	-5.426e-05
1.34	2.607e-05	-3.294e-05
1.35	1.541e-05	-1.963e-05
1.36	8.94e-06	-1.149e-05
1.37	5.08e-06	-6.58e-06
1.38	2.85e-06	-3.72e-06
1.39	1.57e-06	-2.05e-06
1.4	8.4e-07	-1.12e-06
1.41	4.4e-07	-5.9e-07
1.42	2.3e-07	-3.1e-07
1.43	1.2e-07	-1.6e-07
1.44	6e-08	-8e-08
1.45	3e-08	-3e-08
1.46	0	-2e-08
1.47	0	0
1.48	0	0
1.49	0	0
1.5	0	0
1.51	0	0
1.52	0	0
1.53	0	0
1.54	0	0
1.55	0	0
1.56	0	0
1.57	0	0
1.58	0	0
1.59	0	0
1.6	0	0
1.61	0	0
1.62	0	0
1.63	0	0
1.64	0	0
1.65	0	0
1.66	0	0
1.67	0	0
1.68	0	0
1.69	0	0
1.7	0	0
1.71	0	0
1.72	0	0
1.73	0	0
1.74	0	0
1.75	0	0
1.76	0	0
1.77	0	0
1.78	0	0
1.79	0	0
1.8	0	0
1.81	0	0
1.82	0	0
1.83	0	0
1.84	0	0
1.85	0	0
1.86	0	0
1.87	0	0
1.88	0	0
1.89	0	0
1.9	0	0
1.91	0	0
1.92	0	0
1.93	0	0
1.94	0	0
1.95	0	0
1.96	0	0
1.97	0	0
1.98	0	0
1.99	0	0
2	0	0
2.01	0	0
2.02	0	0
2.03	0	0
2.04	0	0
2.05	0	0
2.06	0	0
2.07	0	0
2.08	0	0
2.09	0	0
2.1	0	0
2.11	0	0
2.12	0	0
2.13	0	0
2.14	0	0
2.15	0	0
2.16	0	0
2.17	0	0
2.18	0	0
2.19	0	0
2.2	0	0
2.21	0	0
2.22	0	0
2.23	0	0
2.24	0	0
2.25	0	0
2.26	0	0
2.27	0	0
2.28	0	0
2.29	0	0
2.3	0	0
2.31	0	0
2.32	0	0
2.33	0	0
2.34	0	0
2.35	0	0
2.36	0	0
2.37	0	0
2.38	0	0
2.39	0	0
2.4	0	0
2.41	0	0
2.42	0	0
2.43	0	0
2.44	0	0
2.45	0	0
2.46	0	0
2.47	0	0
2.48	0	0
2.49	0	0
2.5	0	0
2.51	0	0
2.52	0	0
2.53	0	0
2.54	0	0
2.55	0	0
2.56	0	0
2.57	0	0
2.58	0	0
2.59	0	0
2.6	0	0
2.61	0	0
2.62	0	0
2.63	0	0
2.64	0	0
2.65	0	0
2.66	0	0
2.67	0	0
2.68	0	0
2.69	0	0
2.7	0	0
2.71	0	0
2.72	0	0
2.73	0	0
2.74	0	0
2.75	0	0
2.76	0	0
2.77	0	0
2.78	0	0
2.79	0	0
2.8	0	0
2.81	0	0
2.82	0	0
2.83	0	0
2.84	0	0
2.85	0	0
2.86	0	0
2.87	0	0
2.88	0	0
2.89	0	0
2.9	0	0
2.91	0	0
2.92	0	0
2.93	0	0
2.94	0	0
2.95	0	0
2.96	0	0
2.97	0	0
2.98	0	0
2.99	0	0
3	0	0
3.01	0	0
3.02	0	0
3.03	0	0
3.04	0	0
3.05	0	0
3.06	0	0
3.07	0	0
3.08	0	0
3.09	0	0
3.1	0	0
3.11	0	0
3.12	0	0
3.13	0	0
3.14	0	0
3.15	0	0
3.16	0	0
3.17	0	0
3.18	0	0
3.19	0	0
3.2	0	0
3.21	0	0
3.22	0	0
3.23	0	0
3.24	0	0
3.25	0	0
3.26	0	0
3.27	0	0
3.28	0	0
3.29	0	0
3.3	0	0
3.31	0	0
3.32	0	0
3.33	0	0
3.34	0	0
3.35	0	0
3.36	0	0
3.37	0	0
3.38	0	0
3.39	0	0
3.4	0	0
3.41	0	0
3.42	0	0
3.43	0	0
3.44	0	0
3.45	0	0
3.46	0	0
3.47	0	0
3.48	0	0
3.49	0	0
3.5	0	0
3.51	0	0
3.52	0	0
3.53	0	0
3.54	0	0
3.55	0	0
3.56	0	0
3.57	0	0
3.58	0	0
3.59	0	0
3.6	0	0
3.61	0	0
3.62	0	0
3.63	0	0
3.64	0	0
3.65	0	0
3.66	0	0
3.67	0	0
3.68	0	0
3.69	0	0
3.7	0	0
3.71	0	0
3.72	0	0
3.73	0	0
3.74	0	0
3.75	0	0
3.76	0	0
3.77	0	0
3.78	0	0
3.79	0	0
3.8	0	0
3.81	0	0
3.82	0	0
3.83	0	0
3.84	0	0
3.85	0	0
3.86	0	0
3.87	0	0
3.88	0	0
3.89	0	0
3.9	0	0
3.91	0	0
3.92	0	0
3.93	0	0
3.94	0	0
3.95	0	0
3.96	0	0
3.97	0	0
3.98	0	0
3.99	0	0
4	0	0
4.01	0	0
4.02	0	0
4.03	0	0
4.04	0	0
4.05	0	0
4.06	0	0
4.07	0	0
4.08	0	0
4.09	0	0
4.1	0	0
4.11	0	0
4.12	0	0
4.13	0	0
4.14	0	0
4.15	0	0
4.16	0	0
4.17	0	0
4.18	0	0
4.19	0	0
4.2	0	0
4.21	0	0
4.22	0	0
4.23	0	0
4.24	0	0
4.25	0	0
4.26	0	0
4.27	0	0
4.28	0	0
4.29	0	0
4.3	0	0
4.31	0	0
4.32	0	0
4.33	0	0
4.34	0	0
4.35	0	0
4.36	0	0
4.37	0	0
4.38	0	0
4.39	0	0
4.4	0	0
4.41	0	0
4.42	0	0
4.43	0	0
4.44	0	0
4.45	0	0
4.46	0	0
4.47	0	0
4.48	0	0
4.49	0	0
4.5	0	0
4.51	0	0
4.52	0	0
4.53	0	0
4.54	0	0
4.55	0	0
4.56	0	0
4.57	0	0
4.58	0	0
4.59	0	0
4.6	0	0
4.61	0	0
4.62	0	0
4.63	0	0
4.64	0	0
4.65	0	0
4.66	0	0
4.67	0	0
4.68	0	0
4.69	0	0
4.7	0	0
4.71	0	0
4.72	0	0
4.73	0	0
4.74	0	0
4.75	0	0
4.76	0	0
4.77	0	0
4.78	0	0
4.79	0	0
4.8	0	0
4.81	0	0
4.82	0	0
4.83	0	0
4.84	0	0
4.85	0	0
4.86	0	0
4.87	0	0
4.88	0	0
4.89	0	0
4.9	0	0
4.91	0	0
4.92	0	0
4.93	0	0
4.94	0	0
4.95	0	0
4.96	0	0
4.97	0	0
4.98	0	0
4.99	0	0
5	0	0
5.01	0	0
5.02	0	0
5.03	0	0
5.04	0	0
5.05	0	0
5.06	0	0
5.07	0	0
5.08	0	0
5.09	0	0
5.1	0	0
5.11	0	0
5.12	0	0
5.13	0	0
5.14	0	0
5.15	0	0
5.16	0	0
5.17	0	0
5.18	0	0
5.19	0	0
5.2	0	0
5.21	0	0
5.22	0	0
5.23	0	0
5.24	0	0
5.25	0	0
5.26	0	0
5.27	0	0
5.28	0	0
5.29	0	0
5.3	0	0
5.31	0	0
5.32	0	0
5.33	0	0
5.34	0	0
5.35	0	0
5.36	0	0
5.37	0	0
5.38	0	0
5.39	0	0
5.4	0	0
5.41	0	0
5.42	0	0
5.43	0	0
5.44	0	0
5.45	0	0
5.46	0	0
5.47	0	0
5.48	0	0
5.49	0	0
5.5	0	0
5.51	0	0
5.52	0	0
5.53	0	0
5.54	0	0
5.55	0	0
5.56	0	0
5.57	0	0
5.58	0	0
5.59	0	0
5.6	0	0
5.61	0	0
5.62	0	0
5.63	0	0
5.64	0	0
5.65	0	0
5.66	0	0
5.67	0	0
5.68	0	0
5.69	0	0
5.7	0	0
5.71	0	0
5.72	0	0
5.73	0	0
5.74	0	0
5.75	0	0
5.76	0	0
5.77	0	0
5.78	0	0
5.79	0	0
5.8	0	0
5.81	0	0
5.82	0	0
5.83	0	0
5.84	0	0
5.85	0	0
5.86	0	0
5.87	0	0
5.88	0	0
5.89	0	0
5.9	0	0
5.91	0	0
5.92	0	0
5.93	0	0
5.94	0	0
5.95	0	0
5.96	0	0
5.97	0	0
5.98	0	0
5.99	0	0
6	0	0
6.01	0	0
6.02	0	0
6.03	0	0
6.04	0	0
6.05	0	0
6.06	0	0
6.07	0	0
6.08	0	0
6.09	0	0
6.1	0	0
6.11	0	0
6.12	0	0
6.13	0	0
6.14	0	0
6.15	0	0
6.16	0	0
6.17	0	0
6.18	0	0
6.19	0	0
6.2	0	0
6.21	0	0
6.22	0	0
6.23	0	0
6.24	0	0
6.25	0	0
6.26	0	0
6.27	0	0
6.28	0	0
6.29	0	0
6.3	0	0
6.31	0	0
6.32	0	0
6.33	0	0
6.34	0	0
6.35	0	0
6.36	0	0
6.37	0	0
6.38	0	0
6.39	0	0
6.4	0	0
6.41	0	0
6.42	0	0
6.43	0	0
6.44	0	0
6.45	0	0
6.46	0	0
6.47	0	0
6.48	0	0
6.49	0	0
6.5	0	0
6.51	0	0
6.52	0	0
6.53	0	0
6.54	0	0
6.55	0	0
6.56	0	0
6.57	0	0
6.58	0	0
6.59	0	0
6.6	0	0
6.61	0	0
6.62	0	0
6.63	0	0
6.64	0	0
6.65	0	0
6.66	0	0
6.67	0	0
6.68	0	0
6.69	0	0
6.7	0	0
6.71	0	0
6.72	0	0
6.73	0	0
6.74	0	0
6.75	0	0
6.76	0	0
6.77	0	0
6.78	0	0
6.79	0	0
6.8	0	0
6.81	0	0
[truncated: 2 more rows]

## Sheet: Fig.4-State iv-DOS
Fig.4-State iv-DOS
Energy(X)	up(Y)	down(Y)
-13.12	0	0
-13.11	0	0
-13.1	0	0
-13.09	0	0
-13.08	0	0
-13.07	0	0
-13.06	0	0
-13.05	0	0
-13.04	0	0
-13.03	0	0
-13.02	0	0
-13.01	0	0
-13	0	0
-12.99	0	0
-12.98	0	0
-12.97	0	0
-12.96	0	0
-12.95	0	0
-12.94	0	0
-12.93	0	0
-12.92	0	0
-12.91	0	0
-12.9	0	0
-12.89	0	0
-12.88	0	0
-12.87	0	0
-12.86	0	0
-12.85	0	0
-12.84	0	0
-12.83	0	0
-12.82	0	0
-12.81	0	0
-12.8	0	0
-12.79	0	0
-12.78	0	0
-12.77	0	0
-12.76	0	0
-12.75	0	0
-12.74	0	0
-12.73	0	0
-12.72	0	0
-12.71	0	0
-12.7	0	0
-12.69	0	0
-12.68	0	0
-12.67	0	0
-12.66	0	0
-12.65	0	0
-12.64	0	0
-12.63	0	0
-12.62	0	0
-12.61	0	0
-12.6	0	0
-12.59	0	0
-12.58	0	0
-12.57	0	0
-12.56	0	0
-12.55	0	0
-12.54	0	0
-12.53	0	0
-12.52	0	0
-12.51	0	0
-12.5	0	0
-12.49	0	0
-12.48	0	0
-12.47	0	0
-12.46	0	0
-12.45	0	0
-12.44	0	0
-12.43	0	0
-12.42	0	0
-12.41	0	0
-12.4	0	0
-12.39	0	0
-12.38	0	0
-12.37	0	0
-12.36	0	0
-12.35	0	0
-12.34	0	0
-12.33	0	0
-12.32	0	0
-12.31	0	0
-12.3	0	0
-12.29	0	0
-12.28	0	0
-12.27	0	0
-12.26	0	0
-12.25	0	0
-12.24	0	0
-12.23	0	0
-12.22	0	0
-12.21	0	0
-12.2	0	0
-12.19	0	0
-12.18	0	0
-12.17	0	0
-12.16	0	0
-12.15	0	0
-12.14	0	0
-12.13	0	0
-12.12	0	0
-12.11	0	0
-12.1	0	0
-12.09	0	0
-12.08	0	0
-12.07	0	0
-12.06	0	0
-12.05	0	0
-12.04	0	0
-12.03	0	0
-12.02	0	0
-12.01	0	0
-12	0	0
-11.99	0	0
-11.98	0	0
-11.97	0	0
-11.96	0	0
-11.95	0	0
-11.94	0	0
-11.93	0	0
-11.92	0	0
-11.91	0	0
-11.9	0	0
-11.89	0	0
-11.88	0	0
-11.87	0	0
-11.86	0	0
-11.85	0	0
-11.84	0	0
-11.83	0	0
-11.82	0	0
-11.81	0	0
-11.8	0	0
-11.79	0	0
-11.78	0	0
-11.77	0	0
-11.76	0	0
-11.75	0	0
-11.74	0	0
-11.73	0	0
-11.72	0	0
-11.71	0	0
-11.7	0	0
-11.69	0	0
-11.68	0	0
-11.67	0	0
-11.66	0	0
-11.65	0	0
-11.64	0	0
-11.63	0	0
-11.62	0	0
-11.61	0	0
-11.6	0	0
-11.59	0	0
-11.58	0	0
-11.57	0	0
-11.56	0	0
-11.55	0	0
-11.54	0	0
-11.53	0	0
-11.52	0	0
-11.51	0	0
-11.5	0	0
-11.49	0	0
-11.48	0	0
-11.47	0	0
-11.46	0	0
-11.45	0	0
-11.44	0	0
-11.43	0	0
-11.42	0	0
-11.41	0	0
-11.4	0	0
-11.39	0	0
-11.38	0	0
-11.37	0	0
-11.36	0	0
-11.35	0	0
-11.34	0	0
-11.33	0	0
-11.32	0	0
-11.31	0	0
-11.3	0	0
-11.29	0	0
-11.28	0	0
-11.27	0	0
-11.26	0	0
-11.25	0	0
-11.24	0	0
-11.23	0	0
-11.22	0	0
-11.21	0	0
-11.2	0	0
-11.19	0	0
-11.18	0	0
-11.17	0	0
-11.16	0	0
-11.15	0	0
-11.14	0	0
-11.13	0	0
-11.12	0	0
-11.11	0	0
-11.1	0	0
-11.09	0	0
-11.08	0	0
-11.07	0	0
-11.06	0	0
-11.05	0	0
-11.04	0	0
-11.03	0	0
-11.02	0	0
-11.01	0	0
-11	0	0
-10.99	0	0
-10.98	0	0
-10.97	0	0
-10.96	0	0
-10.95	0	0
-10.94	0	0
-10.93	0	0
-10.92	0	0
-10.91	0	0
-10.9	0	0
-10.89	0	0
-10.88	0	0
-10.87	0	0
-10.86	0	0
-10.85	0	0
-10.84	0	0
-10.83	0	0
-10.82	0	0
-10.81	0	0
-10.8	0	0
-10.79	0	0
-10.78	0	0
-10.77	0	0
-10.76	0	0
-10.75	0	0
-10.74	0	0
-10.73	0	0
-10.72	0	0
-10.71	0	0
-10.7	0	0
-10.69	0	0
-10.68	0	0
-10.67	0	0
-10.66	0	0
-10.65	0	0
-10.64	0	0
-10.63	0	0
-10.62	0	0
-10.61	0	0
-10.6	0	0
-10.59	0	0
-10.58	0	0
-10.57	0	0
-10.56	0	0
-10.55	0	0
-10.54	0	0
-10.53	0	0
-10.52	0	0
-10.51	0	0
-10.5	0	0
-10.49	0	0
-10.48	0	0
-10.47	0	0
-10.46	0	0
-10.45	0	0
-10.44	0	0
-10.43	0	0
-10.42	0	0
-10.41	0	0
-10.4	0	0
-10.39	0	0
-10.38	0	0
-10.37	0	0
-10.36	0	0
-10.35	0	0
-10.34	0	0
-10.33	0	0
-10.32	0	0
-10.31	0	0
-10.3	0	0
-10.29	0	0
-10.28	0	0
-10.27	0	0
-10.26	0	0
-10.25	0	0
-10.24	0	0
-10.23	0	0
-10.22	0	0
-10.21	0	0
-10.2	0	0
-10.19	0	0
-10.18	0	0
-10.17	0	0
-10.16	0	0
-10.15	0	0
-10.14	0	0
-10.13	0	0
-10.12	0	0
-10.11	0	0
-10.1	0	0
-10.09	0	0
-10.08	0	0
-10.07	0	0
-10.06	0	0
-10.05	0	0
-10.04	0	0
-10.03	0	0
-10.02	0	0
-10.01	0	0
-10	0	0
-9.99	0	0
-9.98	0	0
-9.97	0	0
-9.96	0	0
-9.95	0	0
-9.94	0	0
-9.93	0	0
-9.92	0	0
-9.91	0	0
-9.9	0	0
-9.89	0	0
-9.88	0	0
-9.87	0	0
-9.86	0	0
-9.85	0	0
-9.84	0	0
-9.83	0	0
-9.82	0	0
-9.81	0	0
-9.8	0	0
-9.79	0	0
-9.78	0	0
-9.77	0	0
-9.76	0	0
-9.75	0	0
-9.74	0	0
-9.73	0	0
-9.72	0	0
-9.71	0	0
-9.7	0	0
-9.69	0	0
-9.68	0	0
-9.67	0	0
-9.66	0	0
-9.65	0	0
-9.64	0	0
-9.63	0	0
-9.62	0	0
-9.61	0	0
-9.6	0	0
-9.59	0	0
-9.58	0	0
-9.57	0	0
-9.56	0	0
-9.55	0	0
-9.54	0	0
-9.53	0	0
-9.52	0	0
-9.51	0	0
-9.5	0	0
-9.49	0	0
-9.48	0	0
-9.47	0	0
-9.46	0	0
-9.45	0	0
-9.44	0	0
-9.43	0	0
-9.42	0	0
-9.41	0	0
-9.4	0	0
-9.39	0	0
-9.38	0	0
-9.37	0	0
-9.36	0	0
-9.35	0	0
-9.34	0	0
-9.33	0	0
-9.32	0	0
-9.31	0	0
-9.3	0	0
-9.29	0	0
-9.28	0	0
-9.27	0	0
-9.26	0	0
-9.25	0	0
-9.24	0	0
-9.23	0	0
-9.22	0	0
-9.21	0	0
-9.2	0	0
-9.19	0	0
-9.18	0	0
-9.17	0	0
-9.16	0	0
-9.15	0	0
-9.14	0	0
-9.13	0	0
-9.12	0	0
-9.11	0	0
-9.1	0	0
-9.09	0	0
-9.08	0	0
-9.07	0	0
-9.06	0	0
-9.05	0	0
-9.04	0	0
-9.03	0	0
-9.02	0	0
-9.01	0	0
-9	0	0
-8.99	0	0
-8.98	0	0
-8.97	0	0
-8.96	0	0
-8.95	0	0
-8.94	0	0
-8.93	0	0
-8.92	0	0
-8.91	0	0
-8.9	0	0
-8.89	0	0
-8.88	0	0
-8.87	0	0
-8.86	0	0
-8.85	0	0
-8.84	0	0
-8.83	0	0
-8.82	0	0
-8.81	0	0
-8.8	0	0
-8.79	0	0
-8.78	0	0
-8.77	0	0
-8.76	0	0
-8.75	0	0
-8.74	0	0
-8.73	0	0
-8.72	0	0
-8.71	0	0
-8.7	0	0
-8.69	0	0
-8.68	0	0
-8.67	0	0
-8.66	0	0
-8.65	0	0
-8.64	0	0
-8.63	0	0
-8.62	0	0
-8.61	0	0
-8.6	0	0
-8.59	0	0
-8.58	0	0
-8.57	0	0
-8.56	0	0
-8.55	0	0
-8.54	0	0
-8.53	0	0
-8.52	0	0
-8.51	0	0
-8.5	0	0
-8.49	0	0
-8.48	0	0
-8.47	0	0
-8.46	0	0
-8.45	0	0
-8.44	0	0
-8.43	0	0
-8.42	0	0
-8.41	0	0
-8.4	0	0
-8.39	0	0
-8.38	0	0
-8.37	0	0
-8.36	0	0
-8.35	0	0
-8.34	0	0
-8.33	0	0
-8.32	0	0
-8.31	0	0
-8.3	0	0
-8.29	0	0
-8.28	0	0
-8.27	0	0
-8.26	0	0
-8.25	0	0
-8.24	0	0
-8.23	0	0
-8.22	0	0
-8.21	0	0
-8.2	0	0
-8.19	0	0
-8.18	0	0
-8.17	0	0
-8.16	0	0
-8.15	0	0
-8.14	0	0
-8.13	0	0
-8.12	0	0
-8.11	0	0
-8.1	0	0
-8.09	0	0
-8.08	0	0
-8.07	0	0
-8.06	0	0
-8.05	0	0
-8.04	0	0
-8.03	0	0
-8.02	0	0
-8.01	0	0
-8	0	0
-7.99	0	0
-7.98	0	0
-7.97	0	0
-7.96	0	0
-7.95	0	0
-7.94	0	0
-7.93	0	0
-7.92	0	0
-7.91	0	0
-7.9	0	0
-7.89	0	0
-7.88	0	0
-7.87	0	0
-7.86	0	0
-7.85	0	0
-7.84	0	0
-7.83	0	0
-7.82	0	0
-7.81	0	0
-7.8	0	0
-7.79	0	0
-7.78	0	0
-7.77	0	0
-7.76	0	0
-7.75	0	0
-7.74	0	0
-7.73	0	0
-7.72	0	0
-7.71	0	0
-7.7	0	0
-7.69	0	0
-7.68	0	0
-7.67	0	0
-7.66	0	0
-7.65	0	0
-7.64	0	0
-7.63	0	0
-7.62	0	0
-7.61	0	0
-7.6	0	0
-7.59	0	0
-7.58	0	0
-7.57	0	0
-7.56	0	0
-7.55	0	0
-7.54	0	0
-7.53	0	0
-7.52	0	0
-7.51	0	0
-7.5	0	0
-7.49	0	0
-7.48	0	0
-7.47	0	0
-7.46	0	0
-7.45	0	0
-7.44	0	0
-7.43	0	0
-7.42	0	0
-7.41	0	0
-7.4	0	0
-7.39	0	0
-7.38	0	0
-7.37	0	0
-7.36	0	0
-7.35	0	0
-7.34	0	0
-7.33	0	0
-7.32	0	0
-7.31	0	0
-7.3	0	0
-7.29	0	0
-7.28	0	0
-7.27	0	0
-7.26	0	0
-7.25	0	0
-7.24	0	0
-7.23	2e-08	0
-7.22	6e-08	0
-7.21	1.5e-07	0
-7.2	3e-07	0
-7.19	6.9e-07	0
-7.18	1.5e-06	0
-7.17	3.19e-06	0
-7.16	6.7e-06	0
-7.15	1.373e-05	0
-7.14	2.759e-05	0
-7.13	5.434e-05	0
-7.12	0.00010496	0
-7.11	0.00019869	0
-7.1	0.00036869	0
-7.09	0.00067073	0
-7.08	0.0012	0
-7.07	0.00209	0
-7.06	0.00358	0
-7.05	0.00601	0
-7.04	0.0099	0
-7.03	0.01598	0
-7.02	0.02529	0
-7.01	0.03922	0
-7	0.05962	0
-6.99	0.08884	0
-6.98	0.12978	0
-6.97	0.18583	0
-6.96	0.26085	0
-6.95	0.35894	0
-6.94	0.48414	0
-6.93	0.64001	0
-6.92	0.82949	0
-6.91	1.05391	0
-6.9	1.31255	0
-6.89	1.60227	0
-6.88	1.91762	0
-6.87	2.2495	0
-6.86	2.5868	0
-6.85	2.9159	0
-6.84	3.2217	0
-6.83	3.4906	0
-6.82	3.7057	0
-6.81	3.8564	0
-6.8	3.935	0
-6.79	3.9362	0
-6.78	3.859	0
-6.77	3.7086	0
-6.76	3.4937	0
-6.75	3.226	0
-6.74	2.9197	0
-6.73	2.5914	0
-6.72	2.25414	0
-6.71	1.92195	0
-6.7	1.60639	0
-6.69	1.31625	0
-6.68	1.05718	0
-6.67	0.83234	0
-6.66	0.64236	0
-6.65	0.48594	0
-6.64	0.36042	0
-6.63	0.26201	0
-6.62	0.1867	0
-6.61	0.13042	0
-6.6	0.08931	0
-6.59	0.05995	0
-6.58	0.03944	0
-6.57	0.02544	0
-6.56	0.01609	0
-6.55	0.00997	0
-6.54	0.00606	0
-6.53	0.00361	0
-6.52	0.00211	0
-6.51	0.00121	0
-6.5	0.00067605	0
-6.49	0.00037177	0
-6.48	0.00020039	0
-6.47	0.00010589	0
-6.46	5.485e-05	0
-6.45	2.784e-05	0
-6.44	1.386e-05	0
-6.43	6.77e-06	0
-6.42	3.23e-06	0
-6.41	1.52e-06	0
-6.4	6.9e-07	0
-6.39	3.1e-07	0
-6.38	1.5e-07	0
-6.37	6e-08	0
-6.36	2e-08	0
-6.35	0	0
-6.34	0	0
-6.33	0	0
-6.32	0	0
-6.31	0	0
-6.3	0	0
-6.29	0	0
-6.28	0	0
-6.27	0	0
-6.26	1e-08	0
-6.25	3e-08	0
-6.24	8e-08	0
-6.23	1.8e-07	0
-6.22	4.3e-07	0
-6.21	9.3e-07	0
-6.2	2e-06	0
-6.19	4.21e-06	0
-6.18	8.64e-06	0
-6.17	1.741e-05	0
-6.16	3.444e-05	0
-6.15	6.682e-05	0
-6.14	0.0001272	0
-6.13	0.0002375	0
-6.12	0.00043507	0
-6.11	0.00078179	0
-6.1	0.00138	0
-6.09	0.00238	-1e-08
-6.08	0.00404	-3e-08
-6.07	0.00673	-7e-08
-6.06	0.01099	-1.7e-07
-6.05	0.01761	-3.8e-07
-6.04	0.02768	-7.8e-07
-6.03	0.04268	-1.59e-06
-6.02	0.06456	-3.21e-06
-6.01	0.09583	-6.33e-06
-6	0.13949	-1.226e-05
-5.99	0.19923	-2.328e-05
-5.98	0.2792	-4.337e-05
-5.97	0.38373	-7.927e-05
-5.96	0.51746	-0.0001421
-5.95	0.68464	-0.00024996
-5.94	0.88827	-0.00043127
-5.93	1.13099	-0.00073022
-5.92	1.41251	-0.00121
-5.91	1.73036	-0.00198
-5.9	2.07956	-0.00316
-5.89	2.45157	-0.00497
-5.88	2.8354	-0.00766
-5.87	3.2158	-0.01159
-5.86	3.5784	-0.01722
-5.85	3.9053	-0.02513
-5.84	4.1812	-0.03601
-5.83	4.3899	-0.0507
-5.82	4.5216	-0.07016
-5.81	4.5676	-0.09545
-5.8	4.5255	-0.12769
-5.79	4.3989	-0.16804
-5.78	4.19278	-0.2177
-5.77	3.91915	-0.27772
-5.76	3.59372	-0.34908
-5.75	3.23154	-0.43257
-5.74	2.84949	-0.52886
-5.73	2.46462	-0.6381
-5.72	2.09131	-0.76043
-5.71	1.74024	-0.89564
-5.7	1.42083	-1.04268
-5.69	1.13873	-1.20074
-5.68	0.89637	-1.36768
-5.67	0.69427	-1.54108
-5.66	0.53092	-1.71813
-5.65	0.40337	-1.89484
-5.64	0.30824	-2.06652
-5.63	0.24167	-2.22802
-5.62	0.20033	-2.37287
-5.61	0.18132	-2.49784
-5.6	0.18246	-2.59378
-5.59	0.20232	-2.65866
-5.58	0.24027	-2.68784
-5.57	0.29621	-2.68008
-5.56	0.37065	-2.63393
-5.55	0.46436	-2.55192
-5.54	0.57799	-2.43818
-5.53	0.71231	-2.2984
-5.52	0.86774	-2.13877
-5.51	1.04378	-1.96754
-5.5	1.2398	-1.79188
-5.49	1.4538	-1.61939
-5.48	1.6832	-1.45642
-5.47	1.9243	-1.30856
-5.46	2.1723	-1.17974
-5.45	2.4224	-1.07227
-5.44	2.6674	-0.98679
-5.43	2.9027	-0.92334
-5.42	3.1218	-0.8799
-5.41	3.3181	-0.85459
-5.4	3.489	-0.84403
-5.39	3.6292	-0.84532
-5.38	3.7381	-0.85517
-5.37	3.8138	-0.87075
-5.36	3.8571	-0.88934
-5.35	3.8709	-0.90939
-5.34	3.8575	-0.92923
-5.33	3.8222	-0.94894
-5.32	3.7688	-0.96808
-5.31	3.7008	-0.988
-5.3	3.6209	-1.00981
-5.29	3.5332	-1.035
-5.28	3.4387	-1.0657
-5.27	3.3395	-1.1035
-5.26	3.2356	-1.1497
-5.25	3.1273	-1.2054
-5.24	3.0132	-1.2712
-5.23	2.8934	-1.3472
-5.22	2.7683	-1.4323
-5.21	2.6391	-1.5258
-5.2	2.5057	-1.6257
-5.19	2.3691	-1.7298
-5.18	2.2319	-1.8358
-5.17	2.0946	-1.9416
-5.16	1.9604	-2.0443
-5.15	1.8302	-2.1416
-5.14	1.7057	-2.2314
-5.13	1.5882	-2.3117
-5.12	1.4781	-2.3808
-5.11	1.376	-2.4378
-5.1	1.2816	-2.4814
-5.09	1.1952	-2.5115
-5.08	1.116	-2.5277
-5.07	1.0435	-2.5304
-5.06	0.9772	-2.5197
-5.05	0.9169	-2.4965
-5.04	0.8622	-2.4616
-5.03	0.81257	-2.416
-5.02	0.76859	-2.361
-5.01	0.72971	-2.2978
-5	0.6964	-2.2282
-4.99	0.66868	-2.1533
-4.98	0.64671	-2.075
-4.97	0.6306	-1.9948
-4.96	0.62019	-1.9146
-4.95	0.61541	-1.8361
-4.94	0.61586	-1.7606
-4.93	0.62108	-1.6895
-4.92	0.63044	-1.624
-4.91	0.64327	-1.5655
-4.9	0.65842	-1.5141
-4.89	0.67515	-1.4702
-4.88	0.69276	-1.4341
-4.87	0.7099	-1.4052
-4.86	0.7261	-1.3828
-4.85	0.7405	-1.3662
-4.84	0.7529	-1.3539
-4.83	0.7626	-1.345
-4.82	0.7697	-1.338
-4.81	0.7742	-1.3316
-4.8	0.7762	-1.3249
-4.79	0.7763	-1.3168
-4.78	0.7746	-1.3066
-4.77	0.7723	-1.2936
-4.76	0.7693	-1.2783
-4.75	0.7666	-1.2606
-4.74	0.7646	-1.2407
-4.73	0.7637	-1.2198
-4.72	0.7645	-1.1982
-4.71	0.7672	-1.1772
-4.7	0.7718	-1.1574
-4.69	0.7785	-1.1399
-4.68	0.7874	-1.1251
-4.67	0.7979	-1.1134
-4.66	0.8106	-1.1056
-4.65	0.8245	-1.1015
-4.64	0.8396	-1.1011
-4.63	0.8553	-1.1044
-4.62	0.8716	-1.111
-4.61	0.8875	-1.1201
-4.6	0.903	-1.1315
-4.59	0.9172	-1.1447
-4.58	0.9297	-1.1589
-4.57	0.9402	-1.1735
-4.56	0.948	-1.1885
-4.55	0.9527	-1.2031
-4.54	0.9545	-1.2172
-4.53	0.9527	-1.2305
-4.52	0.9476	-1.2432
-4.51	0.9391	-1.2551
-4.5	0.9278	-1.2667
-4.49	0.9139	-1.2779
-4.48	0.8978	-1.2886
-4.47	0.8803	-1.2999
-4.46	0.8618	-1.3112
-4.45	0.843	-1.3231
-4.44	0.82453	-1.3353
-4.43	0.80694	-1.3477
-4.42	0.79086	-1.3605
-4.41	0.77666	-1.3735
-4.4	0.76458	-1.3859
-4.39	0.75509	-1.398
-4.38	0.74795	-1.4093
-4.37	0.74335	-1.4195
-4.36	0.74111	-1.4283
-4.35	0.74101	-1.4357
-4.34	0.74276	-1.4411
-4.33	0.7462	-1.4448
-4.32	0.7508	-1.4459
-4.31	0.7565	-1.4447
-4.3	0.7629	-1.4409
-4.29	0.7699	-1.4346
-4.28	0.7774	-1.4256
-4.27	0.7853	-1.414
-4.26	0.7936	-1.4
-4.25	0.8022	-1.3841
-4.24	0.8112	-1.3663
-4.23	0.8203	-1.3477
-4.22	0.8298	-1.3285
-4.21	0.8394	-1.3094
-4.2	0.8489	-1.2912
-4.19	0.8585	-1.2745
-4.18	0.8676	-1.2597
-4.17	0.8764	-1.2475
-4.16	0.8846	-1.2378
-4.15	0.8919	-1.2312
-4.14	0.8982	-1.2276
-4.13	0.9034	-1.2266
-4.12	0.9071	-1.2284
-4.11	0.909	-1.2327
-4.1	0.9093	-1.2391
-4.09	0.9074	-1.2469
-4.08	0.9033	-1.2561
-4.07	0.8967	-1.266
-4.06	0.8874	-1.2762
-4.05	0.8754	-1.286
-4.04	0.861	-1.295
-4.03	0.8442	-1.3026
-4.02	0.8253	-1.3081
-4.01	0.8045	-1.3111
-4	0.7826	-1.311
-3.99	0.7601	-1.3078
-3.98	0.7377	-1.3007
-3.97	0.7161	-1.2902
-3.96	0.6961	-1.2759
-3.95	0.6779	-1.2584
-3.94	0.6621	-1.2383
-3.93	0.6491	-1.2157
-3.92	0.6387	-1.1916
-3.91	0.631	-1.1668
-3.9	0.62599	-1.1418
-3.89	0.62322	-1.1175
-3.88	0.62244	-1.0943
-3.87	0.62317	-1.073
-3.86	0.62516	-1.0533
-3.85	0.62797	-1.036
-3.84	0.63098	-1.0209
-3.83	0.63439	-1.0079
-3.82	0.63759	-0.9967
-3.81	0.64065	-0.9872
-3.8	0.64355	-0.9791
-3.79	0.64592	-0.9719
-3.78	0.64807	-0.9655
-3.77	0.64992	-0.9598
-3.76	0.65147	-0.9543
-3.75	0.65279	-0.9493
-3.74	0.6537	-0.9443
-3.73	0.65451	-0.9395
-3.72	0.65515	-0.9349
-3.71	0.6555	-0.9305
-3.7	0.6559	-0.9266
-3.69	0.65641	-0.923
-3.68	0.65695	-0.9197
-3.67	0.65796	-0.9168
-3.66	0.65929	-0.9143
-3.65	0.66117	-0.9123
-3.64	0.66366	-0.9105
-3.63	0.66686	-0.9091
-3.62	0.67067	-0.9077
-3.61	0.67506	-0.9066
-3.6	0.67959	-0.9054
-3.59	0.68438	-0.9045
-3.58	0.68903	-0.9036
-3.57	0.69305	-0.903
-3.56	0.69655	-0.9023
-3.55	0.69887	-0.9024
-3.54	0.69977	-0.9032
-3.53	0.69934	-0.9049
-3.52	0.6974	-0.9079
-3.51	0.69398	-0.9122
-3.5	0.68886	-0.9182
-3.49	0.6828	-0.926
-3.48	0.67559	-0.9355
-3.47	0.66764	-0.9467
-3.46	0.65922	-0.9592
-3.45	0.65074	-0.9731
-3.44	0.64218	-0.9877
-3.43	0.634	-1.0028
-3.42	0.6265	-1.0179
-3.41	0.61944	-1.0326
-3.4	0.61319	-1.0467
-3.39	0.60752	-1.0597
-3.38	0.60255	-1.0717
-3.37	0.59809	-1.0826
-3.36	0.59429	-1.0928
-3.35	0.59101	-1.1022
-3.34	0.58807	-1.1112
-3.33	0.5857	-1.12
-3.32	0.58354	-1.1286
-3.31	0.58169	-1.1373
-3.3	0.57999	-1.1459
-3.29	0.57833	-1.1541
-3.28	0.5765	-1.1617
-3.27	0.5742	-1.1681
-3.26	0.57129	-1.1725
-3.25	0.56773	-1.1748
-3.24	0.56296	-1.1739
-3.23	0.55713	-1.1693
-3.22	0.54978	-1.1606
-3.21	0.54092	-1.1476
-3.2	0.53064	-1.1298
-3.19	0.51893	-1.1076
-3.18	0.50586	-1.0808
-3.17	0.49155	-1.05
-3.16	0.47635	-1.0156
-3.15	0.46049	-0.9786
-3.14	0.44419	-0.9394
-3.13	0.42783	-0.899
-3.12	0.41164	-0.8581
-3.11	0.39594	-0.8176
-3.1	0.38102	-0.7784
-3.09	0.36696	-0.7409
-3.08	0.35406	-0.7058
-3.07	0.34242	-0.6736
-3.06	0.3321	-0.6446
-3.05	0.32314	-0.61857
-3.04	0.3155	-0.59585
-3.03	0.30914	-0.57627
-3.02	0.30394	-0.55949
-3.01	0.29976	-0.54537
-3	0.29646	-0.53324
-2.99	0.29385	-0.52285
-2.98	0.29181	-0.51382
-2.97	0.29018	-0.50581
-2.96	0.28882	-0.49846
-2.95	0.28767	-0.49148
-2.94	0.28665	-0.48473
-2.93	0.28572	-0.47799
-2.92	0.28489	-0.4714
-2.91	0.28412	-0.46484
-2.9	0.28349	-0.45836
-2.89	0.28295	-0.45196
-2.88	0.28255	-0.44586
-2.87	0.2823	-0.44011
-2.86	0.28217	-0.43465
-2.85	0.28216	-0.42956
-2.84	0.28221	-0.42482
-2.83	0.28236	-0.42046
-2.82	0.28252	-0.4163
-2.81	0.28269	-0.4124
-2.8	0.28287	-0.40871
-2.79	0.28303	-0.40527
-2.78	0.28316	-0.40194
-2.77	0.28332	-0.39873
-2.76	0.2835	-0.39574
-2.75	0.28373	-0.39293
-2.74	0.28405	-0.39038
-2.73	0.28444	-0.38809
-2.72	0.28499	-0.38606
-2.71	0.28556	-0.38439
-2.7	0.28636	-0.38312
-2.69	0.28725	-0.38213
-2.68	0.2882	-0.38157
-2.67	0.28935	-0.38124
-2.66	0.2906	-0.38126
-2.65	0.29207	-0.38166
-2.64	0.29362	-0.38237
-2.63	0.29538	-0.38341
-2.62	0.2973	-0.38491
-2.61	0.29942	-0.38678
-2.6	0.30175	-0.38912
-2.59	0.3043	-0.39194
-2.58	0.30692	-0.39518
-2.57	0.30966	-0.39881
-2.56	0.31239	-0.40274
-2.55	0.31504	-0.40691
-2.54	0.31745	-0.41108
-2.53	0.31956	-0.41516
-2.52	0.32111	-0.41899
-2.51	0.32194	-0.42211
-2.5	0.32214	-0.42461
-2.49	0.32156	-0.42611
-2.48	0.32019	-0.42652
-2.47	0.31804	-0.42592
-2.46	0.31526	-0.42404
-2.45	0.31189	-0.42115
-2.44	0.3081	-0.41734
-2.43	0.30427	-0.41266
-2.42	0.30047	-0.40743
-2.41	0.29698	-0.40193
-2.4	0.29407	-0.39615
-2.39	0.29192	-0.39073
-2.38	0.29075	-0.38577
-2.37	0.29069	-0.38135
-2.36	0.29185	-0.37778
-2.35	0.29426	-0.3752
-2.34	0.29799	-0.37372
-2.33	0.30291	-0.37345
-2.32	0.30898	-0.37465
-2.31	0.31587	-0.37726
-2.3	0.32356	-0.38129
-2.29	0.3317	-0.38684
-2.28	0.34009	-0.39384
-2.27	0.3483	-0.40233
-2.26	0.35601	-0.41203
-2.25	0.36296	-0.4228
-2.24	0.36884	-0.43444
-2.23	0.37337	-0.4465
-2.22	0.37656	-0.45867
-2.21	0.37819	-0.47051
-2.2	0.37836	-0.48164
-2.19	0.37714	-0.49164
-2.18	0.37479	-0.50028
-2.17	0.37153	-0.50719
-2.16	0.36759	-0.5125
-2.15	0.36354	-0.51612
-2.14	0.35945	-0.51807
-2.13	0.35559	-0.51861
-2.12	0.3524	-0.51813
-2.11	0.34974	-0.51681
-2.1	0.34785	-0.51512
-2.09	0.34669	-0.5132
-2.08	0.34612	-0.51144
-2.07	0.34607	-0.50993
-2.06	0.3464	-0.50863
-2.05	0.34695	-0.50775
-2.04	0.34763	-0.50718
-2.03	0.34838	-0.50677
-2.02	0.34912	-0.50625
-2.01	0.34992	-0.50583
-2	0.35077	-0.50513
-1.99	0.35181	-0.50431
-1.98	0.35317	-0.50323
-1.97	0.35486	-0.50212
-1.96	0.35719	-0.50129
-1.95	0.35997	-0.5008
-1.94	0.36349	-0.5011
-1.93	0.36762	-0.50248
-1.92	0.37218	-0.50536
-1.91	0.37729	-0.50983
-1.9	0.38258	-0.51634
-1.89	0.38789	-0.52492
-1.88	0.39277	-0.53561
-1.87	0.3971	-0.54807
-1.86	0.40047	-0.56221
-1.85	0.4025	-0.57728
-1.84	0.40299	-0.59285
-1.83	0.40174	-0.6082
-1.82	0.39849	-0.62251
-1.81	0.3932	-0.63513
-1.8	0.38597	-0.64537
-1.79	0.37677	-0.65244
-1.78	0.36573	-0.65631
-1.77	0.35314	-0.65629
-1.76	0.33917	-0.65251
-1.75	0.32407	-0.6449
-1.74	0.30814	-0.63363
-1.73	0.29149	-0.61928
-1.72	0.27438	-0.60187
-1.71	0.257	-0.58223
-1.7	0.23935	-0.5603
-1.69	0.22166	-0.53692
-1.68	0.20394	-0.51221
-1.67	0.18629	-0.48626
-1.66	0.16882	-0.45934
-1.65	0.15164	-0.43175
-1.64	0.13488	-0.40318
-1.63	0.11871	-0.37402
-1.62	0.10326	-0.3442
-1.61	0.08871	-0.314
-1.6	0.07521	-0.28373
-1.59	0.06287	-0.2536
-1.58	0.05179	-0.22403
-1.57	0.04201	-0.1954
-1.56	0.03355	-0.16821
-1.55	0.02636	-0.14274
-1.54	0.02036	-0.11933
-1.53	0.01547	-0.09821
-1.52	0.01154	-0.07955
-1.51	0.00846	-0.0634
-1.5	0.0061	-0.04966
-1.49	0.00431	-0.03824
-1.48	0.00299	-0.02894
-1.47	0.00204	-0.02151
-1.46	0.00137	-0.0157
-1.45	0.00089744	-0.01125
-1.44	0.0005785	-0.00792
-1.43	0.0003659	-0.00547
-1.42	0.00022711	-0.00371
-1.41	0.00013828	-0.00247
-1.4	8.262e-05	-0.00161
-1.39	4.846e-05	-0.00103
-1.38	2.794e-05	-0.00065038
-1.37	1.593e-05	-0.00040131
-1.36	9.2e-06	-0.00024289
-1.35	5.82e-06	-0.00014425
-1.34	4.82e-06	-8.403e-05
-1.33	6.05e-06	-4.8e-05
-1.32	1.018e-05	-2.69e-05
-1.31	1.902e-05	-1.48e-05
-1.3	3.615e-05	-7.99e-06
-1.29	6.8e-05	-4.21e-06
-1.28	0.00012576	-2.18e-06
-1.27	0.00022815	-1.12e-06
-1.26	0.00040572	-5.5e-07
-1.25	0.00070752	-2.6e-07
-1.24	0.00121	-1.3e-07
-1.23	0.00203	-6e-08
-1.22	0.00333	-3e-08
-1.21	0.00536	-1e-08
-1.2	0.00846	0
-1.19	0.0131	0
-1.18	0.01987	0
-1.17	0.02955	0
-1.16	0.04308	0
-1.15	0.06156	0
-1.14	0.08626	0
-1.13	0.11844	0
-1.12	0.15948	0
-1.11	0.21048	0
-1.1	0.27233	0
-1.09	0.34547	0
-1.08	0.42949	0
-1.07	0.52339	0
-1.06	0.62548	0
-1.05	0.73266	0
-1.04	0.84129	0
-1.03	0.94692	0
-1.02	1.0449	0
-1.01	1.13033	0
-1	1.19866	0
-0.99	1.24605	0
-0.98	1.26985	0
-0.97	1.26857	0
-0.96	1.24233	0
-0.95	1.1926	0
-0.94	1.12246	0
-0.93	1.03554	0
-0.92	0.9365	0
-0.91	0.83024	0
-0.9	0.72166	0
-0.89	0.61485	0
-0.88	0.51351	0
-0.87	0.42053	0
-0.86	0.3375	0
-0.85	0.26557	0
-0.84	0.20484	0
-0.83	0.1549	0
-0.82	0.11482	0
-0.81	0.08346	0
-0.8	0.05949	0
-0.79	0.04159	0
-0.78	0.02855	0
-0.77	0.01928	0
-0.76	0.01286	0
-0.75	0.00857	0
-0.74	0.00581	0
-0.73	0.00417	0
-0.72	0.00333	0
-0.71	0.00307	0
-0.7	0.00327	0
-0.69	0.00381	0
-0.68	0.00465	0
-0.67	0.00574	0
-0.66	0.00705	0
-0.65	0.00855	0
-0.64	0.01019	0
-0.63	0.01192	0
-0.62	0.01368	0
-0.61	0.01539	0
-0.6	0.01698	0
-0.59	0.01837	0
-0.58	0.01948	0
-0.57	0.02026	0
-0.56	0.02066	0
-0.55	0.02066	0
-0.54	0.02026	0
-0.53	0.01949	0
-0.52	0.0184	0
-0.51	0.01703	0
-0.5	0.01548	0
-0.49	0.01381	0
-0.48	0.0121	0
-0.47	0.01042	0
-0.46	0.00881	0
-0.45	0.00733	0
-0.44	0.006	0
-0.43	0.00484	0
-0.42	0.00385	0
-0.41	0.00301	0
-0.4	0.00233	0
-0.39	0.00178	0
-0.38	0.00135	0
-0.37	0.00101	0
-0.36	0.00075107	0
-0.35	0.00055263	0
-0.34	0.00040325	0
-0.33	0.00029182	0
-0.32	0.00020932	0
-0.31	0.00014881	0
-0.3	0.00010477	0
-0.29	7.298e-05	0
-0.28	5.025e-05	0
-0.27	3.416e-05	0
-0.26	2.293e-05	0
-0.25	1.516e-05	0
-0.24	9.88e-06	0
-0.23	6.33e-06	0
-0.22	4e-06	0
-0.21	2.47e-06	0
-0.2	1.51e-06	0
-0.19	9.1e-07	0
-0.18	5.3e-07	0
-0.17	3e-07	0
-0.16	1.8e-07	0
-0.15	1e-07	0
-0.14	6e-08	0
-0.13	1e-08	0
-0.12	1e-08	0
-0.11	0	0
-0.1	0	0
-0.09	0	0
-0.08	0	0
-0.07	0	0
-0.06	0	0
-0.05	0	0
-0.04	0	0
-0.03	0	0
-0.02	0	0
-0.01	0	0
0	0	0
0.01	0	0
0.02	0	0
0.03	0	0
0.04	0	0
0.05	0	0
0.06	0	0
0.07	0	0
0.08	0	0
0.09	0	0
0.1	0	0
0.11	0	0
0.12	0	0
0.13	0	0
0.14	0	0
0.15	0	0
0.16	0	0
0.17	0	0
0.18	0	0
0.19	0	0
0.2	0	0
0.21	0	0
0.22	0	0
0.23	0	0
0.24	0	-2e-08
0.25	0	-6e-08
0.26	0	-1.3e-07
0.27	0	-3e-07
0.28	0	-6.2e-07
0.29	0	-1.28e-06
0.3	0	-2.62e-06
0.31	0	-5.21e-06
0.32	0	-1.023e-05
0.33	1e-08	-1.964e-05
0.34	3e-08	-3.706e-05
0.35	7e-08	-6.854e-05
0.36	1.3e-07	-0.00012433
0.37	2.3e-07	-0.00022123
0.38	3.8e-07	-0.00038613
0.39	6.7e-07	-0.000661
0.4	1.16e-06	-0.00111
0.41	1.94e-06	-0.00183
0.42	3.22e-06	-0.00296
0.43	5.22e-06	-0.00468
0.44	8.31e-06	-0.00729
0.45	1.301e-05	-0.01112
0.46	2.002e-05	-0.01665
0.47	3.027e-05	-0.02446
0.48	4.502e-05	-0.03525
0.49	6.587e-05	-0.04987
0.5	9.485e-05	-0.06923
0.51	0.00013446	-0.09431
0.52	0.00018775	-0.1261
0.53	0.00025837	-0.1655
0.54	0.00035052	-0.21321
0.55	0.00046923	-0.26968
0.56	0.00061984	-0.33491
0.57	0.00080875	-0.40834
0.58	0.00104	-0.48896
0.59	0.00133	-0.57508
0.6	0.00167	-0.66442
0.61	0.00209	-0.7543
0.62	0.00258	-0.84156
0.63	0.00315	-0.92287
0.64	0.00382	-0.99523
0.65	0.00458	-1.05567
0.66	0.00545	-1.10194
0.67	0.00642	-1.13264
0.68	0.00749	-1.14674
0.69	0.00867	-1.14453
0.7	0.00995	-1.12719
0.71	0.01132	-1.09611
0.72	0.01275	-1.05374
0.73	0.01425	-1.00294
0.74	0.01578	-0.94607
0.75	0.01733	-0.8861
0.76	0.01886	-0.82527
0.77	0.02035	-0.76581
0.78	0.02178	-0.70921
0.79	0.02312	-0.65663
0.8	0.02435	-0.60894
0.81	0.02545	-0.56622
0.82	0.02641	-0.52873
0.83	0.02723	-0.49617
0.84	0.0279	-0.46801
0.85	0.02844	-0.44398
0.86	0.02886	-0.42354
0.87	0.02918	-0.40597
0.88	0.02943	-0.39081
0.89	0.02962	-0.37774
0.9	0.02978	-0.36608
0.91	0.02993	-0.35552
0.92	0.03009	-0.34586
0.93	0.03027	-0.33672
0.94	0.03046	-0.32791
0.95	0.03067	-0.31923
0.96	0.03088	-0.31078
0.97	0.03108	-0.30225
0.98	0.03123	-0.29381
0.99	0.03133	-0.28534
1	0.03133	-0.27687
1.01	0.03122	-0.26831
1.02	0.03097	-0.25966
1.03	0.03056	-0.25082
1.04	0.02997	-0.24172
1.05	0.02919	-0.23225
1.06	0.02821	-0.22229
1.07	0.02705	-0.21177
1.08	0.0257	-0.20065
1.09	0.02419	-0.18888
1.1	0.02254	-0.17645
1.11	0.02077	-0.16345
1.12	0.01893	-0.15
1.13	0.01705	-0.13626
1.14	0.01516	-0.12238
1.15	0.01331	-0.10865
1.16	0.01153	-0.09524
1.17	0.00985	-0.08241
1.18	0.00829	-0.07032
1.19	0.00688	-0.05916
1.2	0.00563	-0.04904
1.21	0.00453	-0.04004
1.22	0.00359	-0.03219
1.23	0.0028	-0.02547
1.24	0.00215	-0.01983
1.25	0.00162	-0.01518
1.26	0.00121	-0.01143
1.27	0.0008813	-0.00847
1.28	0.00063273	-0.00616
1.29	0.00044655	-0.00441
1.3	0.00030972	-0.0031
1.31	0.00021108	-0.00214
1.32	0.00014135	-0.00145
1.33	9.299e-05	-0.00096746
1.34	6.009e-05	-0.0006333
1.35	3.814e-05	-0.00040702
1.36	2.377e-05	-0.00025692
1.37	1.455e-05	-0.00015923
1.38	8.74e-06	-9.688e-05
1.39	5.16e-06	-5.786e-05
1.4	2.97e-06	-3.393e-05
1.41	1.7e-06	-1.954e-05
1.42	9.5e-07	-1.103e-05
1.43	5.2e-07	-6.12e-06
1.44	2.8e-07	-3.32e-06
1.45	1.6e-07	-1.79e-06
1.46	8e-08	-9.4e-07
1.47	3e-08	-4.8e-07
1.48	1e-08	-2.5e-07
1.49	0	-1.2e-07
1.5	0	-6e-08
1.51	0	-2e-08
1.52	0	0
1.53	0	0
1.54	0	0
1.55	0	0
1.56	0	0
1.57	0	0
1.58	0	0
1.59	0	0
1.6	0	0
1.61	0	0
1.62	0	0
1.63	0	0
1.64	0	0
1.65	0	0
1.66	0	0
1.67	0	0
1.68	0	0
1.69	0	0
1.7	0	0
1.71	0	0
1.72	0	0
1.73	0	0
1.74	0	0
1.75	0	0
1.76	0	0
1.77	0	0
1.78	0	0
1.79	0	0
1.8	0	0
1.81	0	0
1.82	0	0
1.83	0	0
1.84	0	0
1.85	0	0
1.86	0	0
1.87	0	0
1.88	0	0
1.89	0	0
1.9	0	0
1.91	0	0
1.92	0	0
1.93	0	0
1.94	0	0
1.95	0	0
1.96	0	0
1.97	0	0
1.98	0	0
1.99	0	0
2	0	0
2.01	0	0
2.02	0	0
2.03	0	0
2.04	0	0
2.05	0	0
2.06	0	0
2.07	0	0
2.08	0	0
2.09	0	0
2.1	0	0
2.11	0	0
2.12	0	0
2.13	0	0
2.14	0	0
2.15	0	0
2.16	0	0
2.17	0	0
2.18	0	0
2.19	0	0
2.2	0	0
2.21	0	0
2.22	0	0
2.23	0	0
2.24	0	0
2.25	0	0
2.26	0	0
2.27	0	0
2.28	0	0
2.29	0	0
2.3	0	0
2.31	0	0
2.32	0	0
2.33	0	0
2.34	0	0
2.35	0	0
2.36	0	0
2.37	0	0
2.38	0	0
2.39	0	0
2.4	0	0
2.41	0	0
2.42	0	0
2.43	0	0
2.44	0	0
2.45	0	0
2.46	0	0
2.47	0	0
2.48	0	0
2.49	0	0
2.5	0	0
2.51	0	0
2.52	0	0
2.53	0	0
2.54	0	0
2.55	0	0
2.56	0	0
2.57	0	0
2.58	0	0
2.59	0	0
2.6	0	0
2.61	0	0
2.62	0	0
2.63	0	0
2.64	0	0
2.65	0	0
2.66	0	0
2.67	0	0
2.68	0	0
2.69	0	0
2.7	0	0
2.71	0	0
2.72	0	0
2.73	0	0
2.74	0	0
2.75	0	0
2.76	0	0
2.77	0	0
2.78	0	0
2.79	0	0
2.8	0	0
2.81	0	0
2.82	0	0
2.83	0	0
2.84	0	0
2.85	0	0
2.86	0	0
2.87	0	0
2.88	0	0
2.89	0	0
2.9	0	0
2.91	0	0
2.92	0	0
2.93	0	0
2.94	0	0
2.95	0	0
2.96	0	0
2.97	0	0
2.98	0	0
2.99	0	0
3	0	0
3.01	0	0
3.02	0	0
3.03	0	0
3.04	0	0
3.05	0	0
3.06	0	0
3.07	0	0
3.08	0	0
3.09	0	0
3.1	0	0
3.11	0	0
3.12	0	0
3.13	0	0
3.14	0	0
3.15	0	0
3.16	0	0
3.17	0	0
3.18	0	0
3.19	0	0
3.2	0	0
3.21	0	0
3.22	0	0
3.23	0	0
3.24	0	0
3.25	0	0
3.26	0	0
3.27	0	0
3.28	0	0
3.29	0	0
3.3	0	0
3.31	0	0
3.32	0	0
3.33	0	0
3.34	0	0
3.35	0	0
3.36	0	0
3.37	0	0
3.38	0	0
3.39	0	0
3.4	0	0
3.41	0	0
3.42	0	0
3.43	0	0
3.44	0	0
3.45	0	0
3.46	0	0
3.47	0	0
3.48	0	0
3.49	0	0
3.5	0	0
3.51	0	0
3.52	0	0
3.53	0	0
3.54	0	0
3.55	0	0
3.56	0	0
3.57	0	0
3.58	0	0
3.59	0	0
3.6	0	0
3.61	0	0
3.62	0	0
3.63	0	0
3.64	0	0
3.65	0	0
3.66	0	0
3.67	0	0
3.68	0	0
3.69	0	0
3.7	0	0
3.71	0	0
3.72	0	0
3.73	0	0
3.74	0	0
3.75	0	0
3.76	0	0
3.77	0	0
3.78	0	0
3.79	0	0
3.8	0	0
3.81	0	0
3.82	0	0
3.83	0	0
3.84	0	0
3.85	0	0
3.86	0	0
3.87	0	0
3.88	0	0
3.89	0	0
3.9	0	0
3.91	0	0
3.92	0	0
3.93	0	0
3.94	0	0
3.95	0	0
3.96	0	0
3.97	0	0
3.98	0	0
3.99	0	0
4	0	0
4.01	0	0
4.02	0	0
4.03	0	0
4.04	0	0
4.05	0	0
4.06	0	0
4.07	0	0
4.08	0	0
4.09	0	0
4.1	0	0
4.11	0	0
4.12	0	0
4.13	0	0
4.14	0	0
4.15	0	0
4.16	0	0
4.17	0	0
4.18	0	0
4.19	0	0
4.2	0	0
4.21	0	0
4.22	0	0
4.23	0	0
4.24	0	0
4.25	0	0
4.26	0	0
4.27	0	0
4.28	0	0
4.29	0	0
4.3	0	0
4.31	0	0
4.32	0	0
4.33	0	0
4.34	0	0
4.35	0	0
4.36	0	0
4.37	0	0
4.38	0	0
4.39	0	0
4.4	0	0
4.41	0	0
4.42	0	0
4.43	0	0
4.44	0	0
4.45	0	0
4.46	0	0
4.47	0	0
4.48	0	0
4.49	0	0
4.5	0	0
4.51	0	0
4.52	0	0
4.53	0	0
4.54	0	0
4.55	0	0
4.56	0	0
4.57	0	0
4.58	0	0
4.59	0	0
4.6	0	0
4.61	0	0
4.62	0	0
4.63	0	0
4.64	0	0
4.65	0	0
4.66	0	0
4.67	0	0
4.68	0	0
4.69	0	0
4.7	0	0
4.71	0	0
4.72	0	0
4.73	0	0
4.74	0	0
4.75	0	0
4.76	0	0
4.77	0	0
4.78	0	0
4.79	0	0
4.8	0	0
4.81	0	0
4.82	0	0
4.83	0	0
4.84	0	0
4.85	0	0
4.86	0	0
4.87	0	0
4.88	0	0
4.89	0	0
4.9	0	0
4.91	0	0
4.92	0	0
4.93	0	0
4.94	0	0
4.95	0	0
4.96	0	0
4.97	0	0
4.98	0	0
4.99	0	0
5	0	0
5.01	0	0
5.02	0	0
5.03	0	0
5.04	0	0
5.05	0	0
5.06	0	0
5.07	0	0
5.08	0	0
5.09	0	0
5.1	0	0
5.11	0	0
5.12	0	0
5.13	0	0
5.14	0	0
5.15	0	0
5.16	0	0
5.17	0	0
5.18	0	0
5.19	0	0
5.2	0	0
5.21	0	0
5.22	0	0
5.23	0	0
5.24	0	0
5.25	0	0
5.26	0	0
5.27	0	0
5.28	0	0
5.29	0	0
5.3	0	0
5.31	0	0
5.32	0	0
5.33	0	0
5.34	0	0
5.35	0	0
5.36	0	0
5.37	0	0
5.38	0	0
5.39	0	0
5.4	0	0
5.41	0	0
5.42	0	0
5.43	0	0
5.44	0	0
5.45	0	0
5.46	0	0
5.47	0	0
5.48	0	0
5.49	0	0
5.5	0	0
5.51	0	0
5.52	0	0
5.53	0	0
5.54	0	0
5.55	0	0
5.56	0	0
5.57	0	0
5.58	0	0
5.59	0	0
5.6	0	0
5.61	0	0
5.62	0	0
5.63	0	0
5.64	0	0
5.65	0	0
5.66	0	0
5.67	0	0
5.68	0	0
5.69	0	0
5.7	0	0
5.71	0	0
5.72	0	0
5.73	0	0
5.74	0	0
5.75	0	0
5.76	0	0
5.77	0	0
5.78	0	0
5.79	0	0
5.8	0	0
5.81	0	0
5.82	0	0
5.83	0	0
5.84	0	0
5.85	0	0
5.86	0	0
5.87	0	0
5.88	0	0
5.89	0	0
5.9	0	0
5.91	0	0
5.92	0	0
5.93	0	0
5.94	0	0
5.95	0	0
5.96	0	0
5.97	0	0
5.98	0	0
5.99	0	0
6	0	0
6.01	0	0
6.02	0	0
6.03	0	0
6.04	0	0
6.05	0	0
6.06	0	0
6.07	0	0
6.08	0	0
6.09	0	0
6.1	0	0
6.11	0	0
6.12	0	0
6.13	0	0
6.14	0	0
6.15	0	0
6.16	0	0
6.17	0	0
6.18	0	0
6.19	0	0
6.2	0	0
6.21	0	0
6.22	0	0
6.23	0	0
6.24	0	0
6.25	0	0
6.26	0	0
6.27	0	0
6.28	0	0
6.29	0	0
6.3	0	0
6.31	0	0
6.32	0	0
6.33	0	0
6.34	0	0
6.35	0	0
6.36	0	0
6.37	0	0
6.38	0	0
6.39	0	0
6.4	0	0
6.41	0	0
6.42	0	0
6.43	0	0
6.44	0	0
6.45	0	0
6.46	0	0
6.47	0	0
6.48	0	0
6.49	0	0
6.5	0	0
6.51	0	0
6.52	0	0
6.53	0	0
6.54	0	0
6.55	0	0
6.56	0	0
6.57	0	0
6.58	0	0
6.59	0	0
6.6	0	0
6.61	0	0
6.62	0	0
6.63	0	0
6.64	0	0
6.65	0	0
6.66	0	0
6.67	0	0
6.68	0	0
6.69	0	0
6.7	0	0
6.71	0	0
6.72	0	0
6.73	0	0
6.74	0	0
6.75	0	0
6.76	0	0
6.77	0	0
6.78	0	0
6.79	0	0
6.8	0	0
6.81	0	0
6.82	0	0
6.83	0	0
6.84	0	0
6.85	0	0
[truncated: 2 more rows]

## Sheet: Fig6
Fig.6
EO(X)	kTln(r/(kT/h))(Y)
0.5	-2.94345
0.4	-2.80445
0.3	-2.66545
0.2	-2.52645
0.1	-2.38745
0	-2.24845
-0.1	-2.10945
-0.2	-1.97045
-0.3	-1.83145
-0.4	-1.69245
-0.5	-1.55345
-0.6	-1.41445
-0.7	-1.27549
-0.8	-1.13691
-0.9	-1.00356
-1	-0.91505
-1.1	-0.95083
-1.2	-1.06814
-1.3	-1.18701
-1.4	-1.306
-1.5	-1.425
-1.6	-1.544
-1.7	-1.663
-1.8	-1.782
-1.9	-1.901
-2	-2.02
-2.1	-2.139
-2.2	-2.258
-2.3	-2.377
-2.4	-2.496
-2.5	-2.615
